# Supplementary material for: Synthesis of a Hexachloro Sulfate(IV) Dianion Enabled by Polychloride Chemistry
Source: Angew Chem Int Ed Engl. 2022 Aug 30;61(43):e202209684. doi: 10.1002/anie.202209684 (PMC9805220; doi:10.1002/anie.202209684)
Supplement: Supplementary file 1 — Supporting Information [file ANIE-61-0-s001.cif]

####################################################################### 
# 
# This file contains crystal structure data downloaded from the 
# Cambridge Structural Database (CSD) hosted by the Cambridge 
# Crystallographic Data Centre (CCDC).
# 
# Full information about CCDC data access policies and citation 
# guidelines are available at http://www.ccdc.cam.ac.uk/access/V1 
# 
# Audit and citation data items may have been added by the CCDC. 
# Please retain this information to preserve the provenance of 
# this file and to allow appropriate attribution of the data. 
# 
#######################################################################

data_full2p21n_a
_database_code_depnum_ccdc_archive 'CCDC 2156516'
loop_
_audit_author_name
_audit_author_address
'Patrick Vossnacker'
;Free University Berlin
Germany
;
_audit_update_record             
;
2022-03-04 deposited with the CCDC.	2022-07-01 downloaded from the CCDC.
;
_audit_creation_date             2022-03-04
_audit_creation_method           
;
Olex2 1.5
(compiled 2021.12.09 svn.r5202d8cf for OlexSys, GUI svn.r6439)
;
_shelx_SHELXL_version_number     2017/1
_audit_contact_author_address    ?
_audit_contact_author_email      ?
_audit_contact_author_phone      ?
_publ_contact_author_id_orcid    ?
_publ_section_references         
;
Dolomanov, O.V., Bourhis, L.J., Gildea, R.J, Howard, J.A.K. & Puschmann, H.
 (2009), J. Appl. Cryst. 42, 339-341.

Sheldrick, G.M. (2008). Acta Cryst. A64, 112-122.
;
_chemical_name_common            ?
_chemical_name_systematic        ?
_chemical_formula_moiety         'Cl6 S, 2(C7 H18 N)'
_chemical_formula_sum            'C14 H36 Cl6 N2 S'
_chemical_formula_weight         477.21
_chemical_melting_point          ?
loop_
_atom_type_symbol
_atom_type_description
_atom_type_scat_dispersion_real
_atom_type_scat_dispersion_imag
_atom_type_scat_source
C C 0.0033 0.0016 'International Tables Vol C Tables 4.2.6.8 and 6.1.1.4'
H H 0.0000 0.0000 'International Tables Vol C Tables 4.2.6.8 and 6.1.1.4'
Cl Cl 0.1484 0.1585 'International Tables Vol C Tables 4.2.6.8 and 6.1.1.4'
N N 0.0061 0.0033 'International Tables Vol C Tables 4.2.6.8 and 6.1.1.4'
S S 0.1246 0.1234 'International Tables Vol C Tables 4.2.6.8 and 6.1.1.4'

_shelx_space_group_comment       
;
The symmetry employed for this shelxl refinement is uniquely defined
by the following loop, which should always be used as a source of
symmetry information in preference to the above space-group names.
They are only intended as comments.
;
_space_group_crystal_system      monoclinic
_space_group_IT_number           14
_space_group_name_H-M_alt        'P 1 21/n 1'
_space_group_name_Hall           '-P 2yn'
loop_
_space_group_symop_operation_xyz
'x, y, z'
'-x+1/2, y+1/2, -z+1/2'
'-x, -y, -z'
'x-1/2, -y-1/2, z-1/2'

_cell_length_a                   9.7726(4)
_cell_length_b                   9.0349(5)
_cell_length_c                   13.1501(6)
_cell_angle_alpha                90
_cell_angle_beta                 90.136(2)
_cell_angle_gamma                90
_cell_volume                     1161.08(10)
_cell_formula_units_Z            2
_cell_measurement_reflns_used    9861
_cell_measurement_temperature    104.4
_cell_measurement_theta_max      30.489
_cell_measurement_theta_min      2.599
_shelx_estimated_absorpt_T_max   0.824
_shelx_estimated_absorpt_T_min   0.739
_exptl_absorpt_coefficient_mu    0.831
_exptl_absorpt_correction_T_max  0.7461
_exptl_absorpt_correction_T_min  0.6855
_exptl_absorpt_correction_type   multi-scan
_exptl_absorpt_process_details   
;
SADABS-2016/2 (Bruker,2016/2) was used for absorption correction.
wR2(int) was 0.1057 before and 0.0460 after correction.
The Ratio of minimum to maximum transmission is 0.9188.
The \l/2 correction factor is Not present.
;
_exptl_absorpt_special_details   ?
_exptl_crystal_colour            'clear yellow'
_exptl_crystal_colour_lustre     clear
_exptl_crystal_colour_primary    yellow
_exptl_crystal_density_diffrn    1.365
_exptl_crystal_density_meas      ?
_exptl_crystal_density_method    ?
_exptl_crystal_description       block
_exptl_crystal_F_000             504
_exptl_crystal_size_max          0.387
_exptl_crystal_size_mid          0.312
_exptl_crystal_size_min          0.242
_exptl_transmission_factor_max   ?
_exptl_transmission_factor_min   ?
_diffrn_reflns_av_R_equivalents  0.0291
_diffrn_reflns_av_unetI/netI     0.0125
_diffrn_reflns_Laue_measured_fraction_full 0.998
_diffrn_reflns_Laue_measured_fraction_max 0.989
_diffrn_reflns_limit_h_max       13
_diffrn_reflns_limit_h_min       -13
_diffrn_reflns_limit_k_max       12
_diffrn_reflns_limit_k_min       -12
_diffrn_reflns_limit_l_max       18
_diffrn_reflns_limit_l_min       -18
_diffrn_reflns_number            47821
_diffrn_reflns_point_group_measured_fraction_full 0.998
_diffrn_reflns_point_group_measured_fraction_max 0.989
_diffrn_reflns_theta_full        25.242
_diffrn_reflns_theta_max         30.512
_diffrn_reflns_theta_min         2.600
_diffrn_ambient_temperature      104.4
_diffrn_detector_area_resol_mean ?
_diffrn_measured_fraction_theta_full 0.998
_diffrn_measured_fraction_theta_max 0.989
_diffrn_measurement_device_type  'Bruker APEX-II CCD'
_diffrn_measurement_method       '\f and \w scans'
_diffrn_radiation_type           MoK\a
_diffrn_radiation_wavelength     0.71073
_diffrn_source                   ?
_diffrn_source_current           1.4
_diffrn_source_power             0.07
_diffrn_source_voltage           50.0
_diffrn_standards_number         0
_reflns_Friedel_coverage         0.000
_reflns_Friedel_fraction_full    .
_reflns_Friedel_fraction_max     .
_reflns_number_gt                3282
_reflns_number_total             3496
_reflns_special_details          
;
 Reflections were merged by SHELXL according to the crystal
 class for the calculation of statistics and refinement.
 
 _reflns_Friedel_fraction is defined as the number of unique
 Friedel pairs measured divided by the number that would be
 possible theoretically, ignoring centric projections and
 systematic absences.
;
_reflns_threshold_expression     'I > 2\s(I)'
_computing_cell_refinement       'SAINT V8.38A (Bruker, 2018)'
_computing_data_collection       ?
_computing_data_reduction        'SAINT V8.38A (Bruker, 2018)'
_computing_molecular_graphics    'Olex2 1.5 (Dolomanov et al., 2009)'
_computing_publication_material  'Olex2 1.5 (Dolomanov et al., 2009)'
_computing_structure_refinement  'XL  (Sheldrick, 2008)'
_computing_structure_solution    'SHELXT 2014/5 (Sheldrick, 2014)'
_refine_diff_density_max         0.402
_refine_diff_density_min         -0.224
_refine_diff_density_rms         0.047
_refine_ls_extinction_coef       .
_refine_ls_extinction_method     none
_refine_ls_goodness_of_fit_ref   1.129
_refine_ls_hydrogen_treatment    constr
_refine_ls_matrix_type           full
_refine_ls_number_parameters     110
_refine_ls_number_reflns         3496
_refine_ls_number_restraints     0
_refine_ls_R_factor_all          0.0202
_refine_ls_R_factor_gt           0.0173
_refine_ls_restrained_S_all      1.129
_refine_ls_shift/su_max          0.001
_refine_ls_shift/su_mean         0.000
_refine_ls_structure_factor_coef Fsqd
_refine_ls_weighting_details     
'w=1/[\s^2^(Fo^2^)+(0.0165P)^2^+0.3186P] where P=(Fo^2^+2Fc^2^)/3'
_refine_ls_weighting_scheme      calc
_refine_ls_wR_factor_gt          0.0425
_refine_ls_wR_factor_ref         0.0443
_refine_special_details          ?
_olex2_refinement_description    
;
1.a Secondary CH2 refined with riding coordinates:
 C4(H4A,H4B), C6(H6A,H6B), C2(H2A,H2B)
1.b Idealised Me refined as rotating group:
 C5(H5A,H5B,H5C), C1(H1A,H1B,H1C), C3(H3A,H3B,H3C), C7(H7A,H7B,H7C)
;
_atom_sites_solution_hydrogens   geom
_atom_sites_solution_primary     ?
_atom_sites_solution_secondary   ?
loop_
_atom_site_label
_atom_site_type_symbol
_atom_site_fract_x
_atom_site_fract_y
_atom_site_fract_z
_atom_site_U_iso_or_equiv
_atom_site_adp_type
_atom_site_occupancy
_atom_site_site_symmetry_order
_atom_site_calc_flag
_atom_site_refinement_flags_posn
_atom_site_refinement_flags_adp
_atom_site_refinement_flags_occupancy
_atom_site_disorder_assembly
_atom_site_disorder_group
S1 S 0.000000 0.500000 0.500000 0.01186(5) Uani 1 2 d S . P . .
Cl1 Cl -0.11292(2) 0.27823(2) 0.52704(2) 0.01667(5) Uani 1 1 d . . . . .
Cl3 Cl -0.03502(2) 0.47542(2) 0.32688(2) 0.01644(5) Uani 1 1 d . . . . .
Cl2 Cl 0.20841(2) 0.37789(2) 0.48695(2) 0.01659(5) Uani 1 1 d . . . . .
N1 N 0.49664(7) 0.53439(8) 0.25203(5) 0.01370(13) Uani 1 1 d . . . . .
C4 C 0.64364(8) 0.56332(10) 0.22009(6) 0.01655(15) Uani 1 1 d . . . . .
H4A H 0.649679 0.664962 0.192344 0.020 Uiso 1 1 calc R U . . .
H4B H 0.702746 0.558923 0.281266 0.020 Uiso 1 1 calc R U . . .
C6 C 0.40472(8) 0.56842(10) 0.16170(6) 0.01727(15) Uani 1 1 d . . . . .
H6A H 0.418957 0.672925 0.141713 0.021 Uiso 1 1 calc R U . . .
H6B H 0.433450 0.505759 0.103798 0.021 Uiso 1 1 calc R U . . .
C2 C 0.47484(9) 0.37610(9) 0.28622(7) 0.01778(16) Uani 1 1 d . . . . .
H2A H 0.486501 0.309780 0.226938 0.021 Uiso 1 1 calc R U . . .
H2B H 0.379471 0.365317 0.310344 0.021 Uiso 1 1 calc R U . . .
C5 C 0.69925(9) 0.45633(11) 0.14155(7) 0.02095(17) Uani 1 1 d . . . . .
H5A H 0.643904 0.462488 0.079454 0.031 Uiso 1 1 calc R U . . .
H5B H 0.695475 0.355300 0.168527 0.031 Uiso 1 1 calc R U . . .
H5C H 0.794325 0.482041 0.125911 0.031 Uiso 1 1 calc R U . . .
C1 C 0.46506(10) 0.63949(10) 0.33716(7) 0.02040(17) Uani 1 1 d . . . . .
H1A H 0.533461 0.628088 0.391208 0.031 Uiso 1 1 calc R U . . .
H1B H 0.373956 0.617705 0.364312 0.031 Uiso 1 1 calc R U . . .
H1C H 0.467130 0.741330 0.311549 0.031 Uiso 1 1 calc R U . . .
C3 C 0.57118(10) 0.32646(11) 0.37008(7) 0.02389(18) Uani 1 1 d . . . . .
H3A H 0.665917 0.334240 0.346408 0.036 Uiso 1 1 calc R U . . .
H3B H 0.551246 0.223460 0.388098 0.036 Uiso 1 1 calc R U . . .
H3C H 0.558638 0.389611 0.429926 0.036 Uiso 1 1 calc R U . . .
C7 C 0.25342(9) 0.54423(11) 0.17982(8) 0.02500(19) Uani 1 1 d . . . . .
H7A H 0.201338 0.580469 0.121116 0.038 Uiso 1 1 calc R U . . .
H7B H 0.225275 0.598229 0.240929 0.038 Uiso 1 1 calc R U . . .
H7C H 0.235724 0.438339 0.189158 0.038 Uiso 1 1 calc R U . . .

loop_
_atom_site_aniso_label
_atom_site_aniso_U_11
_atom_site_aniso_U_22
_atom_site_aniso_U_33
_atom_site_aniso_U_23
_atom_site_aniso_U_13
_atom_site_aniso_U_12
S1 0.01168(11) 0.01215(12) 0.01175(11) 0.00006(9) 0.00007(9) -0.00031(9)
Cl1 0.01782(9) 0.01387(9) 0.01833(9) 0.00139(7) 0.00013(7) -0.00262(7)
Cl3 0.01710(9) 0.01993(10) 0.01229(8) -0.00059(7) -0.00072(6) -0.00030(7)
Cl2 0.01389(9) 0.01705(9) 0.01883(9) -0.00126(7) 0.00023(7) 0.00214(7)
N1 0.0137(3) 0.0139(3) 0.0136(3) 0.0002(2) 0.0008(2) 0.0003(2)
C4 0.0128(3) 0.0183(4) 0.0186(4) -0.0010(3) 0.0012(3) -0.0010(3)
C6 0.0149(4) 0.0195(4) 0.0174(4) 0.0039(3) -0.0023(3) 0.0000(3)
C2 0.0211(4) 0.0140(4) 0.0182(4) 0.0033(3) 0.0004(3) -0.0011(3)
C5 0.0172(4) 0.0267(4) 0.0189(4) -0.0022(3) 0.0026(3) 0.0034(3)
C1 0.0244(4) 0.0192(4) 0.0176(4) -0.0036(3) 0.0039(3) 0.0018(3)
C3 0.0300(5) 0.0215(4) 0.0202(4) 0.0057(3) -0.0018(3) 0.0038(4)
C7 0.0146(4) 0.0271(5) 0.0333(5) 0.0057(4) -0.0019(3) 0.0000(3)

_geom_special_details            
;
 All esds (except the esd in the dihedral angle between two l.s. planes)
 are estimated using the full covariance matrix.  The cell esds are taken
 into account individually in the estimation of esds in distances, angles
 and torsion angles; correlations between esds in cell parameters are only
 used when they are defined by crystal symmetry.  An approximate (isotropic)
 treatment of cell esds is used for estimating esds involving l.s. planes.
;
loop_
_geom_bond_atom_site_label_1
_geom_bond_atom_site_label_2
_geom_bond_distance
_geom_bond_site_symmetry_2
_geom_bond_publ_flag
S1 Cl1 2.3153(2) 3_566 ?
S1 Cl1 2.3153(2) . ?
S1 Cl3 2.3120(2) . ?
S1 Cl3 2.3119(2) 3_566 ?
S1 Cl2 2.3230(2) 3_566 ?
S1 Cl2 2.3230(2) . ?
N1 C4 1.5203(10) . ?
N1 C6 1.5191(10) . ?
N1 C2 1.5144(11) . ?
N1 C1 1.5006(11) . ?
C4 H4A 0.9900 . ?
C4 H4B 0.9900 . ?
C4 C5 1.5163(12) . ?
C6 H6A 0.9900 . ?
C6 H6B 0.9900 . ?
C6 C7 1.5141(12) . ?
C2 H2A 0.9900 . ?
C2 H2B 0.9900 . ?
C2 C3 1.5161(12) . ?
C5 H5A 0.9800 . ?
C5 H5B 0.9800 . ?
C5 H5C 0.9800 . ?
C1 H1A 0.9800 . ?
C1 H1B 0.9800 . ?
C1 H1C 0.9800 . ?
C3 H3A 0.9800 . ?
C3 H3B 0.9800 . ?
C3 H3C 0.9800 . ?
C7 H7A 0.9800 . ?
C7 H7B 0.9800 . ?
C7 H7C 0.9800 . ?

loop_
_geom_angle_atom_site_label_1
_geom_angle_atom_site_label_2
_geom_angle_atom_site_label_3
_geom_angle
_geom_angle_site_symmetry_1
_geom_angle_site_symmetry_3
_geom_angle_publ_flag
Cl1 S1 Cl1 180.0 . 3_566 ?
Cl1 S1 Cl2 91.068(8) 3_566 3_566 ?
Cl1 S1 Cl2 91.067(8) . . ?
Cl1 S1 Cl2 88.933(8) . 3_566 ?
Cl1 S1 Cl2 88.933(8) 3_566 . ?
Cl3 S1 Cl1 90.080(7) . 3_566 ?
Cl3 S1 Cl1 89.920(7) . . ?
Cl3 S1 Cl1 90.080(7) 3_566 . ?
Cl3 S1 Cl1 89.919(7) 3_566 3_566 ?
Cl3 S1 Cl3 180.0 3_566 . ?
Cl3 S1 Cl2 90.541(7) . . ?
Cl3 S1 Cl2 89.460(7) 3_566 . ?
Cl3 S1 Cl2 90.542(7) 3_566 3_566 ?
Cl3 S1 Cl2 89.458(7) . 3_566 ?
Cl2 S1 Cl2 180.0 . 3_566 ?
C6 N1 C4 107.85(6) . . ?
C2 N1 C4 112.22(6) . . ?
C2 N1 C6 109.87(6) . . ?
C1 N1 C4 107.06(6) . . ?
C1 N1 C6 109.45(7) . . ?
C1 N1 C2 110.30(6) . . ?
N1 C4 H4A 108.6 . . ?
N1 C4 H4B 108.6 . . ?
H4A C4 H4B 107.6 . . ?
C5 C4 N1 114.77(7) . . ?
C5 C4 H4A 108.6 . . ?
C5 C4 H4B 108.6 . . ?
N1 C6 H6A 108.5 . . ?
N1 C6 H6B 108.5 . . ?
H6A C6 H6B 107.5 . . ?
C7 C6 N1 115.06(7) . . ?
C7 C6 H6A 108.5 . . ?
C7 C6 H6B 108.5 . . ?
N1 C2 H2A 108.7 . . ?
N1 C2 H2B 108.7 . . ?
N1 C2 C3 114.06(7) . . ?
H2A C2 H2B 107.6 . . ?
C3 C2 H2A 108.7 . . ?
C3 C2 H2B 108.7 . . ?
C4 C5 H5A 109.5 . . ?
C4 C5 H5B 109.5 . . ?
C4 C5 H5C 109.5 . . ?
H5A C5 H5B 109.5 . . ?
H5A C5 H5C 109.5 . . ?
H5B C5 H5C 109.5 . . ?
N1 C1 H1A 109.5 . . ?
N1 C1 H1B 109.5 . . ?
N1 C1 H1C 109.5 . . ?
H1A C1 H1B 109.5 . . ?
H1A C1 H1C 109.5 . . ?
H1B C1 H1C 109.5 . . ?
C2 C3 H3A 109.5 . . ?
C2 C3 H3B 109.5 . . ?
C2 C3 H3C 109.5 . . ?
H3A C3 H3B 109.5 . . ?
H3A C3 H3C 109.5 . . ?
H3B C3 H3C 109.5 . . ?
C6 C7 H7A 109.5 . . ?
C6 C7 H7B 109.5 . . ?
C6 C7 H7C 109.5 . . ?
H7A C7 H7B 109.5 . . ?
H7A C7 H7C 109.5 . . ?
H7B C7 H7C 109.5 . . ?

loop_
_geom_torsion_atom_site_label_1
_geom_torsion_atom_site_label_2
_geom_torsion_atom_site_label_3
_geom_torsion_atom_site_label_4
_geom_torsion
_geom_torsion_site_symmetry_1
_geom_torsion_site_symmetry_2
_geom_torsion_site_symmetry_3
_geom_torsion_site_symmetry_4
_geom_torsion_publ_flag
C4 N1 C6 C7 179.51(7) . . . . ?
C4 N1 C2 C3 54.75(9) . . . . ?
C6 N1 C4 C5 -68.28(9) . . . . ?
C6 N1 C2 C3 174.73(7) . . . . ?
C2 N1 C4 C5 52.87(9) . . . . ?
C2 N1 C6 C7 56.90(9) . . . . ?
C1 N1 C4 C5 174.02(7) . . . . ?
C1 N1 C6 C7 -64.35(9) . . . . ?
C1 N1 C2 C3 -64.53(9) . . . . ?

_shelx_res_file                  
;
TITL full2p21n_a.res in P2(1)/n
    full2p21n_a.res
    created by SHELXL-2017/1 at 16:28:13 on 11-Feb-2022
REM Old TITL full2p21n in P2(1)/n
REM SHELXT solution in P2(1)/n
REM R1 0.064, Rweak 0.002, Alpha 0.017, Orientation as input
REM Formula found by SHELXT: C14 Cl6 N2 S
CELL 0.71073 9.7726 9.0349 13.1501 90 90.136 90
ZERR 2 0.0004 0.0005 0.0006 0 0.002 0
LATT 1
SYMM 0.5-X,0.5+Y,0.5-Z
SFAC C H Cl N S
UNIT 28 72 12 4 2

L.S. 50
PLAN  7
SIZE 0.312 0.387 0.242
TEMP -168.75
CONF
BOND $H
LIST 6
MORE -1
fmap 2
ACTA
OMIT 13 3 4
OMIT 13 1 5
OMIT 12 5 5
OMIT 10 8 4
OMIT 13 0 5
REM <olex2.extras>
REM <HklSrc "%.\\full2p21n_a.hkl">
REM </olex2.extras>

WGHT    0.016500    0.318600
FVAR       0.78652
S1    5    0.000000    0.500000    0.500000    10.50000    0.01168    0.01215 =
         0.01175    0.00006    0.00007   -0.00031
CL1   3   -0.112917    0.278233    0.527040    11.00000    0.01782    0.01387 =
         0.01833    0.00139    0.00013   -0.00262
CL3   3   -0.035022    0.475423    0.326885    11.00000    0.01710    0.01993 =
         0.01229   -0.00059   -0.00072   -0.00030
CL2   3    0.208411    0.377890    0.486954    11.00000    0.01389    0.01705 =
         0.01883   -0.00126    0.00023    0.00214
N1    4    0.496641    0.534388    0.252033    11.00000    0.01367    0.01387 =
         0.01357    0.00023    0.00078    0.00025
C4    1    0.643640    0.563319    0.220094    11.00000    0.01276    0.01832 =
         0.01858   -0.00098    0.00123   -0.00098
AFIX  23
H4A   2    0.649679    0.664962    0.192344    11.00000   -1.20000
H4B   2    0.702746    0.558923    0.281266    11.00000   -1.20000
AFIX   0
C6    1    0.404717    0.568420    0.161698    11.00000    0.01489    0.01948 =
         0.01743    0.00388   -0.00233   -0.00003
AFIX  23
H6A   2    0.418957    0.672925    0.141713    11.00000   -1.20000
H6B   2    0.433450    0.505759    0.103798    11.00000   -1.20000
AFIX   0
C2    1    0.474836    0.376095    0.286218    11.00000    0.02113    0.01399 =
         0.01822    0.00335    0.00039   -0.00113
AFIX  23
H2A   2    0.486501    0.309780    0.226938    11.00000   -1.20000
H2B   2    0.379471    0.365317    0.310344    11.00000   -1.20000
AFIX   0
C5    1    0.699253    0.456326    0.141551    11.00000    0.01721    0.02672 =
         0.01894   -0.00217    0.00262    0.00343
AFIX 137
H5A   2    0.643904    0.462488    0.079454    11.00000   -1.50000
H5B   2    0.695475    0.355300    0.168527    11.00000   -1.50000
H5C   2    0.794325    0.482041    0.125911    11.00000   -1.50000
AFIX   0
C1    1    0.465058    0.639494    0.337158    11.00000    0.02440    0.01924 =
         0.01759   -0.00363    0.00389    0.00184
AFIX 137
H1A   2    0.533461    0.628088    0.391208    11.00000   -1.50000
H1B   2    0.373956    0.617705    0.364312    11.00000   -1.50000
H1C   2    0.467130    0.741330    0.311549    11.00000   -1.50000
AFIX   0
C3    1    0.571176    0.326464    0.370076    11.00000    0.02998    0.02149 =
         0.02021    0.00569   -0.00179    0.00378
AFIX 137
H3A   2    0.665917    0.334240    0.346408    11.00000   -1.50000
H3B   2    0.551246    0.223460    0.388098    11.00000   -1.50000
H3C   2    0.558638    0.389611    0.429926    11.00000   -1.50000
AFIX   0
C7    1    0.253422    0.544231    0.179824    11.00000    0.01464    0.02706 =
         0.03330    0.00572   -0.00189   -0.00003
AFIX 137
H7A   2    0.201338    0.580469    0.121116    11.00000   -1.50000
H7B   2    0.225275    0.598229    0.240929    11.00000   -1.50000
H7C   2    0.235724    0.438339    0.189158    11.00000   -1.50000
AFIX   0
HKLF 4


REM  full2p21n_a.res in P2(1)/n
REM R1 =  0.0173 for    3282 Fo > 4sig(Fo)  and  0.0202 for all    3496 data
REM    110 parameters refined using      0 restraints

END

WGHT      0.0165      0.3186

REM Highest difference peak  0.402,  deepest hole -0.224,  1-sigma level  0.047
Q1    1   0.6664  0.5073  0.1817  11.00000  0.05    0.40
Q2    1   0.5279  0.3584  0.3313  11.00000  0.05    0.33
Q3    1   0.3252  0.5570  0.1696  11.00000  0.05    0.30
Q4    1   0.4500  0.5482  0.2061  11.00000  0.05    0.29
Q5    1   0.4972  0.4551  0.2751  11.00000  0.05    0.26
Q6    1   0.4760  0.5877  0.2963  11.00000  0.05    0.23
Q7    1   0.5736  0.5449  0.2334  11.00000  0.05    0.23
;
_shelx_res_checksum              8568
_shelx_hkl_file                  
;
   1   0   0    0.60    0.20
   1   0   0    0.70    0.10
   1   0   0    0.70    0.20
   1   0   0    0.40    0.20
   1   0   0    0.40    0.20
  -1   0   0    0.70    0.20
  -1   0   0    0.30    0.10
  -1   0   0    0.10    0.10
  -2   0   0 3402.66   80.99
   2   0   0 3246.18  108.29
   3   0   0    0.80    0.50
   3   0   0    0.70    0.80
   3   0   0    0.00    0.40
   3   0   0    1.50    0.70
   3   0   0   -0.20    0.30
  -3   0   0    0.80    0.40
   3   0   0    1.50    0.60
  -3   0   0    0.30    0.40
   4   0   0 2312.37   51.99
  -4   0   0 2350.36   50.19
  -4   0   0 2392.06   50.29
   4   0   0 2337.17   50.39
   4   0   0 2292.47   49.70
  -4   0   0 2220.18   51.89
   4   0   0 2278.97   49.70
   4   0   0 2396.06   50.29
   5   0   0    3.70    1.10
   5   0   0    1.60    1.00
   5   0   0    1.20    0.80
   5   0   0    1.40    1.50
  -5   0   0    1.60    1.10
  -5   0   0    1.20    0.90
   5   0   0    0.10    0.80
   5   0   0    0.30    0.90
  -5   0   0    1.40    0.80
  -6   0   0  155.58    6.00
  -6   0   0  149.69    5.80
   6   0   0  143.79    8.70
   6   0   0  133.89    5.70
   6   0   0  142.49    7.30
  -6   0   0  158.98    7.60
   6   0   0  150.98    5.80
   6   0   0  146.49    6.10
   6   0   0  147.79    5.80
   7   0   0    1.10    1.20
  -7   0   0    0.80    1.00
   7   0   0    0.60    1.10
   7   0   0   -1.20    1.00
  -7   0   0    3.00    1.20
  -7   0   0    2.30    1.10
   7   0   0    0.00    1.00
   7   0   0    2.60    1.10
   7   0   0   -0.50    1.00
   8   0   0  373.16   14.50
  -8   0   0  350.16   14.30
  -8   0   0  376.76   12.20
   8   0   0  364.56   11.90
   8   0   0  359.66   11.80
  -8   0   0  366.16   12.30
   8   0   0  372.56   17.00
   8   0   0  357.96   12.50
   8   0   0  364.26   12.30
   9   0   0    2.50    1.40
  -9   0   0    7.60    1.90
   9   0   0    0.00    1.80
   9   0   0    0.50    2.40
   9   0   0    3.20    2.00
   9   0   0    1.00    1.40
  -9   0   0    1.10    1.20
   9   0   0    1.30    1.40
  -9   0   0   -1.20    1.50
  10   0   0  738.63   20.10
  10   0   0  689.43   19.50
  10   0   0  701.43   24.40
  10   0   0  666.43   27.70
  10   0   0  707.33   21.60
  10   0   0  695.43   20.80
 -10   0   0  689.33   24.40
 -10   0   0  722.03   19.70
 -11   0   0    0.10    1.60
 -11   0   0   -0.10    1.50
  11   0   0   -0.70    2.00
 -11   0   0    2.10    2.50
  11   0   0   -1.60    2.40
  11   0   0   -1.30    3.30
  11   0   0   -0.40    1.60
  11   0   0    2.10    2.70
  11   0   0    0.90    1.60
  12   0   0  473.15   20.70
 -12   0   0  462.75   14.30
  12   0   0  468.85   17.30
  12   0   0  476.65   24.80
  12   0   0  469.75   14.90
 -12   0   0  473.85   14.70
  12   0   0  481.55   18.70
 -12   0   0  459.05   20.60
  12   0   0  469.35   14.50
 -13   0   0   -3.20    2.20
  13   0   0    4.00    4.10
  13   0   0   -5.40    3.40
  13   0   0    1.50    4.10
  13   0   0    0.90    2.10
  13   0   0    0.30    1.80
   0  -1   0    2.80    0.60
   0  -1   0    0.20    0.20
   0  -1   0    0.40    0.20
   0  -1   0    0.40    0.20
   0   1   0    0.00    0.20
   0   1   0    0.70    0.40
   0   1   0    0.20    0.30
   0   1   0    0.30    0.20
   0   1   0    0.40    0.20
   1  -1   0    7.40    1.00
   1  -1   0    5.50    0.70
   1  -1   0    7.90    1.30
  -1  -1   0    9.10    1.10
  -1  -1   0    6.70    0.70
   1  -1   0    5.50    0.70
  -1  -1   0    6.70    0.90
   1  -1   0    7.20    0.90
   1  -1   0    7.00    0.70
  -1  -1   0    5.50    1.00
   1   1   0   10.80    0.90
   1   1   0    6.70    0.90
   1   1   0    7.70    0.80
   1   1   0    6.60    1.00
   1   1   0    8.40    0.90
  -1   1   0    7.70    0.80
  -1   1   0    9.60    1.20
  -1   1   0    9.50    1.50
   2  -1   0  184.48    6.70
  -2  -1   0  174.18    5.20
   2  -1   0  180.48    5.50
   2  -1   0  185.48    5.50
   2  -1   0  179.58    5.30
  -2  -1   0  180.08    5.10
  -2  -1   0  181.08    4.90
   2  -1   0  185.68    5.50
   2  -1   0  181.18    5.00
  -2   1   0  183.38    5.40
  -2   1   0  170.58    5.40
  -2   1   0  193.28    5.40
  -2   1   0  175.28    5.00
  -2   1   0  179.28    6.70
   2   1   0  175.88    5.00
   2   1   0  183.58    5.30
   2   1   0  180.88    5.50
   2   1   0  174.18    5.30
   2   1   0  176.38    6.00
  -3  -1   0  382.56    9.90
  -3  -1   0  381.06    8.90
  -3  -1   0  361.36    9.60
   3  -1   0  356.36   10.20
   3  -1   0  340.17   13.00
   3  -1   0  384.26   10.70
   3  -1   0  363.26    9.70
   3  -1   0  358.56    9.20
   3  -1   0  375.16    9.60
  -3  -1   0  350.16   10.80
   3   1   0  400.06   12.30
  -3   1   0  353.56    9.80
  -3   1   0  358.46    9.50
   3   1   0  371.46    9.30
  -3   1   0  358.16   11.70
   3   1   0  354.06    9.50
  -3   1   0  357.96    8.50
  -3   1   0  359.26   10.10
   3   1   0  371.66    9.90
   4  -1   0  393.36   13.90
   4  -1   0  423.06   12.20
   4  -1   0  418.06   11.40
  -4  -1   0  399.16   12.80
   4  -1   0  409.36   10.70
  -4  -1   0  402.86    9.40
  -4  -1   0  419.16   11.30
  -4  -1   0  404.46   11.00
  -4  -1   0  413.46    9.50
   4  -1   0  409.96   11.20
   4  -1   0  428.36   11.10
  -4   1   0  418.86   11.10
   4   1   0  395.86   12.50
   4   1   0  401.06   11.00
   4   1   0  429.26   11.40
  -4   1   0  415.46   11.30
  -4   1   0  426.26   12.20
   4   1   0  411.76   10.80
   4   1   0  443.16   11.40
  -5  -1   0 1031.00   27.70
   5  -1   0 1081.69   25.70
   5  -1   0 1088.79   24.90
  -5  -1   0 1053.79   25.40
   5  -1   0 1098.79   25.20
  -5  -1   0 1063.49   25.20
   5  -1   0 1098.99   27.10
   5  -1   0 1074.09   25.50
  -5   1   0 1085.89   25.30
  -5   1   0 1041.10   26.80
   5   1   0 1078.49   24.90
   5   1   0 1016.00   27.30
   5   1   0 1068.29   25.40
  -5   1   0 1089.49   25.40
   5   1   0 1070.59   25.60
   6  -1   0 2034.90   46.50
   6  -1   0 2058.19   52.09
   6  -1   0 2025.40   45.70
   6  -1   0 2094.89   46.00
   6  -1   0 2035.20   46.40
  -6  -1   0 2111.69   46.40
  -6  -1   0 1999.90   49.30
  -6  -1   0 2133.29   46.10
   6  -1   0 2006.80   48.30
   6   1   0 2049.09   46.40
   6   1   0 2043.00   46.20
   6   1   0 2034.70   45.90
  -6   1   0 2062.19   48.40
  -6   1   0 2072.89   46.00
   6   1   0 2036.10   49.10
  -6   1   0 2046.00   46.00
  -7  -1   0   92.79    4.70
   7  -1   0   99.79    5.50
   7  -1   0   95.09    4.80
   7  -1   0   92.59    4.70
   7  -1   0   81.59    7.10
   7  -1   0   89.19    4.90
  -7  -1   0   92.59    5.00
   7  -1   0   94.09    6.20
  -7  -1   0   84.49    6.20
   7   1   0   81.69    4.90
  -7   1   0   92.69    4.70
  -7   1   0   81.89    5.70
   7   1   0   99.69    5.10
  -7   1   0   90.09    4.70
   7   1   0   93.89    5.10
   7   1   0   91.29    7.30
   7   1   0   88.39    4.80
   7   1   0  101.79    6.50
   8  -1   0   93.39    8.30
   8  -1   0  113.09    7.30
  -8  -1   0   94.39    6.10
   8  -1   0  105.99    5.60
   8  -1   0   98.49    5.80
   8  -1   0   94.39    5.30
   8  -1   0   92.69    5.80
  -8  -1   0   95.49    5.10
  -8  -1   0   84.99    8.60
   8   1   0   95.39    5.50
   8   1   0  104.09    7.20
  -8   1   0   92.19    5.10
  -8   1   0   96.79    5.20
   8   1   0  100.39    5.60
  -8   1   0   89.69    6.50
   8   1   0   93.49    5.40
   8   1   0   96.29    5.40
   8   1   0   94.29    8.10
   9  -1   0  100.69    6.70
   9  -1   0   94.09    9.00
  -9  -1   0  116.39    6.10
  -9  -1   0  100.59    5.50
   9  -1   0  109.29    6.00
   9  -1   0  112.39    6.20
   9  -1   0  107.59    5.70
   9  -1   0  102.99    7.60
  -9  -1   0   95.49    7.70
   9   1   0  110.89    6.60
   9   1   0   89.99    8.70
   9   1   0  105.49    6.30
   9   1   0  113.29    6.10
   9   1   0  118.89    8.30
  -9   1   0  113.99    5.70
  -9   1   0  108.69    5.70
   9   1   0  115.79    6.30
  -9   1   0  116.89    7.90
  10  -1   0  134.69    9.20
  10  -1   0  134.49    6.80
  10  -1   0  135.79    6.70
  10  -1   0  137.99   11.50
 -10  -1   0  139.59    7.00
  10  -1   0  136.39    8.40
  10  -1   0  135.59    7.30
 -10   1   0  118.19    6.30
  10   1   0  125.59    9.10
  10   1   0  125.89    6.90
 -10   1   0  141.09    9.20
  10   1   0  150.78   11.80
  10   1   0  138.59    7.70
  10   1   0  127.19    6.70
  10   1   0  135.59    7.90
  11  -1   0   83.99    7.90
 -11  -1   0   86.09    5.60
  11  -1   0   64.79    4.70
  11  -1   0   84.29    9.90
  11  -1   0   88.69    5.60
  11  -1   0   91.49    6.50
 -11  -1   0   76.89    5.00
 -11  -1   0   85.09    8.30
  11  -1   0   94.99    7.50
  11   1   0   86.29    6.70
  11   1   0   82.49    9.90
  11   1   0   75.69    5.30
  11   1   0   79.69    6.60
 -11   1   0   81.89    5.20
  11   1   0   79.69    5.50
  11   1   0   65.29    7.40
 -11   1   0   77.79    7.50
 -11   1   0   79.79    5.20
  12  -1   0   98.79    7.30
  12  -1   0  104.19   12.00
  12  -1   0   96.29    6.80
  12  -1   0  100.49    8.80
 -12  -1   0  105.09    6.40
  12  -1   0   95.29    5.90
 -12  -1   0   94.49    5.70
  12  -1   0   96.79    9.30
  12   1   0   84.19    8.90
  12   1   0   87.89    5.90
 -12   1   0  101.59    5.90
 -12   1   0   88.99    5.60
  12   1   0  103.89    8.20
  12   1   0  102.59    8.60
  12   1   0   84.59   11.20
 -13  -1   0  110.99    6.50
  13  -1   0  115.19   10.70
  13  -1   0  114.19    9.20
  13  -1   0  109.19   10.40
 -13   1   0  107.59    6.30
  13   1   0  112.59    9.80
  13   1   0  112.99    6.00
  13   1   0  128.49   10.50
  13   1   0  104.99    5.80
   0  -2   0 5890.21  206.78
   0  -2   0 5659.93  144.29
   0   2   0 5917.01  205.58
   1  -2   0   33.50    2.20
   1  -2   0   36.30    2.70
   1  -2   0   38.50    2.80
  -1  -2   0   35.90    2.50
  -1  -2   0   34.40    2.20
   1  -2   0   34.20    2.40
   1  -2   0   35.80    2.10
  -1  -2   0   36.60    2.50
   1   2   0   37.40    2.80
  -1   2   0   37.70    2.20
   1   2   0   40.30    2.30
  -1   2   0   37.60    2.80
   1   2   0   36.60    2.60
  -1   2   0   37.30    2.60
  -1   2   0   32.10    2.60
   1   2   0   33.80    2.50
  -1   2   0   37.40    2.30
   1   2   0   35.60    2.20
   2  -2   0  725.33   17.20
  -2  -2   0  771.42   17.90
  -2  -2   0  706.53   17.60
   2  -2   0  731.13   18.20
  -2  -2   0  693.33   17.90
   2  -2   0  733.73   18.40
   2  -2   0  754.52   17.30
   2  -2   0  723.93   17.60
  -2   2   0  730.03   18.00
  -2   2   0  736.13   17.00
  -2   2   0  741.83   19.60
   2   2   0  742.53   17.40
   2   2   0  735.93   17.70
   2   2   0  717.23   18.20
  -2   2   0  706.33   18.00
   2   2   0  735.03   18.20
  -2   2   0  649.24   17.40
  -2   2   0  729.53   17.10
   3  -2   0 2502.55   53.89
   3  -2   0 2515.85   56.99
   3  -2   0 2516.65   53.89
  -3  -2   0 2574.94   55.69
   3  -2   0 2482.35   54.69
   3  -2   0 2480.55   53.39
  -3  -2   0 2511.15   53.59
  -3  -2   0 2465.45   52.99
   3  -2   0 2452.15   54.49
  -3  -2   0 2396.36   53.79
   3   2   0 2399.16   55.79
   3   2   0 2390.06   54.39
  -3   2   0 2468.35   53.49
   3   2   0 2447.96   55.19
   3   2   0 2461.85   53.49
  -3   2   0 2519.15   53.69
  -3   2   0 2454.35   52.69
  -3   2   0 2456.45   54.29
   3   2   0 2446.36   53.79
   4  -2   0 5616.74  123.09
   4  -2   0 5979.40  126.89
  -4   2   0 5789.32  126.39
   5  -2   0  154.48    8.70
   5  -2   0  141.79    6.00
   5  -2   0  160.88    7.00
  -5  -2   0  158.18    6.50
   5  -2   0  152.98    6.50
  -5  -2   0  154.78    4.80
  -5  -2   0  161.48    6.30
   5  -2   0  153.28    6.90
  -5  -2   0  154.78    5.00
   5  -2   0  164.38    6.10
  -5  -2   0  163.08    7.90
   5   2   0  164.98    6.70
   5   2   0  158.98    6.40
   5   2   0  162.08    7.70
  -5   2   0  149.09    6.10
  -5   2   0  153.48    6.50
  -5   2   0  159.68    6.80
  -5   2   0  157.78    8.70
   5   2   0  162.28    6.70
   5   2   0  152.48    6.00
   6  -2   0 1132.89   28.80
  -6  -2   0 1190.48   31.20
   6  -2   0 1095.99   32.70
   6  -2   0 1145.99   27.60
   6  -2   0 1147.99   28.20
   6  -2   0 1137.89   29.20
  -6  -2   0 1158.68   27.70
  -6  -2   0 1119.59   27.90
   6  -2   0 1129.79   27.30
   6   2   0 1217.48   28.60
  -6   2   0 1145.09   28.90
   6   2   0 1027.20   29.90
   6   2   0 1126.19   27.40
   6   2   0 1165.88   28.00
  -6   2   0 1107.69   27.40
   6   2   0 1114.89   28.20
  -6   2   0 1108.59   27.90
  -6   2   0 1113.29   32.50
   7  -2   0  115.49    6.80
  -7  -2   0  110.59    7.30
   7  -2   0  112.69    5.50
   7  -2   0   97.09    5.20
   7  -2   0  101.39    6.10
  -7  -2   0  105.69    5.60
  -7  -2   0  112.69    5.50
   7  -2   0   96.29    8.00
   7  -2   0  130.49    6.20
  -7   2   0  101.89    5.50
   7   2   0  106.79    5.60
   7   2   0  104.69    7.00
  -7   2   0  107.69    6.30
   7   2   0   97.79    5.80
   7   2   0  103.29    5.50
   7   2   0  103.09    5.70
  -7   2   0  104.59    5.40
  -8  -2   0    2.90    1.60
   8  -2   0    5.00    1.90
   8  -2   0    2.80    2.00
  -8  -2   0    4.40    1.70
   8  -2   0    2.60    1.70
  -8  -2   0    1.80    1.60
   8  -2   0    1.30    1.30
   8  -2   0    5.00    1.70
  -8   2   0    1.10    1.30
   8   2   0    6.30    2.10
  -8   2   0    0.00    1.20
   8   2   0    2.50    1.70
   8   2   0    2.70    1.50
  -9  -2   0  113.29    6.20
   9  -2   0  104.49    6.20
   9  -2   0  109.49    6.40
   9  -2   0  122.19   10.10
   9  -2   0  127.79    8.20
  -9  -2   0  121.39    8.80
  -9  -2   0  115.69    6.50
   9  -2   0  131.49    6.30
   9  -2   0  122.09    7.70
   9   2   0  121.69    6.90
   9   2   0  120.89    9.90
   9   2   0  102.49    8.10
   9   2   0  119.49   10.00
   9   2   0  126.69    7.00
  -9   2   0  111.59    6.10
  -9   2   0  121.59    9.40
   9   2   0  121.79    7.20
  -9   2   0  123.49    6.30
  10  -2   0   38.70    4.10
  10  -2   0   41.90    4.30
 -10  -2   0   38.40    4.10
  10  -2   0   35.10    5.50
  10  -2   0   35.50    3.60
  10  -2   0   36.60    5.20
 -10  -2   0   35.10    3.60
  10   2   0   43.00    5.20
 -10   2   0   32.80    4.90
  10   2   0   38.60    7.60
  10   2   0   33.30    5.60
 -10   2   0   35.10    3.70
  10   2   0   34.30    4.90
  10   2   0   39.20    4.60
 -10   2   0   33.90    3.60
  10   2   0   34.80    4.30
  11  -2   0   67.89    4.90
  11  -2   0   59.09    5.10
  11  -2   0   83.49    6.20
  11  -2   0   75.89   11.50
 -11  -2   0   66.19    5.30
  11  -2   0   66.99    7.00
 -11   2   0   69.19    5.10
  11   2   0   65.29    7.60
  11   2   0   59.69    5.20
  11   2   0   64.29    6.40
  11   2   0   85.99   12.10
  11   2   0   66.39    5.60
 -11   2   0   62.29    4.90
  12  -2   0   51.29    5.20
 -12  -2   0   58.99    5.10
 -12  -2   0   55.19    5.20
  12  -2   0   57.99    7.70
  12  -2   0   55.59    6.50
  12  -2   0   57.19    7.70
  12  -2   0   46.60    5.70
  12  -2   0   56.49   10.00
  12   2   0   51.09    5.10
 -12   2   0   52.69    4.80
  12   2   0   44.00    8.60
  12   2   0   48.70    5.10
  12   2   0   53.19    6.50
 -12   2   0   51.19    6.90
 -12   2   0   61.19    4.80
  12   2   0   51.69    8.10
  12   2   0   46.80    6.50
  13  -2   0  231.88   14.50
  13  -2   0  232.58   14.30
  13  -2   0  250.17   12.80
  13  -2   0  229.38    8.40
  13  -2   0  240.78    8.40
 -13  -2   0  247.98   10.20
  13   2   0  239.88   13.90
 -13   2   0  231.18    9.20
  13   2   0  244.98   13.90
  13   2   0  251.77   10.00
 -13   2   0  228.38   14.50
   0  -3   0    0.20    0.60
   0  -3   0    0.00    0.70
   0  -3   0   -0.20    0.50
   0  -3   0    1.70    1.20
   0   3   0    0.10    0.60
   0   3   0   -0.30    0.50
   0   3   0    2.00    1.20
   0   3   0   -0.20    0.70
   0   3   0    0.80    0.70
   1  -3   0 2127.99   47.20
   1  -3   0 2078.99   46.50
   1  -3   0 2153.48   48.10
  -1  -3   0 2107.09   47.80
  -1  -3   0 2123.99   47.20
   1  -3   0 2097.39   48.70
  -1  -3   0 2227.88   50.29
   1  -3   0 2085.39   48.20
  -1  -3   0 2053.09   46.50
   1   3   0 1945.21   47.60
  -1   3   0 2076.19   48.70
  -1   3   0 2105.19   47.90
   1   3   0 2142.99   47.10
  -1   3   0 1998.80   47.60
  -1   3   0 2131.49   48.10
   1   3   0 2073.49   48.50
  -1   3   0 2136.19   47.10
   1   3   0 2120.39   48.20
   1   3   0 2177.28   46.70
  -2  -3   0 1612.74   38.00
  -2  -3   0 1660.53   38.70
   2  -3   0 1743.03   40.40
  -2  -3   0 1682.43   37.40
   2  -3   0 1730.73   37.70
   2  -3   0 1652.23   38.80
   2  -3   0 1684.23   38.10
   2  -3   0 1629.74   39.10
  -2   3   0 1660.33   37.20
  -2   3   0 1641.84   38.70
   2   3   0 1684.43   38.00
   2   3   0 1583.94   38.30
   2   3   0 1641.34   37.60
  -2   3   0 1623.64   37.90
   2   3   0 1555.94   38.70
  -2   3   0 1676.53   36.90
   2   3   0 1680.53   39.20
  -2   3   0 1651.23   38.80
  -2   3   0 1656.13   40.20
   3  -3   0 5739.03  122.29
   3  -3   0 5856.31  120.79
   3  -3   0 5696.73  122.79
  -3   3   0 5673.03  122.09
  -3   3   0 5505.55  124.39
  -3   3   0 5773.52  121.69
   4  -3   0  374.06   11.50
   4  -3   0  375.86   11.20
   4  -3   0  375.46   14.30
  -4  -3   0  368.56   11.10
   4  -3   0  356.26   12.50
   4  -3   0  377.66   11.60
  -4  -3   0  371.66   11.90
   4  -3   0  373.06   12.20
  -4  -3   0  386.46   10.70
  -4  -3   0  360.56   11.50
  -4   3   0  352.96   10.10
  -4   3   0  374.56   14.30
   4   3   0  334.17   12.40
   4   3   0  373.46   12.30
   4   3   0  376.46   11.30
   4   3   0  375.16   11.60
  -4   3   0  361.16   11.90
  -4   3   0  372.56   11.20
   4   3   0  351.76   12.10
  -4   3   0  369.16   11.10
   5  -3   0  128.19    6.90
  -5  -3   0  146.19    5.60
   5  -3   0  131.89    6.10
   5  -3   0  135.89    8.50
   5  -3   0  149.79    6.90
   5  -3   0  130.09    5.90
  -5  -3   0  137.19    6.20
  -5  -3   0  135.89    5.20
   5  -3   0  126.49    6.20
   5   3   0  138.69    6.10
  -5   3   0  132.19    5.20
  -5   3   0  130.09    4.60
   5   3   0  131.39    7.20
   5   3   0  133.59    6.70
  -5   3   0  146.79    6.40
  -5   3   0  144.49    8.70
  -5   3   0  131.69    6.10
   5   3   0  149.19    6.50
   5   3   0  124.49    6.60
  -5   3   0  141.49    6.70
   6  -3   0   45.70    3.90
   6  -3   0   46.20    4.50
  -6  -3   0   44.60    2.70
  -6  -3   0   46.20    3.90
   6  -3   0   53.59    5.80
  -6  -3   0   48.70    3.80
   6  -3   0   56.29    3.80
   6  -3   0   51.69    4.20
   6  -3   0   44.50    3.60
  -6   3   0   42.80    3.90
   6   3   0   48.90    4.20
  -6   3   0   51.79    3.90
  -6   3   0   50.49    5.50
   6   3   0   46.30    4.10
   6   3   0   51.39    4.00
   6   3   0   50.79    4.70
   6   3   0   51.69    3.80
  -6   3   0   44.50    3.70
   7  -3   0  308.57   10.90
   7  -3   0  311.87   11.00
  -7  -3   0  316.47   11.50
   7  -3   0  319.77   15.50
   7  -3   0  314.77   12.50
  -7  -3   0  281.27   10.90
   7  -3   0  297.67   11.50
   7  -3   0  286.97   11.60
   7   3   0  298.57   10.90
  -7   3   0  300.27   10.90
   7   3   0  320.57   11.30
   7   3   0  323.57   13.50
  -7   3   0  319.87   11.80
   7   3   0  301.47   11.70
   7   3   0  322.37   12.20
   8  -3   0 1632.84   40.40
   8  -3   0 1725.13   41.70
   8  -3   0 1728.33   41.00
   8  -3   0 1731.83   43.50
   8  -3   0 1669.33   48.60
  -8  -3   0 1648.34   41.20
   8  -3   0 1766.92   43.20
  -8  -3   0 1673.43   40.80
   8   3   0 1684.73   42.50
   8   3   0 1722.93   41.20
   8   3   0 1790.32   42.40
   8   3   0 1678.63   44.80
  -8   3   0 1650.23   40.50
  -8   3   0 1552.74   41.90
   8   3   0 1683.53   41.20
   9  -3   0  450.65   17.10
   9  -3   0  459.25   15.30
   9  -3   0  447.36   16.80
   9  -3   0  457.95   14.50
   9  -3   0  465.25   15.50
   9  -3   0  436.56   20.90
  -9  -3   0  443.96   15.20
   9   3   0  462.35   18.50
  -9   3   0  446.26   16.80
   9   3   0  462.35   15.90
  -9   3   0  456.55   14.70
   9   3   0  438.36   15.40
   9   3   0  428.56   15.00
   9   3   0  433.76   16.20
 -10  -3   0   62.89    5.00
  10  -3   0   42.80    6.60
  10  -3   0   59.99    5.30
  10  -3   0   59.49    7.20
  10  -3   0   54.79    5.10
  10  -3   0   51.69    4.60
 -10  -3   0   60.79    5.10
  10  -3   0   62.39    6.30
 -10   3   0   56.29    4.60
 -10   3   0   61.49    4.80
  10   3   0   68.79    5.90
  10   3   0   66.29    7.20
  10   3   0   78.49    6.80
 -10   3   0   48.40    5.30
  10   3   0   67.19    8.60
  11  -3   0   12.00    8.90
  11  -3   0   13.90    3.90
  11  -3   0   13.60    2.80
  11  -3   0   10.00    3.10
  11  -3   0   13.00    4.20
  11  -3   0   11.50    2.90
 -11  -3   0   15.70    3.10
 -11  -3   0   15.00    2.90
  11   3   0   21.40    4.80
 -11   3   0   16.10    3.10
 -11   3   0   16.40    3.20
  11   3   0   17.00    3.50
  11   3   0   24.20    7.00
  11   3   0   10.90    5.90
  11   3   0   19.00    3.60
  11   3   0   14.30    3.70
  12  -3   0  124.69   10.70
  12  -3   0   99.99    6.50
 -12  -3   0  117.59    7.80
  12  -3   0  116.99    8.80
  12  -3   0  133.39   19.70
  12  -3   0  112.99    7.00
  12  -3   0  106.19    9.40
  12   3   0  106.69   12.50
  12   3   0  113.79   10.90
  12   3   0  100.79    9.70
 -12   3   0  112.69    9.30
  12   3   0  123.09    8.10
 -12   3   0   98.59    6.60
  12   3   0  106.89    7.50
  12   3   0  117.29    9.10
  13  -3   0    0.20    2.50
  13  -3   0    0.30    3.90
 -13  -3   0   -3.50    3.70
  13  -3   0    4.90    4.20
  13  -3   0    8.90    5.90
  13   3   0    1.60    3.20
  13   3   0    5.50    5.30
  13   3   0    1.40    4.80
 -13   3   0    3.60    3.00
 -13   3   0    1.20    4.00
   0  -4   0  553.34   15.80
   0  -4   0  590.14   18.00
   0  -4   0  581.04   16.60
   0   4   0  552.34   17.20
   0   4   0  572.84   16.40
   0   4   0  582.54   18.00
   0   4   0  573.04   15.90
   0   4   0  583.14   17.80
   1  -4   0   10.30    2.40
   1  -4   0   11.40    2.30
  -1  -4   0   12.70    2.70
  -1  -4   0   10.00    2.00
   1  -4   0    8.10    2.40
  -1  -4   0   15.20    2.40
  -1  -4   0   11.70    2.70
   1  -4   0    9.30    2.00
   1  -4   0    8.40    1.90
  -1   4   0   10.30    2.30
   1   4   0    9.80    2.00
  -1   4   0    7.60    2.10
   1   4   0    9.90    2.40
   1   4   0   11.70    2.30
  -1   4   0   10.90    2.60
  -1   4   0    9.80    1.90
   1   4   0    7.60    2.20
  -1   4   0   10.60    2.40
   2  -4   0 2739.03   61.89
   2  -4   0 2797.52   63.79
   2  -4   0 2846.72   65.39
   2  -4   0 2713.03   62.49
  -2  -4   0 2720.23   63.39
  -2  -4   0 2841.32   63.49
   2  -4   0 2802.82   64.29
  -2  -4   0 2846.02   61.89
  -2  -4   0 2876.91   62.99
   2   4   0 2784.62   64.79
  -2   4   0 2749.32   61.09
  -2   4   0 2696.03   64.99
   2   4   0 2814.32   62.09
  -2   4   0 2799.02   61.59
  -2   4   0 2805.82   63.89
  -2   4   0 2776.72   63.69
   2   4   0 2779.72   63.79
   2   4   0 2770.02   62.79
   2   4   0 2795.32   62.59
   2   4   0 2761.62   64.09
  -2   4   0 2874.31   62.79
  -3  -4   0  289.37    9.90
   3  -4   0  319.17   12.90
  -3  -4   0  321.87   11.50
  -3  -4   0  301.17   11.00
   3  -4   0  313.97   11.60
  -3  -4   0  310.37   10.90
   3  -4   0  317.87   10.50
   3  -4   0  309.87   10.80
   3  -4   0  301.07   11.80
   3   4   0  320.87   10.80
  -3   4   0  305.27   10.70
  -3   4   0  311.97    9.90
  -3   4   0  304.97    9.70
  -3   4   0  312.57   11.50
  -3   4   0  293.07   11.10
   3   4   0  309.37   10.50
   3   4   0  304.57   11.30
   3   4   0  307.17   11.80
  -3   4   0  297.37   12.70
   3   4   0  299.17   11.60
   4  -4   0    6.40    2.20
   4  -4   0    8.00    2.00
   4  -4   0    9.50    3.10
  -4  -4   0    6.60    1.50
  -4  -4   0    5.20    1.60
   4  -4   0   10.10    2.30
   4  -4   0   10.60    2.10
  -4  -4   0    4.80    1.70
  -4  -4   0    8.00    2.00
  -4   4   0    7.60    1.70
   4   4   0    5.80    1.60
   4   4   0    8.60    2.30
  -4   4   0   10.50    2.40
  -4   4   0    6.80    1.70
   4   4   0    6.00    1.90
  -4   4   0    9.50    1.80
   4   4   0   10.10    2.00
   4   4   0    5.40    1.70
  -4   4   0   10.90    3.40
  -4   4   0    5.40    1.90
  -5  -4   0  595.54   17.70
  -5  -4   0  573.04   17.90
   5  -4   0  579.34   17.00
   5  -4   0  575.94   18.90
   5  -4   0  562.04   20.70
   5  -4   0  596.54   17.00
  -5  -4   0  615.24   16.10
   5  -4   0  578.94   17.40
   5  -4   0  558.74   18.00
  -5  -4   0  584.74   16.60
   5   4   0  593.34   18.80
  -5   4   0  583.24   16.60
  -5   4   0  609.04   16.60
   5   4   0  609.54   18.70
   5   4   0  584.84   17.10
   5   4   0  579.44   17.40
  -5   4   0  568.54   18.00
  -5   4   0  603.04   21.30
  -6  -4   0   77.59    4.30
   6  -4   0   82.09    7.30
   6  -4   0   72.59    4.90
  -6  -4   0   77.29    4.10
   6  -4   0   82.09    6.30
   6  -4   0   72.49    5.40
  -6  -4   0   80.29    5.20
   6  -4   0   83.19    5.30
   6  -4   0   84.29    5.40
  -6   4   0   78.69    5.30
   6   4   0   86.59    6.10
  -6   4   0   80.99    5.00
  -6   4   0   80.79    5.70
   6   4   0   93.49    5.70
  -6   4   0   78.89    7.30
   6   4   0   75.79    6.00
   6   4   0   81.89    5.30
   6   4   0   79.29    5.80
  -6   4   0   81.89    3.70
  -6   4   0   78.19    4.00
  -7  -4   0  302.57    9.20
   7  -4   0  323.47   11.70
   7  -4   0  309.87   12.60
  -7  -4   0  308.97    9.00
   7  -4   0  329.07   13.70
  -7  -4   0  315.77   11.90
   7  -4   0  322.17   12.30
  -7  -4   0  318.67   12.30
   7  -4   0  309.77   11.80
   7   4   0  317.57   13.10
   7   4   0  335.07   12.20
   7   4   0  315.27   12.80
  -7   4   0  319.77   11.70
  -7   4   0  297.67   11.50
   7   4   0  313.97   13.80
  -7   4   0  294.87   12.10
   7   4   0  299.47   11.60
   8  -4   0  913.71   32.00
   8  -4   0  912.71   28.20
  -8  -4   0  960.70   26.20
   8  -4   0  909.21   25.50
   8  -4   0  933.41   26.70
  -8  -4   0  974.20   26.60
   8  -4   0  887.51   25.50
   8  -4   0  936.21   26.70
   8   4   0  916.01   29.10
   8   4   0  943.91   27.90
  -8   4   0  929.61   26.30
  -8   4   0  884.51   25.30
   8   4   0  952.50   26.10
   8   4   0  903.61   25.80
  -8   4   0  935.61   31.90
  -8   4   0  931.91   26.10
   8   4   0  894.81   26.90
   9  -4   0    7.90    2.60
   9  -4   0    8.20    2.90
   9  -4   0   11.00    2.80
   9  -4   0    9.80    3.20
   9  -4   0    9.30    2.80
   9  -4   0    7.50    3.40
  -9  -4   0    8.80    2.60
  -9  -4   0   15.30    3.20
   9   4   0    6.10    2.80
   9   4   0    9.20    2.50
   9   4   0    9.80    3.10
   9   4   0   15.20    3.60
  -9   4   0   11.10    3.00
   9   4   0   26.10    7.00
  10  -4   0    6.10    2.30
  10  -4   0    1.70    2.20
  10  -4   0    3.80    3.60
  10  -4   0    3.90    3.60
 -10  -4   0    1.70    3.10
  10  -4   0    1.80    2.40
  10  -4   0    4.60    2.80
 -10   4   0    0.70    1.90
  10   4   0    2.20    2.30
  10   4   0    5.10    2.60
  10   4   0    2.50    2.60
  10   4   0    3.40    2.60
 -10   4   0    0.90    2.00
 -10   4   0    4.90    2.30
  11  -4   0   -0.90    2.10
  11  -4   0   -1.00    3.80
 -11  -4   0    0.40    2.50
  11  -4   0   -1.30    2.40
 -11  -4   0    1.00    2.20
  11  -4   0    0.70    2.90
  11  -4   0    1.30    2.40
  11  -4   0   -2.30    3.40
  11   4   0    0.40    2.50
  11   4   0    1.30    3.50
  11   4   0    2.00    3.10
 -11   4   0   -0.30    2.40
  11   4   0   -2.20    2.60
 -11   4   0    1.10    2.40
  12  -4   0   98.49    8.60
  12  -4   0   90.59    7.10
 -12  -4   0   97.49    7.70
  12  -4   0   89.29    6.60
  12  -4   0  104.69    9.30
  12  -4   0   98.59   10.50
  12   4   0  116.79   10.50
  12   4   0  103.89    9.30
 -12   4   0   96.39    8.70
  12   4   0   88.99    7.90
 -12   4   0  112.29    7.30
  13  -4   0   72.59    8.30
  13  -4   0   81.79   17.20
  13  -4   0   70.39    8.80
  13  -4   0   70.69    6.00
  13   4   0   63.49    8.70
  13   4   0   67.29    7.40
  13   4   0   68.69    9.60
 -13   4   0   68.39    6.80
 -13   4   0   73.59    8.80
   0  -5   0   -0.80    1.30
   0  -5   0   -0.40    0.90
   0  -5   0   -0.60    0.90
   0  -5   0    1.30    1.50
   0  -5   0    1.10    1.30
   0   5   0    0.90    1.20
   0   5   0    3.70    2.00
   0   5   0    0.00    1.20
   0   5   0    0.40    1.10
   0   5   0    1.30    1.20
   1  -5   0 2205.68   54.79
  -1  -5   0 2271.37   52.29
   1  -5   0 2281.37   53.39
   1  -5   0 2319.27   55.79
  -1  -5   0 2294.57   54.39
  -1  -5   0 2271.17   54.49
  -1  -5   0 2297.37   53.39
   1  -5   0 2299.27   54.59
   1  -5   0 2254.67   52.49
   1   5   0 2257.87   55.49
   1   5   0 2233.48   54.99
   1   5   0 2242.68   54.49
  -1   5   0 2316.07   55.89
  -1   5   0 2283.57   54.99
   1   5   0 2309.07   52.59
  -1   5   0 2241.48   54.39
  -1   5   0 2261.67   52.19
   1   5   0 2279.47   53.09
   2  -5   0 1199.58   34.20
   2  -5   0 1229.28   33.50
  -2  -5   0 1268.07   33.40
   2  -5   0 1240.08   31.20
  -2  -5   0 1251.97   31.00
  -2  -5   0 1240.88   32.10
   2  -5   0 1196.78   32.80
   2  -5   0 1216.38   34.10
  -2  -5   0 1244.88   32.80
  -2   5   0 1251.07   33.30
  -2   5   0 1246.18   31.80
   2   5   0 1210.58   33.10
  -2   5   0 1263.17   33.20
  -2   5   0 1247.08   34.60
   2   5   0 1249.57   33.70
   2   5   0 1240.48   31.20
  -2   5   0 1240.88   30.70
   2   5   0 1246.28   34.30
   2   5   0 1265.47   31.90
  -2   5   0 1265.87   30.30
   3  -5   0  826.42   24.30
   3  -5   0  831.92   23.20
   3  -5   0  825.92   26.00
  -3  -5   0  824.42   23.70
   3  -5   0  838.82   24.90
  -3  -5   0  826.22   24.10
  -3  -5   0  795.82   22.10
   3  -5   0  836.82   22.70
  -3  -5   0  844.22   23.60
  -3   5   0  808.92   21.80
  -3   5   0  807.12   24.00
   3   5   0  820.92   25.50
  -3   5   0  780.52   25.70
   3   5   0  882.11   25.30
   3   5   0  809.62   24.40
   3   5   0  821.22   23.50
  -3   5   0  843.92   24.20
  -3   5   0  815.12   21.40
   3   5   0  810.42   22.90
   3   5   0  824.52   22.60
  -3   5   0  830.72   23.20
  -4  -5   0   60.29    4.80
  -4  -5   0   49.60    3.90
   4  -5   0   55.09    4.50
   4  -5   0   57.59    5.00
   4  -5   0   49.30    5.10
  -4  -5   0   49.60    4.40
   4  -5   0   53.59    4.40
  -4  -5   0   55.69    4.80
   4  -5   0   58.79    5.80
  -4   5   0   49.40    4.30
   4   5   0   50.99    4.40
  -4   5   0   51.89    3.80
   4   5   0   62.99    5.70
   4   5   0   51.19    4.20
  -4   5   0   56.99    3.90
  -4   5   0   60.39    4.90
  -4   5   0   48.10    4.50
  -4   5   0   53.99    5.70
   4   5   0   52.49    4.70
   4   5   0   57.39    5.10
   5  -5   0  317.47   13.60
  -5  -5   0  303.77   12.50
  -5  -5   0  289.37   11.80
  -5  -5   0  321.77   11.60
   5  -5   0  301.27   11.50
   5  -5   0  308.07   12.80
   5  -5   0  308.37   11.90
  -5  -5   0  309.37   10.70
   5   5   0  293.47   13.00
  -5   5   0  312.37   10.20
  -5   5   0  274.27   14.20
   5   5   0  318.67   12.00
   5   5   0  301.07   11.60
  -5   5   0  302.47   11.40
  -5   5   0  316.97   10.80
   5   5   0  303.87   12.90
   5   5   0  295.27   12.80
  -5   5   0  314.47   11.90
  -5   5   0  302.47   12.50
  -6  -5   0  141.39    8.10
   6  -5   0  141.39    7.50
  -6  -5   0  136.49    6.40
   6  -5   0  129.09   10.30
  -6  -5   0  136.09    7.60
  -6  -5   0  142.79    6.90
   6  -5   0  144.89    7.80
   6  -5   0  122.89    8.60
  -6   5   0  140.89   10.20
   6   5   0  142.69    8.70
   6   5   0  156.68    9.10
  -6   5   0  136.49    6.80
   6   5   0  167.18   13.30
   6   5   0  140.89    7.50
  -6   5   0  145.19    8.30
  -6   5   0  136.29    6.60
  -6   5   0  128.49    5.70
   7  -5   0  994.70   33.60
   7  -5   0 1019.20   30.80
   7  -5   0  984.70   27.90
  -7  -5   0 1004.90   24.90
   7  -5   0  939.61   28.70
   7  -5   0 1044.80   28.00
  -7  -5   0  996.50   25.30
   7  -5   0 1031.30   28.00
   7   5   0  936.31   29.10
   7   5   0 1057.79   30.60
  -7   5   0 1006.70   27.90
  -7   5   0 1042.40   34.00
   7   5   0  980.60   27.80
   7   5   0 1013.10   28.10
  -7   5   0 1001.10   23.30
   7   5   0 1062.09   31.20
  -7   5   0  983.80   26.80
  -7   5   0  999.50   23.80
   8  -5   0    5.10    2.80
   8  -5   0    6.20    2.50
  -8  -5   0   15.50    2.00
   8  -5   0    3.90    2.30
   8  -5   0    8.60    3.20
   8  -5   0    3.30    2.40
  -8  -5   0    7.90    2.80
   8  -5   0    5.50    2.30
  -8  -5   0    9.80    1.60
   8   5   0    9.60    2.50
  -8   5   0    7.30    2.30
   8   5   0    4.20    2.50
   8   5   0    4.00    2.30
  -8   5   0    7.20    2.00
   8   5   0    8.40    2.80
   8   5   0   11.90    3.50
  -9  -5   0   46.10    5.00
   9  -5   0   45.20    4.70
   9  -5   0   40.80    6.40
   9  -5   0   30.90    6.00
   9  -5   0   46.40    5.10
  -9  -5   0   45.30    5.70
   9  -5   0   31.40    4.80
   9  -5   0   38.50    5.10
  -9   5   0   45.50    5.50
   9   5   0   41.00    6.50
   9   5   0   45.30    6.30
   9   5   0   38.20    5.20
  -9   5   0   34.40    6.60
   9   5   0   42.50    5.30
   9   5   0   36.70    5.60
  -9   5   0   41.10    4.60
  -9   5   0   39.30    5.00
 -10  -5   0  277.07   12.50
  10  -5   0  273.77   13.10
  10  -5   0  269.27   11.90
  10  -5   0  262.27   14.90
  10  -5   0  296.07   13.10
 -10  -5   0  276.77   12.80
  10  -5   0  287.57   13.40
  10   5   0  282.67   13.10
  10   5   0  273.57   14.60
  10   5   0  269.77   13.40
 -10   5   0  264.77   11.80
  10   5   0  274.97   19.90
 -10   5   0  282.97   12.70
  11  -5   0    5.80    3.20
  11  -5   0   -1.60    4.30
  11  -5   0    6.00    2.80
  11  -5   0    4.60    4.60
 -11  -5   0    1.40    3.20
  11  -5   0   -0.10    2.50
  11  -5   0    2.80    3.30
  11   5   0   -1.70    3.10
  11   5   0    4.30    3.00
 -11   5   0    3.20    2.60
  11   5   0    4.00    3.30
  11   5   0    3.80    4.10
  11   5   0    1.30    3.40
 -11   5   0   -0.70    2.90
  12  -5   0   10.30    3.40
  12  -5   0    3.50    4.50
 -12  -5   0   11.60    4.50
  12  -5   0    5.40    3.80
  12  -5   0   11.70    5.40
  12   5   0   -0.40    4.00
 -12   5   0    5.00    5.20
 -12   5   0    9.60    4.40
   0  -6   0  176.48    9.90
   0  -6   0  166.48    9.30
   0  -6   0  182.08    9.10
   0  -6   0  175.68    9.80
   0  -6   0  189.88    8.60
   0   6   0  177.58    8.30
   0   6   0  181.28    8.90
   0   6   0  184.78   10.40
   0   6   0  175.58    9.60
   0   6   0  167.78    9.70
   1  -6   0 2574.14   60.29
  -1  -6   0 2649.83   60.39
   1  -6   0 2559.94   63.19
  -1  -6   0 2594.84   62.59
   1  -6   0 2614.44   61.49
   1  -6   0 2609.34   63.99
  -1  -6   0 2630.04   62.89
  -1  -6   0 2615.64   61.49
   1  -6   0 2590.34   62.69
   1   6   0 2518.25   63.69
   1   6   0 2621.84   63.09
   1   6   0 2626.34   63.69
   1   6   0 2575.94   60.19
  -1   6   0 2549.65   63.89
  -1   6   0 2533.45   60.79
   1   6   0 2569.84   60.89
  -1   6   0 2605.44   59.99
  -1   6   0 2641.84   63.29
  -1   6   0 2608.84   62.79
   2  -6   0 1120.49   30.80
   2  -6   0 1146.49   32.70
  -2  -6   0 1109.09   31.70
   2  -6   0 1123.09   33.30
   2  -6   0 1138.09   30.00
   2  -6   0 1175.58   32.40
  -2  -6   0 1118.39   30.80
  -2  -6   0 1105.49   29.60
  -2  -6   0 1065.59   31.40
  -2   6   0 1136.19   28.90
  -2   6   0 1156.28   29.50
   2   6   0 1118.79   33.20
  -2   6   0 1138.99   32.10
   2   6   0 1118.19   29.90
   2   6   0 1151.38   32.80
   2   6   0 1176.58   32.50
   2   6   0 1098.79   30.30
   2   6   0 1124.29   30.20
  -2   6   0 1089.69   31.90
  -2   6   0 1105.69   30.40
  -2   6   0 1106.49   33.50
  -3  -6   0   49.70    5.10
   3  -6   0   57.19    4.80
   3  -6   0   49.60    5.80
  -3  -6   0   60.39    5.40
  -3  -6   0   53.39    4.50
  -3  -6   0   57.89    5.30
   3  -6   0   59.69    5.20
   3  -6   0   50.29    5.00
   3  -6   0   57.69    5.80
  -3   6   0   55.39    4.40
  -3   6   0   53.59    5.30
   3   6   0   56.79    4.90
   3   6   0   54.79    5.00
   3   6   0   52.09    5.40
  -3   6   0   56.79    4.90
   3   6   0   55.69    5.60
  -3   6   0   54.09    4.20
  -3   6   0   49.30    5.90
   3   6   0   52.49    4.50
  -3   6   0   57.19    5.50
   3   6   0   52.39    5.70
   4  -6   0 1179.88   34.70
  -4  -6   0 1191.08   33.60
  -4  -6   0 1188.58   31.10
   4  -6   0 1194.98   32.00
  -4  -6   0 1179.88   32.80
   4  -6   0 1200.08   32.70
   4  -6   0 1244.58   34.20
  -4  -6   0 1205.98   32.80
   4  -6   0 1195.38   36.20
   4   6   0 1232.28   32.50
  -4   6   0 1245.18   34.30
   4   6   0 1189.68   34.30
   4   6   0 1192.38   33.20
  -4   6   0 1217.68   33.30
  -4   6   0 1178.38   32.40
  -4   6   0 1201.58   30.50
   4   6   0 1173.68   31.80
  -4   6   0 1186.48   30.10
   4   6   0 1229.88   35.00
  -5  -6   0  412.66   13.80
   5  -6   0  383.06   18.40
  -5  -6   0  401.46   15.30
  -5  -6   0  410.26   14.90
   5  -6   0  345.97   19.30
   5  -6   0  417.16   17.10
   5  -6   0  396.26   14.90
   5  -6   0  408.06   14.80
  -5  -6   0  386.26   15.50
   5   6   0  388.06   19.60
   5   6   0  383.66   14.50
   5   6   0  405.56   16.40
  -5   6   0  396.66   13.00
  -5   6   0  362.56   17.50
   5   6   0  398.16   17.70
  -5   6   0  417.76   13.30
  -5   6   0  394.86   15.70
  -5   6   0  416.66   15.10
   5   6   0  430.76   19.70
  -5   6   0  387.56   14.80
   6  -6   0  357.06   17.30
   6  -6   0  334.17   14.80
  -6  -6   0  353.26   12.30
   6  -6   0  307.77   15.10
   6  -6   0  343.87   13.80
  -6  -6   0  350.96   12.90
  -6  -6   0  345.37   14.40
  -6  -6   0  351.36   14.20
  -6   6   0  338.87   17.20
  -6   6   0  346.37   12.20
  -6   6   0  338.07   12.70
  -6   6   0  334.97   11.30
   6   6   0  349.96   15.60
   6   6   0  326.47   15.20
   6   6   0  345.27   15.10
   6   6   0  346.57   15.20
   6   6   0  374.96   14.10
  -6   6   0  322.27   13.40
   7  -6   0    0.30    2.60
  -7  -6   0    1.80    1.40
   7  -6   0    2.00    2.10
   7  -6   0    3.70    2.10
  -7  -6   0    1.40    1.50
  -7  -6   0    2.40    2.10
   7  -6   0    0.90    1.80
   7  -6   0    3.90    2.00
  -7   6   0    1.10    1.60
   7   6   0    7.90    2.60
  -7   6   0    0.60    1.10
   7   6   0    1.60    2.00
   7   6   0    0.60    2.20
   7   6   0    1.40    1.80
   7   6   0   -0.80    2.60
  -7   6   0    2.00    1.60
   8  -6   0    2.70    2.00
   8  -6   0   10.50    3.10
   8  -6   0    7.50    2.60
  -8  -6   0    1.90    2.10
  -8  -6   0    8.00    2.00
  -8  -6   0    3.60    2.70
   8  -6   0    7.10    2.60
   8  -6   0    5.30    3.00
  -8  -6   0    6.90    2.00
  -8   6   0    5.30    2.40
  -8   6   0    9.00    3.30
  -8   6   0    6.10    4.40
   8   6   0   10.20    3.50
  -8   6   0    9.60    2.60
   8   6   0    5.90    2.40
   8   6   0    2.90    2.30
   8   6   0    8.30    3.60
   8   6   0    4.10    2.60
   9  -6   0    0.20    2.60
  -9  -6   0   -3.50    2.10
   9  -6   0   -2.30    3.20
  -9  -6   0    2.30    2.80
   9  -6   0   -2.50    2.30
   9  -6   0    1.80    3.50
   9  -6   0    1.70    2.60
  -9   6   0   -0.20    1.70
   9   6   0   -1.90    2.50
  -9   6   0   -1.00    2.20
  -9   6   0   -1.70    2.90
   9   6   0    1.50    2.30
   9   6   0   -0.80    2.50
  -9   6   0    5.40    3.20
   9   6   0   -0.90    2.30
   9   6   0   -0.60    3.10
  10  -6   0   10.40    5.20
 -10  -6   0   10.90    4.00
  10  -6   0   15.00    5.80
  10  -6   0    9.90    6.00
  10  -6   0   10.50    4.20
  10  -6   0    8.10    3.30
  10  -6   0   23.80    4.70
  10   6   0    9.70    4.10
  10   6   0   28.30    6.00
  10   6   0   10.90    4.20
 -10   6   0   11.40    5.20
 -10   6   0   14.90    3.60
  10   6   0   14.60    4.10
 -10   6   0   16.60    6.50
  10   6   0   16.70    4.40
  11  -6   0  913.41   28.80
  11  -6   0  906.41   26.80
  11  -6   0  870.41   32.00
  11  -6   0  887.41   28.50
 -11   6   0  765.92   26.70
 -11   6   0  850.11   26.40
  11   6   0  881.81   29.70
  11   6   0  909.21   38.70
  12  -6   0   22.10    5.20
  12  -6   0   17.60    4.40
  12  -6   0    2.50    6.90
  12  -6   0   22.90    5.80
  12   6   0   16.60    6.30
  12   6   0   21.20    6.50
 -12   6   0   23.50    4.90
  12   6   0   23.50   12.30
 -12   6   0   10.80    4.50
   0  -7   0   -1.10    1.40
   0  -7   0   -0.60    1.60
   0  -7   0    0.70    1.50
   0  -7   0    0.10    1.40
   0   7   0    0.00    3.60
   0   7   0    1.70    1.50
   0   7   0    4.70    2.40
   0   7   0    0.60    1.40
  -1  -7   0   12.80    3.50
   1  -7   0   18.10    4.00
  -1  -7   0   19.60    4.20
  -1  -7   0   17.40    3.60
   1  -7   0   17.20    4.10
   1  -7   0   22.40    4.60
   1  -7   0   18.00    3.90
   1  -7   0   16.50    3.70
   1   7   0   29.50    4.30
  -1   7   0   20.30    4.30
  -1   7   0   13.20    3.30
   1   7   0   15.60    3.20
   1   7   0   17.10    3.90
   1   7   0   17.80    5.10
  -1   7   0   14.10    3.00
   1   7   0    9.60    3.50
  -1   7   0   20.00    4.50
  -1   7   0    8.80    3.10
  -2  -7   0    4.30    1.90
  -2  -7   0    7.90    2.50
   2  -7   0    6.70    2.70
   2  -7   0    9.00    3.10
   2  -7   0    4.30    2.40
  -2  -7   0    9.10    3.00
   2  -7   0   23.90    4.10
   2  -7   0    8.10    2.60
  -2   7   0    7.10    2.90
   2   7   0    5.40    2.70
  -2   7   0    7.00    2.00
   2   7   0    2.70    1.90
   2   7   0    7.40    2.40
  -2   7   0    6.50    2.10
  -2   7   0   10.20    3.00
  -2   7   0    6.10    2.90
   2   7   0    8.80    3.20
  -2   7   0    6.20    2.40
   2   7   0    7.70    2.30
  -3  -7   0   37.60    5.30
  -3  -7   0   41.00    5.40
   3  -7   0   39.80    5.50
   3  -7   0   42.20    8.10
   3  -7   0   33.20    4.50
   3  -7   0   48.30    6.50
  -3  -7   0   50.59    6.60
   3  -7   0   45.60    7.40
  -3   7   0   51.69    4.60
  -3   7   0   43.60    7.20
  -3   7   0   42.20    6.00
   3   7   0   45.40    6.50
   3   7   0   45.00    4.70
  -3   7   0   49.50    6.50
   3   7   0   48.80    6.60
  -3   7   0   45.30    5.80
   3   7   0   40.50    6.10
   3   7   0   44.20    4.70
  -3   7   0   52.49    4.30
   4  -7   0   31.70    5.90
   4  -7   0   27.30    4.80
  -4  -7   0   39.10    5.50
  -4  -7   0   37.50    5.80
   4  -7   0   31.40    4.80
  -4  -7   0   34.80    5.10
   4  -7   0   33.00    4.80
   4  -7   0   25.90    5.20
   4   7   0   28.60    5.10
  -4   7   0   38.80    4.00
   4   7   0   39.80    4.30
  -4   7   0   25.30    4.90
   4   7   0   42.00    8.00
   4   7   0   22.60    4.40
   4   7   0   28.10    5.10
  -4   7   0   32.00    5.10
  -4   7   0   38.70    5.60
  -4   7   0   33.30    3.60
   4   7   0   32.30    5.60
  -4   7   0   35.00    6.70
   5  -7   0 1179.78   36.00
  -5  -7   0 1163.38   34.60
   5  -7   0 1150.98   32.50
   5  -7   0 1155.68   34.50
  -5  -7   0 1126.19   33.20
   5  -7   0 1109.19   37.10
   5  -7   0 1157.08   33.10
  -5  -7   0 1200.48   34.60
  -5  -7   0 1173.98   32.90
   5   7   0 1096.79   36.30
  -5   7   0 1161.58   33.10
   5   7   0 1160.68   35.00
  -5   7   0 1161.08   30.00
  -5   7   0 1161.08   32.90
   5   7   0 1121.59   33.60
   5   7   0 1178.78   32.60
  -5   7   0 1124.49   30.10
  -5   7   0 1158.48   37.80
   5   7   0 1222.98   36.40
   5   7   0 1218.78   33.20
  -5   7   0 1105.69   33.90
   6  -7   0  596.54   23.20
  -6  -7   0  605.44   21.30
   6  -7   0  596.04   20.80
  -6  -7   0  595.84   18.80
  -6  -7   0  594.04   19.70
  -6  -7   0  582.04   21.50
   6  -7   0  594.24   20.40
   6  -7   0  586.84   22.00
   6  -7   0  564.24   24.40
   6   7   0  562.74   21.50
   6   7   0  609.34   20.50
  -6   7   0  604.14   20.70
   6   7   0  536.25   23.60
   6   7   0  583.24   24.30
   6   7   0  586.54   20.50
   6   7   0  606.44   23.30
  -6   7   0  600.94   17.80
  -6   7   0  600.54   21.70
  -6   7   0  610.44   18.20
  -6   7   0  604.44   19.80
   7  -7   0   25.10    4.70
  -7  -7   0   25.00    5.10
   7  -7   0   19.20    4.60
   7  -7   0   30.80    6.10
   7  -7   0   27.70    4.70
  -7  -7   0   22.70    4.50
   7  -7   0   15.60    4.50
  -7  -7   0   29.80    4.40
  -7  -7   0   28.80    3.90
   7   7   0   19.50    4.80
  -7   7   0   27.30    5.10
  -7   7   0   31.50    4.20
  -7   7   0   19.10    4.50
   7   7   0   18.40    4.90
   7   7   0   24.30    4.40
  -7   7   0   29.10    4.00
  -7   7   0   23.30    3.10
   7   7   0   27.30    5.20
   7   7   0   32.40    7.20
  -7   7   0   23.40    4.40
   7   7   0   26.60    4.50
   8  -7   0   41.90    6.90
  -8  -7   0   40.00    6.00
  -8  -7   0   49.80    4.60
  -8  -7   0   52.49    7.00
  -8  -7   0   51.59    4.70
   8  -7   0   58.39    6.90
   8  -7   0   45.90    7.40
   8  -7   0   56.19    6.10
   8  -7   0   48.30    6.70
   8   7   0   53.79    7.90
  -8   7   0   60.59    7.50
  -8   7   0   50.79    4.30
   8   7   0   58.99    8.20
  -8   7   0   51.89    3.70
   8   7   0   42.70    6.00
  -8   7   0   63.19    5.20
   8   7   0   49.30    7.00
   8   7   0   46.40    6.00
  -8   7   0   58.79    8.70
   9  -7   0    4.40    2.90
  -9  -7   0   -1.10    2.70
   9  -7   0    0.10    3.00
   9  -7   0    1.90    4.00
  -9  -7   0   -0.40    1.50
   9  -7   0    1.90    3.40
   9  -7   0   -0.50    3.20
  -9   7   0    5.10    4.40
   9   7   0   -0.10    2.90
   9   7   0    0.90    4.00
   9   7   0    4.60    3.90
  -9   7   0    1.00    2.50
   9   7   0    1.60    2.90
  -9   7   0    1.00    1.90
  -9   7   0   -5.80    3.90
   9   7   0    1.60    2.90
 -10  -7   0  118.89    9.90
  10  -7   0  123.19   13.10
  10  -7   0  110.29    9.00
  10   7   0  119.59   12.20
  10   7   0  120.99   10.80
 -10   7   0  112.29    7.90
  10   7   0  136.49   10.00
 -10   7   0  115.09    8.60
  11  -7   0    5.50    6.20
  11  -7   0    8.20    4.60
  11  -7   0    3.30    4.40
 -11  -7   0   -1.00    4.00
  11   7   0   10.30    5.30
 -11   7   0    3.80    3.20
 -11   7   0    6.20    4.40
  11   7   0   12.60    7.20
   0  -8   0  820.12   29.20
   0  -8   0  832.52   28.20
   0  -8   0  845.32   28.80
   0  -8   0  862.41   27.50
   0   8   0  865.01   26.00
   0   8   0  841.72   26.60
   0   8   0  860.01   29.30
   0   8   0  884.31   28.90
  -1  -8   0    3.00    2.20
   1  -8   0   -0.70    1.90
  -1  -8   0   -2.90    1.80
  -1  -8   0    2.00    2.10
  -1  -8   0    0.00    1.90
   1  -8   0   -0.70    1.90
   1  -8   0   -0.90    2.00
   1  -8   0    1.50    2.30
   1   8   0   -1.00    2.00
   1   8   0    0.70    2.40
  -1   8   0   -0.40    2.20
  -1   8   0    1.30    2.50
  -1   8   0    3.40    2.70
   1   8   0    2.80    1.90
   1   8   0    5.80    2.50
  -1   8   0   -1.50    1.60
  -2  -8   0   71.69    7.00
  -2  -8   0   71.49    8.80
   2  -8   0   70.19    7.30
   2  -8   0   57.89    8.80
  -2  -8   0   71.59    6.10
   2  -8   0   67.29    6.60
   2  -8   0   72.29    6.10
  -2  -8   0   77.09    7.50
   2  -8   0   70.09    7.50
   2   8   0   62.59    5.70
  -2   8   0   69.59    6.20
   2   8   0   48.20    6.50
  -2   8   0   74.49    7.00
  -2   8   0   70.79    5.60
  -2   8   0   69.49    7.00
   2   8   0   63.79    6.00
  -2   8   0   74.19    7.80
   2   8   0   56.79    5.50
   2   8   0   68.89    8.70
   3  -8   0   91.29    7.20
  -3  -8   0   81.89    7.00
   3  -8   0   84.49    8.50
   3  -8   0   86.99    7.90
   3  -8   0   75.29    8.10
  -3  -8   0   84.09    7.50
  -3  -8   0   82.29    7.40
  -3  -8   0   82.99    6.70
   3  -8   0   80.39    6.90
  -3   8   0   81.69    7.00
  -3   8   0   76.59    8.10
   3   8   0  102.29    7.50
  -3   8   0   86.29    5.90
   3   8   0   88.19    8.50
   3   8   0   84.59    8.20
   3   8   0   81.69    8.60
   3   8   0   87.79    7.00
  -3   8   0   83.19    7.90
  -3   8   0   87.99    6.70
   3   8   0   87.79    7.10
  -4  -8   0  696.03   24.40
   4  -8   0  710.03   24.30
  -4  -8   0  718.63   24.70
  -4  -8   0  737.03   23.10
  -4  -8   0  718.73   25.40
   4  -8   0  670.73   27.10
   4  -8   0  702.73   26.50
   4  -8   0  718.53   23.90
   4  -8   0  692.83   25.50
   4   8   0  744.93   27.20
   4   8   0  716.63   23.60
  -4   8   0  715.33   25.10
  -4   8   0  711.03   22.00
   4   8   0  710.63   26.20
  -4   8   0  739.33   25.80
  -4   8   0  713.63   21.10
   4   8   0  715.03   23.90
  -4   8   0  742.93   24.30
   4   8   0  680.03   23.90
   4   8   0  720.73   27.60
   5  -8   0  791.12   25.90
  -5  -8   0  738.63   26.30
   5  -8   0  756.32   28.00
   5  -8   0  776.62   27.10
   5  -8   0  742.43   24.80
   5  -8   0  733.63   29.20
  -5  -8   0  769.02   23.80
  -5  -8   0  738.63   25.60
  -5   8   0  781.82   22.90
   5   8   0  780.02   25.30
   5   8   0  700.43   26.60
   5   8   0  720.93   28.50
   5   8   0  783.62   28.50
   5   8   0  755.52   24.90
  -5   8   0  758.62   22.00
  -5   8   0  771.02   30.00
   5   8   0  745.73   25.60
  -5   8   0  775.62   26.90
  -5   8   0  752.82   25.10
  -5   8   0  762.42   25.60
   6  -8   0  168.48   10.60
  -6  -8   0  168.18    9.20
  -6  -8   0  173.78   10.80
   6  -8   0  152.38   12.40
  -6  -8   0  184.78   11.60
  -6  -8   0  166.58    9.90
   6  -8   0  164.48   12.40
   6  -8   0  173.88   10.50
   6   8   0  164.88   10.90
  -6   8   0  163.18    8.30
   6   8   0  143.69    9.60
   6   8   0  178.08   10.40
   6   8   0  165.08   11.60
   6   8   0  181.58   12.90
  -6   8   0  161.18   11.00
  -6   8   0  171.78   10.40
   6   8   0  150.98   12.10
  -6   8   0  169.78    8.50
  -6   8   0  178.78   13.50
   7  -8   0  864.01   28.00
   7  -8   0  836.62   31.00
  -7  -8   0  823.22   25.70
  -7  -8   0  855.71   32.00
  -7  -8   0  871.41   25.10
   7  -8   0  852.21   27.90
   7  -8   0  863.21   33.60
  -7  -8   0  850.71   28.40
   7   8   0  813.22   32.10
  -7   8   0  836.92   29.00
   7   8   0  860.11   27.80
   7   8   0  870.81   29.60
  -7   8   0  850.31   23.40
  -7   8   0  846.62   24.20
   7   8   0  832.92   31.00
  -7   8   0  832.12   33.40
   7   8   0  824.22   27.50
   7   8   0  857.31   30.30
  -7   8   0  899.61   25.70
  -7   8   0  847.42   27.60
   8  -8   0    2.60    3.10
   8  -8   0   -1.90    3.20
   8  -8   0   -0.40    2.80
   8  -8   0    2.80    3.20
   8  -8   0   -2.40    4.10
  -8  -8   0    4.40    5.10
  -8  -8   0    1.80    3.50
  -8  -8   0   -2.10    2.40
  -8   8   0    2.50    3.20
   8   8   0   -1.50    3.70
  -8   8   0    1.90    1.90
   8   8   0   -0.50    4.10
   8   8   0   -1.00    3.10
   8   8   0    3.50    2.80
   8   8   0    3.50    4.60
  -8   8   0    1.70    4.00
   8   8   0    5.00    3.10
  -8   8   0    0.10    2.20
  -8   8   0   -2.30    1.70
   9  -8   0   92.59   11.20
   9  -8   0   88.39    8.80
   9  -8   0   95.39    9.00
  -9  -8   0   85.09    9.10
  -9  -8   0   88.59    5.80
  -9  -8   0   97.39    6.10
   9   8   0  101.29   12.50
   9   8   0   93.69   10.20
   9   8   0   87.69    8.80
  -9   8   0   76.59   10.20
  10  -8   0  206.08   13.10
  10  -8   0  216.48   17.40
 -10   8   0  217.08   10.60
  10   8   0  221.28   15.00
   0  -9   0   -0.70    2.50
   0  -9   0    1.80    3.10
   0  -9   0    2.30    2.90
   0   9   0    0.00    1.90
   0   9   0    2.80    3.50
   0   9   0   -0.60    2.20
   1  -9   0 1234.98   40.40
  -1  -9   0 1277.37   38.10
   1  -9   0 1266.57   39.10
  -1  -9   0 1234.58   38.70
   1  -9   0 1293.87   40.00
  -1  -9   0 1251.07   39.00
   1  -9   0 1244.78   37.70
  -1   9   0 1255.47   39.50
  -1   9   0 1281.57   37.10
   1   9   0 1264.67   36.00
   1   9   0 1272.07   35.40
   1   9   0 1245.08   39.30
   1   9   0 1293.97   39.80
  -1   9   0 1262.37   35.60
   2  -9   0    0.80    2.70
  -2  -9   0    2.10    3.00
   2  -9   0   -2.70    2.50
  -2  -9   0   -0.50    2.70
   2  -9   0    3.70    2.50
  -2  -9   0   -0.10    2.30
   2  -9   0    3.60    3.20
   2  -9   0   -0.80    2.10
   2   9   0    0.10    2.60
  -2   9   0   -0.50    2.70
   2   9   0    3.30    2.20
  -2   9   0    0.50    2.10
   2   9   0    0.60    2.20
   2   9   0    0.60    1.60
  -2   9   0    1.90    2.10
   2   9   0   -1.00    3.30
  -2   9   0   -3.40    1.70
   3  -9   0  178.78   10.80
   3  -9   0  162.08   10.70
  -3  -9   0  176.38   11.30
  -3  -9   0  167.28   11.10
   3  -9   0  161.78   11.40
   3  -9   0  133.79   11.20
  -3  -9   0  170.98   11.60
  -3   9   0  178.18    9.80
   3   9   0  185.08   10.80
   3   9   0  201.58   13.70
   3   9   0  180.88   10.90
  -3   9   0  185.28   12.10
   3   9   0  168.98   11.90
   3   9   0  189.28   10.60
  -3   9   0  162.08    8.80
   3   9   0  161.38   12.40
  -3   9   0  174.18   10.90
  -4  -9   0  524.75   21.20
   4  -9   0  496.85   23.60
   4  -9   0  517.45   20.40
   4  -9   0  565.94   22.80
   4  -9   0  530.75   21.20
  -4  -9   0  516.45   21.10
   4  -9   0  523.35   23.20
  -4  -9   0  545.05   22.30
   4   9   0  545.65   23.10
  -4   9   0  523.15   20.60
   4   9   0  535.35   20.40
   4   9   0  534.45   23.70
  -4   9   0  538.15   18.90
  -4   9   0  574.94   25.50
   4   9   0  514.15   20.30
   4   9   0  547.15   20.80
  -4   9   0  561.64   26.30
  -4   9   0  549.35   22.70
  -4   9   0  525.15   17.70
   4   9   0  527.05   23.90
  -5  -9   0   18.60    4.10
   5  -9   0   18.50    5.20
   5  -9   0   14.60    4.70
   5  -9   0   12.80    4.20
  -5  -9   0   18.20    4.40
   5  -9   0   16.70    5.40
  -5  -9   0   25.90    5.30
   5  -9   0   18.90    4.60
   5   9   0    4.80    6.20
   5   9   0   21.40    4.90
   5   9   0   18.60    4.40
  -5   9   0   13.00    3.20
  -5   9   0   15.70    4.40
   5   9   0   12.80    3.80
  -5   9   0   18.60    4.60
  -5   9   0   12.00    4.10
   5   9   0   20.10    5.10
  -5   9   0   19.00    3.50
   5   9   0   14.30    4.40
  -5   9   0   17.10    5.30
   6  -9   0    5.80    4.30
  -6  -9   0    6.30    4.00
   6  -9   0    1.00    4.20
   6  -9   0    1.30    3.50
  -6  -9   0   -0.80    3.10
   6  -9   0    0.40    3.20
  -6  -9   0    7.60    4.00
   6   9   0    7.20    2.90
   6   9   0    0.70    2.90
  -6   9   0    4.90    2.60
   6   9   0    9.20    4.90
  -6   9   0    6.00    3.70
   6   9   0    0.30    4.40
  -6   9   0    1.40    3.80
   6   9   0    1.20    4.60
  -6   9   0    5.10    3.30
   6   9   0    5.70    4.00
  -6   9   0    1.40    3.60
   7  -9   0    1.40    3.30
   7  -9   0    6.50    3.90
   7  -9   0    0.50    3.50
  -7  -9   0    0.60    2.80
  -7  -9   0    1.60    3.60
   7  -9   0    9.50    5.40
   7  -9   0    3.20    4.50
   7   9   0    6.30    3.40
   7   9   0    3.40    4.90
   7   9   0   -0.30    4.10
  -7   9   0    5.10    2.30
   7   9   0    3.50    3.10
  -7   9   0    2.40    2.50
  -7   9   0    0.60    3.60
   7   9   0    2.50    2.60
  -7   9   0    7.70    3.70
  -8  -9   0  179.68   12.80
   8  -9   0  157.58   14.50
   8  -9   0  170.68   11.60
  -8  -9   0  153.88   11.00
   8  -9   0  178.08   14.60
  -8  -9   0  167.68    9.60
  -8   9   0  168.88   11.20
  -8   9   0  165.08    9.00
   8   9   0  145.99   12.60
  -8   9   0  168.58    7.80
  -8   9   0  166.88    8.70
   8   9   0  176.08   13.60
   9  -9   0  540.55   22.60
  -9  -9   0  573.34   18.00
   9   9   0  565.04   25.10
 -10   9   0   -0.60    3.70
   0 -10   0    0.20    3.60
   0 -10   0    0.90    3.20
   0 -10   0   -4.30    2.90
   0  10   0    2.40    2.80
   0  10   0    3.80    5.40
   0  10   0    1.50    4.80
   0  10   0   -3.20    2.30
   0  10   0   -4.10    3.60
   1 -10   0   -0.90    2.40
   1 -10   0    3.80    3.30
   1 -10   0   -1.00    3.10
   1 -10   0   -0.70    3.30
  -1 -10   0   -2.00    3.20
  -1 -10   0    1.80    3.00
  -1 -10   0   -0.20    2.90
   1 -10   0    3.20    3.50
   1  10   0   -1.70    1.70
  -1  10   0   -2.10    2.90
  -1  10   0   -0.50    2.50
   1  10   0    0.10    2.60
  -1  10   0   -1.10    3.50
   1  10   0   -1.50    6.60
  -1  10   0   -1.10    3.00
   1  10   0   -2.30    3.60
   1  10   0   -2.00    3.40
   1  10   0    0.40    2.30
  -1  10   0    0.10    3.60
   2 -10   0   31.80    5.70
  -2 -10   0   36.50    6.90
   2 -10   0   40.70    7.00
   2 -10   0   26.60    6.50
  -2 -10   0   39.90    6.70
  -2 -10   0   32.30    6.50
   2 -10   0   30.50    7.10
   2 -10   0   28.60    6.10
  -2 -10   0   37.90    8.50
  -2  10   0   29.80    6.80
   2  10   0   29.60    6.70
  -2  10   0   33.10    5.50
  -2  10   0   35.00    7.30
   2  10   0   36.70    7.00
   2  10   0   40.10    6.40
  -2  10   0   30.40    5.20
   2  10   0   31.40    5.80
   2  10   0   35.80    7.80
   2  10   0   32.70    5.40
  -2  10   0   47.00    7.70
  -3 -10   0  588.44   24.30
  -3 -10   0  557.54   24.00
   3 -10   0  563.64   24.40
   3 -10   0  622.04   23.30
   3 -10   0  550.04   31.10
   3 -10   0  584.54   23.50
  -3 -10   0  653.73   26.80
   3 -10   0  531.05   29.40
  -3 -10   0  567.54   23.60
  -3  10   0  579.94   21.20
  -3  10   0  593.74   23.10
   3  10   0  591.44   26.60
   3  10   0  584.54   26.60
  -3  10   0  598.74   25.00
  -3  10   0  566.54   26.60
   3  10   0  581.64   30.00
  -3  10   0  601.44   25.10
   3  10   0  613.64   30.40
   3  10   0  609.14   22.40
   3  10   0  594.44   23.00
  -3  10   0  588.34   19.90
   4 -10   0   -1.30    2.90
  -4 -10   0    9.90    4.30
  -4 -10   0    6.00    4.10
   4 -10   0    3.00    3.90
  -4 -10   0    9.50    4.50
   4 -10   0    8.10    4.00
   4 -10   0    8.70    4.10
   4 -10   0    5.10    3.60
   4  10   0    8.40    3.40
  -4  10   0    4.80    4.40
   4  10   0    4.30    4.50
   4  10   0    4.80    3.90
  -4  10   0    4.80    3.70
   4  10   0    6.40    3.30
   4  10   0   11.50    5.10
  -4  10   0    4.30    3.80
  -4  10   0    9.80    4.80
  -4  10   0    9.40    3.50
   4  10   0   15.10    3.70
  -4  10   0    8.20    2.60
   5 -10   0    6.00    3.90
  -5 -10   0    3.60    4.40
   5 -10   0   -6.60    3.50
   5 -10   0   -3.20    3.10
  -5 -10   0    5.40    3.40
   5 -10   0    6.10    4.00
   5 -10   0    6.50    5.40
  -5 -10   0   -0.60    3.60
  -5 -10   0    4.50    4.10
  -5  10   0    4.50    2.90
  -5  10   0    6.80    4.00
   5  10   0    1.20    4.70
  -5  10   0    3.10    2.40
   5  10   0    1.80    2.70
  -5  10   0    2.70    4.50
   5  10   0    7.10    3.80
   5  10   0    3.50    3.50
  -5  10   0    5.50    3.90
  -6 -10   0   10.70    4.80
   6 -10   0   23.10    6.80
   6 -10   0   26.20    7.40
   6 -10   0   28.40    6.30
  -6 -10   0   24.30    6.30
  -6 -10   0   15.30    4.80
  -6  10   0   30.90    6.10
   6  10   0   23.00    5.10
  -6  10   0   19.60    6.00
  -6  10   0   14.90    4.00
   6  10   0   23.30    7.00
  -6  10   0   23.30    3.90
   6  10   0   15.20    4.50
  -7 -10   0    3.30    4.70
  -7 -10   0    5.20    4.30
   7 -10   0    4.70    4.90
  -7 -10   0    4.30    4.40
  -7  10   0    6.80    2.90
   7  10   0   12.70    6.20
  -7  10   0   11.40    3.50
  -7  10   0   10.80    4.80
  -8 -10   0   55.89    6.90
  -8 -10   0   27.90    5.40
  -8 -10   0   20.20    6.90
   8 -10   0   28.60    7.60
  -8  10   0   27.80    5.50
  -8  10   0   29.50    4.30
  -8  10   0    5.60    4.90
   8  10   0   11.20    7.80
  -8  10   0   23.70    4.20
   0 -11   0    0.60    4.00
   0 -11   0    3.10    3.70
   0 -11   0    0.80    4.10
   0  11   0    2.80    6.90
   0  11   0    7.10    4.30
   0  11   0   -0.70    4.70
   0  11   0   -2.20    2.10
   0  11   0    0.40    2.80
  -1 -11   0   -1.80    3.90
   1 -11   0   -0.20    4.30
   1 -11   0    6.80    4.50
   1 -11   0   -2.00    3.50
  -1 -11   0   -2.50    3.50
  -1 -11   0    3.50    4.40
   1  11   0   -0.10    3.00
   1  11   0    2.80    4.00
  -1  11   0    1.00    2.30
  -1  11   0   -1.60    4.70
  -1  11   0   -1.90    2.90
   1  11   0    4.10    4.20
  -1  11   0   -3.10    3.40
   1  11   0    4.20    2.80
  -1  11   0    2.50    5.40
   2 -11   0   46.60    7.70
  -2 -11   0   42.40    7.90
   2 -11   0   37.50    8.20
   2 -11   0   41.10    7.70
   2 -11   0   44.40    8.80
  -2 -11   0   63.19    8.90
  -2 -11   0   38.70    7.30
   2  11   0   44.80    7.10
   2  11   0   40.70    6.30
  -2  11   0   51.39    9.20
  -2  11   0   42.70    7.10
  -2  11   0   57.59    9.60
   2  11   0   40.00    8.20
   2  11   0   37.60    6.50
  -2  11   0   30.80    5.30
   3 -11   0  398.56   21.00
   3 -11   0  514.05   36.60
  -3 -11   0  397.06   20.30
   3 -11   0  383.06   19.60
  -3 -11   0  351.56   20.00
  -3 -11   0  376.86   19.60
  -3 -11   0  502.95   28.80
   3  11   0  437.26   20.30
  -3  11   0  371.06   15.70
  -3  11   0  365.16   20.60
  -3  11   0  399.66   21.30
   3  11   0  408.26   18.20
  -3  11   0  438.06   19.90
   3  11   0  394.96   21.70
  -3  11   0  382.46   17.30
  -4 -11   0  551.94   24.80
  -4 -11   0  532.45   23.80
   4 -11   0  515.75   23.40
   4 -11   0  491.25   24.00
   4  11   0  568.54   26.00
   4  11   0  483.15   21.90
   4  11   0  523.45   22.80
  -4  11   0  520.75   24.50
  -4  11   0  528.65   18.50
  -4  11   0  512.15   22.60
  -4  11   0  546.25   20.80
  -5 -11   0  282.37   19.90
   5 -11   0  313.37   18.10
  -5 -11   0  333.27   19.40
  -5 -11   0  297.97   18.10
   5  11   0  279.17   19.20
  -5  11   0  327.57   18.70
   5  11   0  285.27   16.40
  -5  11   0  332.47   17.40
  -5  11   0  286.37   14.70
   6 -11   0    8.60    6.00
  -6 -11   0    6.70    5.90
  -6 -11   0    0.80    6.30
  -6 -11   0   -1.80    4.60
   6  11   0    4.20    6.90
  -6  11   0    2.40    3.90
  -6  11   0    0.60    7.40
  -6  11   0   -0.80    3.40
  -6  11   0    3.20    5.50
  -7 -11   0  138.29   12.30
  -7 -11   0  128.09   14.30
  -7 -11   0  149.88   11.70
  -7  11   0  130.19    8.40
  -7  11   0  129.79   12.90
  -7  11   0  136.99    9.60
   0 -12   0  427.26   25.30
   0  12   0  425.26   18.10
   0  12   0  425.26   21.40
   0  12   0  440.46   24.00
  -1 -12   0   52.29    8.70
   1 -12   0   44.80    9.00
  -1 -12   0   41.40    9.00
   1 -12   0   40.80    9.10
  -1  12   0   50.49    6.60
  -1  12   0   55.99    8.20
   1  12   0   50.49   15.00
  -1  12   0   54.69   11.30
  -1  12   0   44.90    6.80
   1  12   0   38.90    6.10
   1  12   0   39.50    8.00
   2 -12   0   98.29   12.20
  -2 -12   0  106.69   16.80
   2 -12   0  102.89   12.30
  -2 -12   0  116.89   12.70
   2  12   0  105.59   13.50
  -2  12   0  110.09    8.50
  -2  12   0  100.99   11.20
   2  12   0   97.99   11.00
   3 -12   0   -3.60    6.00
  -3 -12   0   13.20    6.80
   3  12   0    3.00    3.90
  -3  12   0    6.20    4.90
  -3  12   0    2.90    4.70
  -3  12   0    7.70    3.70
   3  12   0   -7.50    6.90
   3  12   0    6.80    7.00
  -4 -12   0    7.00    7.10
   4 -12   0   22.50    7.90
   4  12   0    4.30    7.60
  -4  12   0    7.90    5.10
  -4  12   0   12.10    4.10
  -4  12   0   12.50    6.30
  -5 -12   0   47.00   10.20
   5  12   0   47.60   12.10
  -5  12   0   45.30    6.00
  -5  12   0   47.80   12.90
  -5  12   0   32.30    6.60
  13   0  -1  454.45   17.20
  13   0  -1  424.76   18.10
  13   0  -1  423.56   20.40
  12   0  -1    2.80    2.60
  12   0  -1   -3.30    2.70
  12   0  -1    3.40    3.70
 -12   0   1    0.50    1.50
  11   0  -1    2.20    3.40
 -11   0   1    3.30    1.40
 -11   0   1    6.00    1.70
  11   0  -1    8.60    3.10
  11   0  -1    6.60    1.70
  11   0  -1    5.60    1.60
  11   0  -1    8.70    3.40
  11   0  -1    5.80    2.30
  10   0  -1    5.00    1.70
  10   0  -1    1.30    2.20
 -10   0   1    2.30    1.40
  10   0  -1   -0.50    1.20
 -10   0   1    1.00    1.80
  10   0  -1   -2.10    1.70
 -10   0   1    0.10    1.20
  10   0  -1   -2.70    2.20
  10   0  -1   -0.90    1.60
   9   0  -1 2243.68   60.19
  -9   0   1 2179.18   48.20
  -9   0   1 2188.48   48.60
   9   0  -1 2164.88   48.70
   9   0  -1 2124.39   49.60
   9   0  -1 2155.48   50.29
   9   0  -1 2162.28   59.09
  -9   0   1 2145.39   54.69
   9   0  -1 2146.69   48.30
  -8   0   1   -0.30    1.20
   8   0  -1    1.40    1.10
  -8   0   1    1.60    1.10
   8   0  -1   -0.40    1.30
   8   0  -1    0.90    1.20
  -8   0   1   -0.40    0.90
   8   0  -1   -0.90    0.90
   8   0  -1   -1.30    1.60
   8   0  -1   -0.80    0.90
  -7   0   1  509.65   16.90
   7   0  -1  496.05   13.60
  -7   0   1  498.85   13.40
   7   0  -1  510.45   13.60
   7   0  -1  498.65   13.50
   7   0  -1  519.45   13.50
  -7   0   1  497.55   13.20
   7   0  -1  512.95   19.30
   7   0  -1  487.75   16.40
   6   0  -1    2.50    0.90
   6   0  -1   -0.50    0.60
  -6   0   1    0.80    0.90
   6   0  -1    0.20    0.70
   6   0  -1    0.90    1.10
  -6   0   1    1.00    0.80
  -6   0   1    0.00    1.10
   6   0  -1    1.10    0.70
   6   0  -1    0.20    1.60
   5   0  -1  300.17   10.30
   5   0  -1  285.97    8.00
  -5   0   1  285.27   10.30
   5   0  -1  285.17    7.70
   5   0  -1  302.47   11.90
   5   0  -1  289.77    8.20
  -5   0   1  306.27    8.00
   5   0  -1  285.77    7.70
  -5   0   1  298.57    8.20
  -4   0   1    2.40    0.70
   4   0  -1    0.40    0.40
  -4   0   1    0.70    0.80
   4   0  -1    0.40    0.60
   4   0  -1    0.60    0.50
   4   0  -1   -0.20    0.90
   4   0  -1    0.50    0.70
  -4   0   1    0.10    0.50
   4   0  -1    1.20    0.40
  -3   0   1  626.84   14.10
   3   0  -1  629.34   14.00
   3   0  -1  625.34   14.10
   3   0  -1  626.84   15.90
   3   0  -1  649.93   17.20
  -3   0   1  646.34   16.10
   2   0  -1    0.20    0.30
  -2   0   1    0.90    0.50
   2   0  -1    0.70    0.20
   2   0  -1   -0.10    0.60
   2   0  -1    1.40    0.60
  -2   0   1    0.30    0.20
  -2   0   1    0.90    0.30
   1   0   1 6040.60  176.38
  -1   0  -1 6282.87  176.58
   2   0   1    1.10    0.70
  -2   0  -1    0.00    0.50
  -2   0  -1    1.00    0.50
   2   0   1    1.60    0.60
  -2   0  -1    0.60    0.60
   2   0   1   -0.50    0.40
   2   0   1    0.20    0.60
  -2   0  -1   -0.30    0.40
   3   0   1 2568.44   54.79
  -3   0  -1 2508.35   53.99
   3   0   1 2598.54   57.59
  -3   0  -1 2566.84   54.89
   3   0   1 2586.04   54.89
  -3   0  -1 2410.26   55.49
   3   0   1 2550.64   55.79
  -4   0  -1   -0.30    0.70
  -4   0  -1   -0.20    0.50
  -4   0  -1    0.50    0.50
   4   0   1    0.50    0.70
   4   0   1    1.90    0.80
   4   0   1    1.50    1.00
   4   0   1    1.30    1.00
   4   0   1   -0.10    0.70
  -4   0  -1    1.60    1.10
  -4   0  -1    0.40    0.60
   4   0   1    0.10    0.80
   5   0   1  703.13   18.00
  -5   0  -1  688.43   16.00
  -5   0  -1  673.33   19.40
   5   0   1  683.13   21.40
   5   0   1  679.43   17.90
  -5   0  -1  695.43   17.90
   5   0   1  688.33   18.30
   5   0   1  683.63   19.40
   5   0   1  687.13   17.70
  -5   0  -1  716.43   18.20
  -5   0  -1  689.23   15.90
   6   0   1    2.00    1.30
   6   0   1   -0.50    0.70
   6   0   1    0.40    1.10
  -6   0  -1   -0.20    0.90
   6   0   1    1.20    1.40
   6   0   1    0.90    0.90
  -6   0  -1   -0.20    0.30
  -6   0  -1    0.70    1.00
  -6   0  -1    5.80    1.70
  -6   0  -1    0.10    0.40
   6   0   1    0.80    1.20
   7   0   1 1144.59   34.50
   7   0   1 1134.19   29.30
   7   0   1 1123.59   28.70
   7   0   1 1150.38   28.80
  -7   0  -1 1200.58   31.70
  -7   0  -1 1179.08   28.70
   7   0   1 1173.88   29.50
  -7   0  -1 1151.18   29.00
   7   0   1 1167.18   31.50
   8   0   1   -1.50    1.40
  -8   0  -1   -0.40    1.30
   8   0   1    0.00    1.20
  -8   0  -1    1.10    1.60
  -8   0  -1    1.60    1.30
   8   0   1    0.20    1.30
   8   0   1    3.20    1.90
   8   0   1   -0.70    1.00
   8   0   1    1.40    2.00
   9   0   1 1260.97   32.00
   9   0   1 1212.68   31.30
  -9   0  -1 1169.58   32.50
   9   0   1 1225.28   32.70
  -9   0  -1 1190.08   35.00
   9   0   1 1268.47   32.10
   9   0   1 1231.08   39.20
  -9   0  -1 1242.98   31.00
   9   0   1 1224.48   35.20
  10   0   1    0.90    2.30
  10   0   1    1.00    2.30
  10   0   1   -0.50    2.10
 -10   0  -1    0.40    1.40
  10   0   1   -0.10    1.80
  10   0   1    1.20    1.70
 -10   0  -1    1.80    1.70
  10   0   1   -1.60    1.70
  11   0   1    2.60    2.40
 -11   0  -1    2.00    2.10
 -11   0  -1    4.70    2.00
  11   0   1   11.40    3.40
  11   0   1    8.80    3.60
  11   0   1    4.20    4.10
  11   0   1   -1.30    2.20
 -11   0  -1    5.90    3.00
 -12   0  -1   -1.10    2.20
  12   0   1   -1.90    2.30
  12   0   1    1.70    4.50
 -12   0  -1    2.90    3.40
  12   0   1   -3.00    2.80
  12   0   1    2.40    3.50
 -12   0  -1    2.80    2.20
  12   0   1    1.40    2.60
  13   0   1   20.10    5.10
  13   0   1   16.50    5.40
  13   0   1    7.30    5.70
  13  -1  -1   67.99    8.30
  13  -1  -1   51.19    7.70
  13  -1  -1   72.89    7.30
  13   1  -1   70.59    7.80
  13   1  -1   68.89    7.70
  12  -1  -1    3.30    4.10
 -12  -1   1    1.80    1.80
 -12  -1   1    3.50    1.70
  12  -1  -1    1.80    3.20
  12  -1  -1   -1.30    2.70
  12  -1  -1    6.80    5.60
  12   1  -1    1.70    3.10
  12   1  -1    5.40    3.50
  12   1  -1    1.80    1.10
 -12   1   1    1.00    1.40
  12   1  -1    0.60    4.00
  11  -1  -1   32.80    2.80
  11  -1  -1   26.60    2.70
 -11  -1   1   28.10    3.10
  11  -1  -1   23.20    4.80
 -11  -1   1   26.70    3.10
  11  -1  -1   28.40    4.00
  11  -1  -1   13.10    4.70
  11  -1  -1   37.80    5.20
  11   1  -1   38.10    3.30
  11   1  -1   29.10    3.10
  11   1  -1   25.30    4.10
  11   1  -1   29.20    5.20
 -11   1   1   28.70    3.00
  11   1  -1   38.50    8.10
 -11   1   1   28.90    2.80
  11   1  -1   25.40    3.80
 -10  -1   1  855.11   21.60
  10  -1  -1  827.82   31.10
  10  -1  -1  827.52   21.10
  10  -1  -1  829.52   20.80
  10  -1  -1  850.51   27.00
  10  -1  -1  811.62   24.10
  10  -1  -1  794.72   22.70
  10   1  -1  812.62   23.40
 -10   1   1  847.22   21.20
  10   1  -1  816.02   21.50
  10   1  -1  835.12   23.60
  10   1  -1  876.51   31.60
  10   1  -1  823.92   27.30
 -10   1   1  884.01   27.30
  10   1  -1  857.01   21.70
  -9  -1   1  233.38    8.50
   9  -1  -1  228.48    7.90
   9  -1  -1  238.08    8.90
   9  -1  -1  239.98    9.90
   9  -1  -1  248.88   14.30
   9  -1  -1  219.08    8.10
  -9  -1   1  234.68    8.20
   9  -1  -1  231.68   11.40
   9   1  -1  248.38    8.70
  -9   1   1  216.78    7.90
   9   1  -1  220.98    9.20
   9   1  -1  231.88    9.30
   9   1  -1  227.78   13.60
  -9   1   1  241.78   13.50
  -9   1   1  231.88    7.90
   9   1  -1  255.47   12.20
   9   1  -1  220.58    8.40
   8  -1  -1  538.65   18.40
   8  -1  -1  557.24   16.30
  -8  -1   1  569.54   15.50
   8  -1  -1  547.75   15.40
   8  -1  -1  562.14   22.00
   8  -1  -1  561.24   15.20
  -8  -1   1  571.44   20.90
   8  -1  -1  551.14   14.80
   8   1  -1  564.64   15.80
   8   1  -1  566.34   16.00
   8   1  -1  561.64   21.70
   8   1  -1  542.75   15.40
  -8   1   1  569.74   15.00
   8   1  -1  573.84   15.50
  -8   1   1  534.85   18.40
  -8   1   1  555.44   15.00
   8   1  -1  556.24   19.10
   7  -1  -1  581.04   16.10
   7  -1  -1  585.74   18.30
   7  -1  -1  611.94   15.80
   7  -1  -1  568.34   21.20
   7  -1  -1  566.64   15.30
  -7  -1   1  582.44   15.30
  -7  -1   1  591.24   19.50
  -7  -1   1  597.54   15.70
   7  -1  -1  616.04   15.70
  -7   1   1  614.74   15.40
  -7   1   1  580.14   15.30
   7   1  -1  601.64   19.10
   7   1  -1  616.74   21.60
  -7   1   1  623.34   18.70
   7   1  -1  571.64   15.80
   7   1  -1  574.34   15.70
   7   1  -1  577.14   15.50
   7   1  -1  590.14   16.60
   6  -1  -1 1731.53   44.90
  -6  -1   1 1691.73   42.50
   6  -1  -1 1684.83   41.10
   6  -1  -1 1695.73   38.60
   6  -1  -1 1805.22   38.40
   6  -1  -1 1763.02   38.20
  -6  -1   1 1799.42   38.80
  -6  -1   1 1739.03   38.40
   6  -1  -1 1747.43   38.80
   6   1  -1 1663.53   42.00
  -6   1   1 1609.94   38.30
  -6   1   1 1675.13   41.10
  -6   1   1 1785.62   38.50
   6   1  -1 1736.43   38.90
   6   1  -1 1761.82   38.50
   6   1  -1 1711.93   38.80
   5  -1  -1  263.77   11.20
   5  -1  -1  254.67    7.30
   5  -1  -1  243.38    7.00
  -5  -1   1  250.47    7.40
   5  -1  -1  244.68    7.40
  -5  -1   1  250.57    7.60
   5  -1  -1  234.08    8.80
   5  -1  -1  252.57    7.60
  -5  -1   1  243.28    9.70
  -5   1   1  238.78    8.90
   5   1  -1  249.28    7.20
  -5   1   1  249.88    7.50
   5   1  -1  242.48    7.40
   5   1  -1  255.67    9.70
   5   1  -1  270.47    7.70
   5   1  -1  257.17    7.80
  -5   1   1  266.37    7.40
  -3  -1   1 3884.61   81.09
   3  -1  -1 3728.53   80.39
   3  -1  -1 3897.71   80.99
   3  -1  -1 3841.02   84.19
  -3  -1   1 4010.70   80.89
  -3   1   1 3804.12   83.99
   2  -1  -1 1976.20   42.10
   2  -1  -1 1987.10   42.00
   2  -1  -1 1947.71   41.80
  -2  -1   1 1976.70   42.20
  -2  -1   1 1974.60   41.10
  -2  -1   1 2046.90   42.10
   2  -1  -1 2034.90   41.90
   2  -1  -1 2016.30   41.40
  -2   1   1 1931.01   42.00
   2   1  -1 2010.50   41.70
   2   1  -1 1866.01   41.90
  -2   1   1 2087.89   41.90
   2   1  -1 1895.71   41.90
  -2   1   1 2013.40   42.10
  -2   1   1 1928.91   44.00
   2   1  -1 2016.10   43.60
   2   1  -1 1927.11   42.30
   1  -1  -1   15.90    1.20
   1  -1  -1   15.60    1.10
  -1  -1   1   15.40    1.10
  -1  -1   1   14.90    1.00
   1  -1  -1   15.00    0.70
   1  -1  -1   14.40    0.90
   1  -1  -1   14.40    1.20
   1  -1  -1   14.60    1.40
  -1  -1   1   15.70    1.20
   1   1  -1   16.00    1.10
  -1   1   1   12.60    1.40
  -1   1   1   15.50    1.20
   1   1  -1   14.80    1.20
   1   1  -1   18.70    1.10
  -1   1   1   16.70    1.20
   1   1  -1   16.20    1.20
  -1   1   1   14.70    0.90
   0  -1  -1 5020.10  157.18
   0  -1   1 5200.38  160.68
   0   1   1 5110.79  158.58
   0   1  -1 5246.88  161.68
  -1  -1  -1    1.30    0.70
   1  -1   1    1.50    0.70
  -1  -1  -1    5.10    0.80
  -1  -1  -1    3.20    0.80
   1  -1   1    1.80    0.60
   1  -1   1    3.10    0.80
  -1  -1  -1    2.60    0.70
   1  -1   1    1.90    0.60
   1  -1   1    2.60    0.70
   1  -1   1    1.40    0.70
   1   1   1    2.40    0.80
  -1   1  -1    2.80    0.70
  -1   1  -1    3.20    0.90
  -1   1  -1    2.00    0.70
   1   1   1    2.20    0.70
  -1   1  -1    1.20    0.60
   1   1   1    2.70    0.70
   1   1   1    1.70    0.60
  -1   1  -1    1.80    0.60
   1   1   1    1.50    0.60
  -1   1  -1    2.00    0.80
  -2  -1  -1  887.81   20.60
  -2  -1  -1  933.91   21.30
   2  -1   1  925.61   21.40
   2  -1   1  914.51   21.60
   2  -1   1  913.11   21.10
   2  -1   1  906.51   22.60
   2  -1   1  898.91   20.80
  -2  -1  -1  920.01   21.00
  -2  -1  -1  910.11   21.00
  -2   1  -1  897.41   21.40
  -2   1  -1  912.61   20.60
   2   1   1  930.61   21.20
  -2   1  -1  878.91   22.40
   2   1   1  940.21   21.20
   2   1   1  937.31   20.90
   2   1   1  957.60   21.40
  -2   1  -1  910.51   21.10
  -2   1  -1  880.11   21.10
  -2   1  -1  876.21   21.20
   3  -1   1 4999.50  129.69
  -3  -1  -1 4863.01  190.38
   3  -1   1 5064.79  196.58
  -3  -1  -1 4409.66  128.09
  -3   1  -1 5047.50  129.39
   3   1   1 4918.11  129.29
   3   1   1 5010.30  192.68
  -3   1  -1 4869.01  189.98
   4  -1   1  351.26   10.60
   4  -1   1  355.26   12.80
  -4  -1  -1  307.67   11.00
  -4  -1  -1  340.77    9.30
   4  -1   1  350.56   10.60
  -4  -1  -1  346.47   10.10
  -4  -1  -1  356.56    9.20
   4  -1   1  371.16   11.30
   4  -1   1  338.77   10.10
  -4   1  -1  328.87    9.00
   4   1   1  333.77   11.20
  -4   1  -1  342.67   12.50
   4   1   1  331.17   10.00
  -4   1  -1  348.97   10.30
  -4   1  -1  338.67   10.40
  -4   1  -1  347.77   10.90
   4   1   1  342.77   10.20
   4   1   1  338.47   10.30
  -4   1  -1  331.67    9.10
   4   1   1  335.07   10.30
   5  -1   1   38.10    4.40
  -5  -1  -1   33.20    2.10
   5  -1   1   33.10    2.70
   5  -1   1   40.30    3.40
   5  -1   1   40.60    3.70
  -5  -1  -1   39.00    3.60
  -5  -1  -1   34.40    2.90
   5  -1   1   46.00    3.40
  -5  -1  -1   38.00    2.30
   5  -1   1   31.00    2.70
  -5  -1  -1   34.40    2.80
  -5   1  -1   34.30    2.80
   5   1   1   41.20    3.20
  -5   1  -1   35.80    2.10
   5   1   1   33.50    2.90
   5   1   1   42.00    3.20
  -5   1  -1   35.10    3.10
   5   1   1   34.60    3.40
   5   1   1   34.40    2.90
  -5   1  -1   36.90    3.40
  -5   1  -1   36.50    2.00
  -6  -1  -1   53.59    3.80
  -6  -1  -1   56.39    2.50
   6  -1   1   52.99    4.10
   6  -1   1   56.89    3.80
   6  -1   1   65.59    3.90
   6  -1   1   61.49    4.20
  -6  -1  -1   59.49    3.80
   6  -1   1   57.19    5.60
   6  -1   1   59.99    4.80
  -6  -1  -1   61.39    4.90
   6   1   1   58.99    3.90
  -6   1  -1   58.99    2.20
   6   1   1   55.69    4.00
   6   1   1   65.39    4.10
  -6   1  -1   59.39    4.50
  -6   1  -1   57.99    3.90
   6   1   1   58.49    3.90
  -6   1  -1   52.69    3.70
   6   1   1   53.39    4.50
   7  -1   1  316.27   15.00
   7  -1   1  320.77   11.00
   7  -1   1  328.07   11.60
  -7  -1  -1  342.57   13.50
  -7  -1  -1  333.77   11.10
   7  -1   1  325.67   11.80
  -7  -1  -1  330.07   11.30
   7  -1   1  324.87   11.10
   7  -1   1  343.27   13.20
   7   1   1  331.47   11.50
  -7   1  -1  342.77   11.30
   7   1   1  316.67   11.20
   7   1   1  335.67   11.50
  -7   1  -1  328.97   11.20
  -7   1  -1  308.57   12.50
   7   1   1  325.27   11.50
   7   1   1  307.77   12.90
   8  -1   1  282.27   10.20
  -8  -1  -1  260.67   12.40
   8  -1   1  259.87   11.90
   8  -1   1  260.77   10.00
   8  -1   1  290.17   18.40
  -8  -1  -1  267.07    9.90
  -8  -1  -1  249.78   10.00
   8  -1   1  267.77   10.60
   8  -1   1  263.17   11.10
  -8   1  -1  268.37   10.00
   8   1   1  259.57   10.20
  -8   1  -1  264.17   11.80
   8   1   1  284.57   17.60
  -8   1  -1  250.17    9.90
   8   1   1  238.08   10.30
   8   1   1  255.67   12.20
   8   1   1  283.17   10.80
   8   1   1  260.27   10.40
   9  -1   1  132.39    8.10
   9  -1   1  132.89    7.20
   9  -1   1  137.29    7.40
   9  -1   1  132.69    6.90
  -9  -1  -1  140.79    6.90
  -9  -1  -1  144.49    7.40
   9  -1   1  122.19    8.60
   9  -1   1  127.69   10.50
  -9  -1  -1  139.99    9.20
   9   1   1  127.29    8.70
   9   1   1  144.19   10.90
   9   1   1  139.59    7.60
  -9   1  -1  132.99    8.90
   9   1   1  136.99    7.30
  -9   1  -1  139.09    7.10
   9   1   1  129.49    7.20
  -9   1  -1  125.49    8.50
   9   1   1  126.89    7.60
  10  -1   1    1.70    1.80
  10  -1   1    0.90    1.60
 -10  -1  -1    1.60    1.70
  10  -1   1   -0.20    2.40
  10  -1   1    1.40    1.80
 -10  -1  -1    3.60    1.90
  10  -1   1   -0.20    2.20
  10  -1   1   -3.50    1.70
  10   1   1    2.50    2.40
  10   1   1    3.10    2.00
 -10   1  -1    0.10    1.50
  10   1   1    0.50    2.40
  10   1   1    1.10    1.80
 -10   1  -1    1.40    1.90
  10   1   1    0.00    1.70
 -10   1  -1    0.90    1.60
  10   1   1    0.30    1.80
 -11  -1  -1    2.30    2.10
  11  -1   1   -0.20    2.00
  11  -1   1    0.40    2.30
  11  -1   1    3.50    2.50
 -11  -1  -1    0.80    2.80
  11  -1   1    2.70    2.70
  11  -1   1    2.40    2.30
  11  -1   1   -0.80    3.90
  11   1   1   -1.60    2.10
  11   1   1    1.50    2.30
  11   1   1   -0.10    2.10
 -11   1  -1    0.10    2.10
  11   1   1    0.20    2.20
  11   1   1    1.40    3.50
 -11   1  -1    0.20    2.00
  11   1   1    2.00    2.20
 -11   1  -1   -0.20    1.80
  12  -1   1  511.25   18.50
  12  -1   1  477.65   16.00
  12  -1   1  513.35   25.80
  12  -1   1  501.35   20.10
 -12  -1  -1  501.15   16.70
 -12  -1  -1  480.45   16.10
  12  -1   1  472.25   21.00
 -12  -1  -1  477.45   21.70
  12  -1   1  470.75   16.40
  12   1   1  457.15   16.50
  12   1   1  454.55   24.60
  12   1   1  471.65   21.50
 -12   1  -1  486.65   15.70
 -12   1  -1  459.55   20.60
  12   1   1  480.65   19.20
  12   1   1  498.35   18.80
 -12   1  -1  461.75   15.90
  12   1   1  480.85   16.60
  13  -1   1   95.49    9.00
 -13  -1  -1   90.99    7.00
  13  -1   1   84.39    7.70
  13  -1   1   92.89   10.30
  13  -1   1  105.59   10.40
  13   1   1  110.49   10.30
  13   1   1   94.49    9.60
  13  -2  -1   59.99    6.60
  13  -2  -1   61.09    8.20
  13  -2  -1   51.49    7.60
  13   2  -1   62.09    7.40
  13   2  -1   51.09    6.90
  12  -2  -1  177.48   15.00
 -12  -2   1  153.68    6.90
  12  -2  -1  163.58   11.10
  12  -2  -1  147.89   10.60
  12   2  -1  155.08    6.80
  12   2  -1  150.48   10.00
 -12   2   1  159.18   10.90
  12   2  -1  158.98    6.70
 -12   2   1  161.18    6.30
  12   2  -1  151.58    9.60
 -12   2   1  148.19    6.00
  12   2  -1  159.98   13.90
  12   2  -1  172.08   12.50
 -11  -2   1  255.17    9.60
  11  -2  -1  234.78   16.20
  11  -2  -1  251.37    8.60
 -11  -2   1  261.17    9.40
  11  -2  -1  249.48   10.70
  11  -2  -1  261.87    8.50
  11  -2  -1  245.48   12.20
  11  -2  -1  251.37   13.20
 -11   2   1  252.27    8.70
  11   2  -1  263.37   11.80
  11   2  -1  224.38    9.20
  11   2  -1  253.17   11.30
 -11   2   1  219.58    8.40
  11   2  -1  233.48   15.80
  11   2  -1  253.27    9.50
  11   2  -1  269.17   14.40
  10  -2  -1   13.20    3.40
 -10  -2   1   10.60    2.40
 -10  -2   1   11.00    2.70
  10  -2  -1   14.50    2.40
  10  -2  -1    6.10    2.90
  10  -2  -1   13.70    3.60
  10  -2  -1   10.80    2.50
  10  -2  -1   12.20    2.20
  10   2  -1   14.20    3.20
  10   2  -1   11.10    2.50
  10   2  -1   12.70    2.90
  10   2  -1   10.30    4.50
  10   2  -1   16.70    2.70
 -10   2   1   15.60    2.50
  10   2  -1    8.00    3.00
 -10   2   1   16.30    3.30
   9  -2  -1   13.40    4.20
   9  -2  -1   12.60    3.20
   9  -2  -1   16.60    2.40
  -9  -2   1   17.50    2.80
   9  -2  -1   11.90    3.10
   9  -2  -1   14.40    2.40
   9  -2  -1   15.50    2.80
  -9  -2   1   15.30    2.60
  -9   2   1   20.20    3.80
  -9   2   1   20.20    2.70
  -9   2   1   17.10    2.40
   9   2  -1   17.80    3.00
   9   2  -1   12.90    2.60
   9   2  -1   14.60    3.70
   9   2  -1    9.80    2.50
   9   2  -1   21.40    5.50
   9   2  -1   18.20    2.90
   8  -2  -1  586.84   16.10
   8  -2  -1  585.94   19.00
   8  -2  -1  589.74   23.00
  -8  -2   1  617.44   17.00
   8  -2  -1  576.24   16.60
   8  -2  -1  623.54   16.90
  -8  -2   1  568.34   16.40
   8  -2  -1  584.54   18.00
   8   2  -1  611.54   17.90
   8   2  -1  609.74   22.20
  -8   2   1  603.94   19.10
  -8   2   1  612.64   16.40
   8   2  -1  599.64   16.90
  -8   2   1  605.44   16.40
   8   2  -1  600.34   17.70
  -7  -2   1  698.43   18.30
   7  -2  -1  680.53   18.10
  -7  -2   1  690.13   18.50
   7  -2  -1  703.53   20.50
   7  -2  -1  734.83   18.80
   7  -2  -1  710.53   19.60
   7  -2  -1  711.83   18.10
   7  -2  -1  670.93   23.90
   7   2  -1  699.63   18.40
   7   2  -1  672.13   18.80
   7   2  -1  680.13   21.80
  -7   2   1  682.03   18.20
  -7   2   1  718.13   18.40
   7   2  -1  684.73   19.10
  -7   2   1  668.93   20.10
   7   2  -1  714.23   18.60
   6  -2  -1 1238.78   28.40
   6  -2  -1 1191.88   29.40
   6  -2  -1 1223.08   29.00
  -6  -2   1 1227.98   29.00
   6  -2  -1 1204.28   28.20
  -6  -2   1 1205.78   28.60
   6  -2  -1 1227.68   30.30
   6   2  -1 1205.18   29.20
   6   2  -1 1176.58   28.30
   6   2  -1 1171.68   29.20
   6   2  -1 1197.98   28.70
  -6   2   1 1198.38   28.70
  -6   2   1 1145.09   33.60
  -6   2   1 1231.98   28.50
   6   2  -1 1203.68   32.00
  -6   2   1 1256.67   30.30
   5  -2  -1 2319.87   51.69
   5  -2  -1 2345.27   51.99
   5  -2  -1 2367.36   52.49
  -5  -2   1 2388.76   51.49
   5  -2  -1 2328.07   56.59
  -5  -2   1 2324.87   51.69
   5  -2  -1 2319.67   50.79
   5  -2  -1 2396.86   51.29
  -5   2   1 2342.87   51.19
   5   2  -1 2265.77   51.79
   5   2  -1 2259.47   54.29
   5   2  -1 2323.37   51.19
  -5   2   1 2370.76   51.69
  -5   2   1 2366.16   52.29
   5   2  -1 2294.77   51.29
  -5   2   1 2256.37   55.99
   5   2  -1 2375.96   52.09
  -4  -2   1  270.47    6.90
  -4  -2   1  273.67    8.50
   4  -2  -1  280.47    8.40
   4  -2  -1  285.27    8.00
  -4  -2   1  289.37    8.90
   4  -2  -1  285.27    8.80
   4  -2  -1  276.07   11.30
   4  -2  -1  302.67    9.00
  -4  -2   1  277.67    7.00
   4  -2  -1  277.77    9.00
   4   2  -1  280.77    8.50
   4   2  -1  278.57    9.00
  -4   2   1  276.37    8.40
  -4   2   1  283.77   11.30
   4   2  -1  282.37    8.90
  -4   2   1  271.67    8.70
   4   2  -1  274.37   10.10
   4   2  -1  283.87    8.30
  -4   2   1  296.07    9.80
   3  -2  -1 4206.58   89.89
   3  -2  -1 4236.28   88.99
   3  -2  -1 4125.29   89.79
   3  -2  -1 3886.01   88.99
   3  -2  -1 4460.05   92.89
   3   2  -1 4141.09   91.29
  -3   2   1 4301.87   92.69
  -3   2   1 4095.09   88.79
  -3   2   1 4426.06   89.39
  -3   2   1 4338.37   89.79
  -3   2   1 4220.08   88.19
  -2  -2   1  222.08    6.30
   2  -2  -1  219.58    8.10
   2  -2  -1  220.88    6.70
   2  -2  -1  227.38    7.30
   2  -2  -1  218.58    7.10
  -2  -2   1  217.58    6.80
   2  -2  -1  208.58    6.30
  -2  -2   1  204.48    6.70
   2  -2  -1  217.28    5.90
   2   2  -1  212.08    7.10
   2   2  -1  219.78    6.50
  -2   2   1  221.78    8.20
  -2   2   1  222.88    7.10
  -2   2   1  218.78    6.10
   2   2  -1  219.78    6.70
  -2   2   1  210.68    6.70
  -2   2   1  213.38    5.80
   2   2  -1  222.78    7.30
  -1  -2   1 1233.18   27.40
   1  -2  -1 1209.38   27.70
  -1  -2   1 1212.68   27.80
  -1  -2   1 1249.28   28.30
   1  -2  -1 1248.38   29.00
   1  -2  -1 1263.67   28.30
   1  -2  -1 1181.18   27.30
   1  -2  -1 1241.98   28.40
   1   2  -1 1234.28   28.40
   1   2  -1 1233.18   28.80
   1   2  -1 1292.67   27.90
  -1   2   1 1212.98   27.60
   1   2  -1 1215.68   28.50
   1   2  -1 1257.47   27.50
  -1   2   1 1207.18   28.20
  -1   2   1 1209.68   27.20
  -1   2   1 1194.28   28.90
  -1   2   1 1195.88   28.20
   0  -2   1   37.20    2.30
   0  -2   1   43.10    2.90
   0  -2  -1   35.60    2.60
   0  -2  -1   40.50    2.30
   0  -2  -1   44.80    2.70
   0  -2   1   40.40    2.50
   0  -2  -1   40.50    2.50
   0   2   1   41.90    2.30
   0   2  -1   35.70    2.80
   0   2   1   36.40    2.60
   0   2   1   43.00    2.40
   0   2  -1   38.20    2.70
   0   2   1   36.90    2.70
   0   2   1   42.20    2.80
   0   2  -1   38.10    2.70
   0   2  -1   41.10    2.40
   0   2  -1   39.40    2.30
   1  -2   1  215.88    7.80
  -1  -2  -1  231.28    7.60
  -1  -2  -1  236.08    7.60
  -1  -2  -1  241.38    7.30
   1  -2   1  227.18    7.70
   1  -2   1  228.28    7.30
  -1  -2  -1  225.88    6.90
   1  -2   1  243.28    7.10
   1  -2   1  249.78    8.20
   1   2   1  233.88    7.00
  -1   2  -1  228.98    7.20
  -1   2  -1  226.28    7.80
  -1   2  -1  223.18    7.10
   1   2   1  220.28    7.50
   1   2   1  227.98    7.70
   1   2   1  234.38    7.20
   1   2   1  226.78    7.00
   2  -2   1    3.30    1.00
   2  -2   1    3.70    1.00
   2  -2   1    3.50    0.90
  -2  -2  -1    1.40    0.60
  -2  -2  -1    3.10    1.00
   2  -2   1    3.90    1.20
   2  -2   1    3.80    1.10
  -2  -2  -1    4.30    1.10
  -2  -2  -1    3.00    0.90
   2  -2   1    5.80    1.30
   2   2   1    2.30    0.70
   2   2   1    5.40    1.30
   2   2   1    4.30    1.10
  -2   2  -1    3.70    1.00
  -2   2  -1    4.60    1.00
   2   2   1    3.50    0.90
  -2   2  -1    2.60    1.10
  -2   2  -1    4.00    1.40
  -2   2  -1    4.10    1.00
   2   2   1    2.00    1.20
  -2   2  -1    2.50    1.00
   3  -2   1  467.05   13.90
   3  -2   1  485.45   13.50
   3  -2   1  484.35   13.20
   3  -2   1  479.75   15.70
  -3  -2  -1  510.25   13.60
   3  -2   1  497.25   15.70
  -3  -2  -1  541.45   14.10
   3  -2   1  481.65   13.60
  -3  -2  -1  493.85   14.40
  -3  -2  -1  518.25   13.00
  -3   2  -1  496.25   13.60
   3   2   1  502.45   14.00
  -3   2  -1  479.75   12.70
   3   2   1  478.65   14.10
  -3   2  -1  484.55   15.60
   3   2   1  520.25   13.70
   3   2   1  469.85   14.30
   3   2   1  552.44   14.30
  -3   2  -1  488.55   14.00
  -3   2  -1  489.55   13.60
  -4  -2  -1 1711.33   40.70
   4  -2   1 1751.12   39.10
   4  -2   1 1698.13   39.60
   4  -2   1 1700.33   39.90
  -4  -2  -1 1661.03   37.70
   4  -2   1 1712.83   39.50
   4  -2   1 1713.53   42.50
  -4  -2  -1 1498.75   38.70
  -4  -2  -1 1678.93   38.90
   4  -2   1 1668.53   38.40
  -4  -2  -1 1669.93   38.20
  -4   2  -1 1653.13   39.40
   4   2   1 1684.93   38.90
  -4   2  -1 1667.63   39.20
  -4   2  -1 1728.13   42.30
  -4   2  -1 1733.33   39.60
   4   2   1 1670.03   40.20
  -4   2  -1 1714.13   37.50
   4   2   1 1744.83   38.70
   4   2   1 1738.73   39.60
   4   2   1 1775.12   39.60
   5  -2   1 1497.05   36.30
  -5  -2  -1 1510.95   35.20
   5  -2   1 1498.85   35.90
   5  -2   1 1519.95   35.30
   5  -2   1 1505.45   36.40
  -5  -2  -1 1433.56   33.40
   5  -2   1 1477.45   39.40
  -5  -2  -1 1503.05   33.90
   5  -2   1 1491.05   34.80
  -5   2  -1 1472.05   33.00
  -5   2  -1 1501.65   35.30
  -5   2  -1 1449.46   35.70
   5   2   1 1504.85   34.90
   5   2   1 1498.15   35.70
  -5   2  -1 1497.85   39.20
   5   2   1 1434.56   36.80
  -5   2  -1 1497.95   35.70
   5   2   1 1479.55   35.70
   5   2   1 1519.45   35.40
  -6  -2  -1  776.82   18.70
   6  -2   1  802.42   21.60
   6  -2   1  783.62   22.10
  -6  -2  -1  786.82   21.20
  -6  -2  -1  780.42   20.80
  -6  -2  -1  771.02   23.20
   6  -2   1  776.32   20.70
   6  -2   1  771.62   22.10
   6  -2   1  755.42   20.40
  -6   2  -1  777.82   17.90
  -6   2  -1  783.02   21.20
  -6   2  -1  773.42   20.80
  -6   2  -1  744.43   21.60
  -6   2  -1  770.82   18.00
   6   2   1  798.52   21.50
   6   2   1  790.42   21.20
   6   2   1  754.52   21.20
   6   2   1  765.82   22.90
   6   2   1  775.62   20.70
  -6   2  -1  787.12   25.10
  -7  -2  -1  520.45   18.40
   7  -2   1  500.55   16.10
  -7  -2  -1  505.85   12.10
   7  -2   1  519.05   20.40
   7  -2   1  520.25   15.60
   7  -2   1  520.15   15.50
  -7  -2  -1  482.95   15.30
   7  -2   1  529.35   17.40
  -7  -2  -1  507.65   15.80
  -7  -2  -1  508.25   12.30
   7  -2   1  504.65   16.80
   7   2   1  517.05   18.00
   7   2   1  541.95   16.40
   7   2   1  496.55   15.60
   7   2   1  531.15   16.50
  -7   2  -1  508.25   15.60
  -7   2  -1  540.55   16.00
   7   2   1  522.95   16.00
  -7   2  -1  516.45   17.00
   8  -2   1   17.40    3.40
   8  -2   1    9.80    2.80
  -8  -2  -1   11.50    2.50
   8  -2   1    6.60    2.10
   8  -2   1   13.70    4.30
   8  -2   1   10.20    2.50
   8  -2   1    9.80    2.30
  -8  -2  -1   10.80    2.40
  -8   2  -1   19.80    3.80
  -8   2  -1    6.60    2.00
   8   2   1   12.90    2.50
   8   2   1    8.50    2.40
   8   2   1   10.50    2.60
  -8   2  -1    8.20    2.00
   8   2   1    3.20    2.00
   8   2   1    9.20    2.50
  -9  -2  -1  511.45   20.10
  -9  -2  -1  484.35   16.50
  -9  -2  -1  516.25   16.50
   9  -2   1  517.55   17.10
   9  -2   1  498.85   16.10
   9  -2   1  492.55   18.20
   9  -2   1  505.25   16.60
   9  -2   1  549.95   22.10
   9  -2   1  526.55   22.80
  -9   2  -1  524.65   18.70
   9   2   1  523.05   17.10
   9   2   1  508.55   19.60
   9   2   1  512.55   17.20
   9   2   1  508.35   22.20
  -9   2  -1  523.45   16.50
   9   2   1  506.65   17.50
  -9   2  -1  504.15   16.30
   9   2   1  516.05   17.00
  10  -2   1    8.80    2.50
  10  -2   1    2.10    1.80
  10  -2   1    3.90    2.30
 -10  -2  -1    3.40    2.10
 -10  -2  -1    8.20    2.60
 -10  -2  -1   -0.20    2.20
  10  -2   1    3.40    2.20
  10  -2   1    1.50    2.60
  10  -2   1    3.90    3.10
  10   2   1    2.40    2.10
 -10   2  -1    1.70    1.80
  10   2   1    1.20    2.20
  10   2   1    2.60    2.50
  10   2   1    1.30    2.00
 -10   2  -1    2.60    2.00
 -10   2  -1   -1.10    1.80
  10   2   1    3.40    2.80
 -11  -2  -1  116.09    6.90
 -11  -2  -1  121.99    7.60
  11  -2   1  106.19    6.80
  11  -2   1  108.69    7.40
  11  -2   1   95.49    7.30
  11  -2   1  120.79    9.20
  11  -2   1   98.69    8.80
 -11  -2  -1  114.59    9.60
  11  -2   1  115.69   11.70
 -11   2  -1  128.69    7.30
 -11   2  -1  113.29    8.90
  11   2   1  124.59    8.60
  11   2   1  120.69    7.70
  11   2   1  104.59    9.60
  11   2   1  113.09    8.20
 -11   2  -1  114.89    7.00
  11   2   1  101.29    7.50
  12  -2   1    0.60    2.50
  12  -2   1    5.40    3.70
 -12  -2  -1    1.90    2.90
  12  -2   1   -0.70    2.70
  12  -2   1   -3.40    3.50
  12  -2   1    1.70    3.20
  12  -2   1    1.90    3.00
  12   2   1   -0.20    3.20
  12   2   1    2.30    2.60
  12   2   1    0.00    3.10
 -12   2  -1    2.90    2.80
  12   2   1   -5.10    2.60
 -12   2  -1    0.00    3.00
  12   2   1   -2.50    4.30
  13  -2   1  204.68   14.00
  13  -2   1  188.38    9.70
 -13  -2  -1  200.28   10.60
  13  -2   1  215.28   14.70
  13  -2   1  202.88   12.30
  13   2   1  199.28   13.00
  13   2   1  214.28   16.20
  13   2   1  203.98   13.30
  13  -3  -1   34.40    6.80
  13  -3  -1   28.30    5.30
  13   3  -1   26.20    6.60
  13   3  -1   28.00    6.00
  12  -3  -1  323.97   15.40
  12  -3  -1  298.97   19.40
  12  -3  -1  327.47   13.60
  12  -3  -1  316.17   15.80
  12  -3  -1  309.67    9.50
  12  -3  -1  335.67   13.10
 -12  -3   1  317.17   11.70
 -12   3   1  330.07   15.60
  12   3  -1  308.27   14.00
 -12   3   1  305.77   10.20
  12   3  -1  323.77   15.30
 -12   3   1  307.77   10.30
  12   3  -1  322.87   17.10
  12   3  -1  280.67   11.20
  11  -3  -1  297.67   14.10
 -11  -3   1  276.87   10.80
  11  -3  -1  292.47   10.40
  11  -3  -1  304.47   12.30
 -11  -3   1  286.57   11.20
  11  -3  -1  283.27    9.90
  11  -3  -1  287.17   18.30
  11   3  -1  295.07   12.70
 -11   3   1  302.77   14.10
 -11   3   1  272.47   10.20
  11   3  -1  279.07   11.10
  11   3  -1  281.27   11.30
  11   3  -1  307.57   14.20
  11   3  -1  329.57   17.10
 -11   3   1  277.87   11.40
  11   3  -1  276.87   17.40
  10  -3  -1   14.00    2.50
 -10  -3   1   14.30    2.60
  10  -3  -1   13.60    3.00
  10  -3  -1   12.50    4.10
 -10  -3   1   13.50    2.70
  10  -3  -1   11.90    2.60
  10  -3  -1   17.90    4.00
  10   3  -1   13.20    2.80
  10   3  -1   15.40    3.10
 -10   3   1   11.90    2.50
 -10   3   1   14.60    2.50
  10   3  -1   14.40    2.80
 -10   3   1   17.40    3.60
  10   3  -1    8.50    3.30
  10   3  -1   11.70    3.40
   9  -3  -1  124.99    6.10
  -9  -3   1  126.39    6.80
   9  -3  -1  129.59   10.70
   9  -3  -1  129.29    8.00
   9  -3  -1  121.29    8.00
   9  -3  -1  125.89    6.80
   9  -3  -1  125.19    6.70
   9   3  -1  131.79    7.20
  -9   3   1  121.59    6.20
  -9   3   1  125.99    7.60
   9   3  -1  139.59    7.90
   9   3  -1  140.99    9.40
  -9   3   1  128.89    6.50
   9   3  -1  148.79    7.60
   9   3  -1  127.59    6.70
   8  -3  -1  252.77    9.60
  -8  -3   1  254.67    9.90
   8  -3  -1  245.38    9.20
   8  -3  -1  253.37   11.00
   8  -3  -1  254.07    9.90
  -8  -3   1  264.57    9.80
   8  -3  -1  259.67   11.20
   8  -3  -1  248.28   14.30
   8   3  -1  250.07   10.80
  -8   3   1  249.28    9.30
   8   3  -1  305.07   11.10
   8   3  -1  266.47   10.00
  -8   3   1  247.28   10.60
   8   3  -1  243.88   12.30
   8   3  -1  253.97    9.80
   7  -3  -1  201.78    8.30
   7  -3  -1  202.38    8.90
  -7  -3   1  178.98    8.10
   7  -3  -1  205.98   12.00
   7  -3  -1  189.18    9.00
  -7  -3   1  178.48   11.10
   7  -3  -1  200.68    7.90
   7  -3  -1  194.28    7.80
   7   3  -1  195.68    8.10
  -7   3   1  202.18    8.60
   7   3  -1  197.68    8.00
   7   3  -1  207.28    9.00
  -7   3   1  191.88    7.70
  -7   3   1  198.98   11.60
   7   3  -1  200.18   10.20
  -7   3   1  196.68    9.40
   7   3  -1  177.78    8.40
  -6  -3   1 1200.48   29.10
   6  -3  -1 1146.19   30.20
   6  -3  -1 1149.39   29.40
   6  -3  -1 1177.28   28.50
   6  -3  -1 1170.18   28.70
   6  -3  -1 1179.48   34.40
  -6  -3   1 1191.98   29.40
   6  -3  -1 1173.38   29.40
   6   3  -1 1167.88   29.90
   6   3  -1 1169.98   28.70
  -6   3   1 1203.98   28.70
   6   3  -1 1185.38   32.10
   6   3  -1 1187.48   29.00
  -6   3   1 1190.88   29.30
  -6   3   1 1167.28   34.10
  -6   3   1 1172.68   29.10
   6   3  -1 1145.79   30.00
   5  -3  -1   83.09    6.40
  -5  -3   1   74.29    3.20
   5  -3  -1   73.59    4.50
   5  -3  -1   75.09    4.30
  -5  -3   1   72.69    3.10
   5  -3  -1   62.79    4.60
  -5  -3   1   68.29    4.30
   5  -3  -1   71.69    4.20
   5  -3  -1   70.29    3.90
  -5  -3   1   73.49    4.30
  -5   3   1   68.29    4.00
  -5   3   1   64.19    3.90
   5   3  -1   88.69    5.10
   5   3  -1   73.09    4.10
  -5   3   1   77.89    4.60
   5   3  -1   73.29    4.20
  -5   3   1   69.39    5.90
   5   3  -1   71.79    4.70
   4  -3  -1 1843.32   41.60
   4  -3  -1 1854.81   41.10
   4  -3  -1 1816.92   42.80
  -4  -3   1 1881.11   42.00
   4  -3  -1 1798.22   42.30
   4  -3  -1 1834.02   45.60
  -4  -3   1 1853.41   40.30
  -4  -3   1 1830.72   40.70
   4  -3  -1 1837.62   41.00
  -4   3   1 1792.52   39.40
   4   3  -1 1844.02   42.80
   4   3  -1 1742.33   42.50
  -4   3   1 1831.12   40.20
   4   3  -1 1807.72   41.30
   4   3  -1 1875.11   41.70
  -4   3   1 1818.92   45.60
   4   3  -1 1757.12   43.70
  -4   3   1 1818.12   41.50
  -4   3   1 1786.32   42.10
   3  -3  -1   36.30    4.00
   3  -3  -1   44.70    3.20
   3  -3  -1   44.80    2.70
  -3  -3   1   46.60    2.90
   3  -3  -1   46.00    3.00
  -3  -3   1   44.10    3.20
   3  -3  -1   44.90    3.70
  -3  -3   1   44.00    3.20
  -3  -3   1   49.40    3.60
   3  -3  -1   48.40    3.60
  -3   3   1   44.20    2.60
  -3   3   1   46.40    4.40
  -3   3   1   44.00    3.50
   3   3  -1   38.80    3.50
  -3   3   1   41.70    2.60
   3   3  -1   42.10    3.60
   3   3  -1   39.30    2.90
   3   3  -1   43.10    3.70
   3   3  -1   35.90    3.00
   2  -3  -1 3271.77   72.49
  -2  -3   1 3255.37   72.19
  -2  -3   1 3448.35   71.29
  -2  -3   1 3320.07   71.99
   2  -3  -1 3279.87   71.69
   2  -3  -1 3359.76   72.99
   2   3  -1 3247.68   72.69
   2   3  -1 3305.77   72.99
  -2   3   1 3317.27   69.89
  -2   3   1 3300.87   72.29
  -2   3   1 3260.77   70.69
  -2   3   1 3238.28   71.59
  -2   3   1 3271.57   72.49
   2   3  -1 3424.36   71.89
   2   3  -1 3292.57   71.39
   1  -3  -1 9255.17  230.88
  -1  -3   1 9491.45  327.67
   1  -3  -1 9685.13  325.67
   1   3  -1 9188.18  364.56
  -1   3   1 9174.28  319.17
   1   3  -1 9079.79  229.68
   0  -3  -1 1863.11   42.80
   0  -3  -1 1880.41   43.70
   0  -3   1 1883.61   43.00
   0  -3  -1 1869.01   44.30
   0  -3   1 1893.21   46.20
   0  -3  -1 1934.01   43.60
   0  -3   1 1968.90   42.60
   0  -3   1 1800.92   43.70
   0  -3  -1 1892.11   42.40
   0   3  -1 1919.51   42.90
   0   3   1 1869.71   43.70
   0   3  -1 1831.52   44.00
   0   3  -1 1853.11   43.90
   0   3   1 1887.51   44.20
   0   3  -1 1961.90   42.50
   0   3   1 1946.71   42.80
   0   3   1 1998.10   44.00
   0   3  -1 1818.02   43.50
   0   3   1 1938.01   45.80
  -1  -3  -1  461.35   13.90
  -1  -3  -1  480.95   13.00
   1  -3   1  450.55   13.80
   1  -3   1  474.45   14.30
   1  -3   1  474.65   13.00
  -1  -3  -1  440.96   14.40
   1  -3   1  464.65   14.50
  -1  -3  -1  487.85   13.90
   1  -3   1  453.35   13.20
  -1   3  -1  468.35   14.50
   1   3   1  470.15   14.10
   1   3   1  453.65   12.80
   1   3   1  453.15   12.60
  -1   3  -1  478.05   13.30
  -1   3  -1  469.35   12.80
   1   3   1  489.55   13.30
  -1   3  -1  469.35   14.20
   1   3   1  446.56   13.80
  -1   3  -1  463.85   13.90
   1   3   1  449.06   14.20
   2  -3   1  991.70   25.70
   2  -3   1  995.50   25.00
   2  -3   1 1058.29   24.80
  -2  -3  -1 1011.20   24.40
  -2  -3  -1 1048.80   25.60
  -2  -3  -1  990.60   24.80
   2  -3   1 1023.60   26.90
   2  -3   1 1021.60   26.30
  -2  -3  -1 1027.40   25.50
  -2   3  -1  976.70   25.80
  -2   3  -1 1007.80   24.40
  -2   3  -1 1009.80   26.90
   2   3   1  991.00   25.80
   2   3   1 1051.49   25.10
  -2   3  -1  977.10   25.50
   2   3   1 1027.30   24.90
   2   3   1 1015.10   24.60
   2   3   1  973.40   25.60
  -2   3  -1  990.00   24.90
  -2   3  -1 1022.60   24.30
   3  -3   1   20.60    3.00
  -3  -3  -1   26.50    2.60
   3  -3   1   24.50    2.50
  -3  -3  -1   40.70    3.20
  -3  -3  -1   27.70    3.00
   3  -3   1   26.40    2.90
   3  -3   1   35.50    4.30
   3  -3   1   28.90    2.80
  -3  -3  -1   24.50    2.70
   3  -3   1   30.50    3.20
  -3   3  -1   30.10    3.60
   3   3   1   26.40    2.70
  -3   3  -1   25.80    2.70
  -3   3  -1   19.90    2.60
   3   3   1   27.90    3.50
  -3   3  -1   33.70    4.50
  -3   3  -1   33.00    3.30
   3   3   1   27.10    2.70
   3   3   1   27.70    3.10
  -3   3  -1   26.70    2.40
   4  -3   1   11.00    2.40
   4  -3   1   18.30    2.80
  -4  -3  -1   23.80    2.60
   4  -3   1   11.50    2.00
   4  -3   1   12.40    2.50
   4  -3   1   12.00    2.60
   4  -3   1   12.30    2.20
  -4   3  -1   11.30    2.20
  -4   3  -1   10.00    2.60
   4   3   1   15.70    2.70
  -4   3  -1   17.80    2.90
   4   3   1   11.80    2.30
   4   3   1   15.90    2.30
  -4   3  -1   13.30    2.20
   5  -3   1   -0.30    1.10
   5  -3   1    2.90    1.20
  -5  -3  -1    4.20    1.30
   5  -3   1    1.10    1.30
  -5  -3  -1   -0.40    0.80
   5  -3   1   -1.10    0.90
   5  -3   1   -0.40    1.10
   5  -3   1    0.50    0.90
  -5  -3  -1    0.80    1.20
  -5  -3  -1   -0.60    0.90
   5   3   1    1.20    1.00
  -5   3  -1    2.90    1.20
   5   3   1    1.20    1.10
   5   3   1    0.20    1.00
  -5   3  -1   -0.40    0.90
   5   3   1    0.10    1.00
   5   3   1    1.50    1.00
  -5   3  -1    0.00    0.80
  -5   3  -1    1.70    1.90
  -6  -3  -1   93.89    6.60
   6  -3   1   83.69    5.60
   6  -3   1  102.89    6.20
   6  -3   1   90.39    6.40
  -6  -3  -1   96.89    5.60
   6  -3   1   93.79    5.50
   6  -3   1  105.69    5.70
  -6  -3  -1   98.49    4.40
  -6   3  -1   89.89    4.00
   6   3   1  100.39    6.10
   6   3   1   95.69    5.90
  -6   3  -1   89.59    5.40
  -6   3  -1  100.69    7.70
  -6   3  -1   92.79    4.40
  -6   3  -1   94.49    5.70
   6   3   1   87.69    5.30
   6   3   1   86.99    6.20
  -6   3  -1   99.39    6.00
   6   3   1   99.09    5.70
  -7  -3  -1  647.34   19.40
   7  -3   1  687.23   24.80
  -7  -3  -1  650.53   16.40
  -7  -3  -1  644.94   22.30
  -7  -3  -1  680.63   20.10
   7  -3   1  688.23   20.40
   7  -3   1  646.24   19.20
  -7  -3  -1  680.53   16.90
   7  -3   1  664.53   19.50
   7  -3   1  666.53   21.30
   7  -3   1  663.33   20.60
  -7   3  -1  662.23   15.50
   7   3   1  696.73   22.20
  -7   3  -1  673.73   20.10
  -7   3  -1  690.43   24.50
   7   3   1  621.94   20.10
  -7   3  -1  669.43   20.20
   7   3   1  699.03   19.80
   7   3   1  657.03   19.70
  -7   3  -1  672.93   19.50
   7   3   1  666.03   20.40
  -7   3  -1  651.73   15.30
   8  -3   1   15.30    3.10
   8  -3   1   18.40    3.10
  -8  -3  -1   12.60    2.80
   8  -3   1   16.20    3.30
   8  -3   1    9.90    3.30
   8  -3   1   17.20    3.30
  -8  -3  -1   15.40    3.30
   8  -3   1   18.20    3.80
  -8  -3  -1   21.80    3.60
   8   3   1   15.40    3.40
   8   3   1   16.80    3.10
   8   3   1   20.50    3.50
  -8   3  -1   16.40    3.00
  -8   3  -1   16.80    2.90
   8   3   1   11.50    2.80
   8   3   1   14.50    3.40
  -9  -3  -1  292.17   12.10
   9  -3   1  290.27   11.90
   9  -3   1  290.67   12.30
   9  -3   1  293.97   16.70
   9  -3   1  287.57   13.20
   9  -3   1  298.97   11.50
   9  -3   1  291.57   13.70
   9   3   1  303.07   12.30
  -9   3  -1  293.77   12.90
  -9   3  -1  288.97   11.50
   9   3   1  279.27   14.10
   9   3   1  303.27   13.10
   9   3   1  277.37   11.80
   9   3   1  277.27   12.30
 -10  -3  -1  218.58   10.00
  10  -3   1  206.48   13.30
 -10  -3  -1  218.18   10.60
  10  -3   1  222.48   10.80
  10  -3   1  226.78   15.30
  10  -3   1  236.98   12.30
  10  -3   1  210.78    9.80
  10   3   1  231.68   13.20
  10   3   1  222.08   11.50
 -10   3  -1  225.18   11.80
  10   3   1  215.68   10.80
 -10   3  -1  206.38    9.90
 -10   3  -1  217.58   10.00
  10   3   1  238.58   11.40
  11  -3   1  576.84   22.30
 -11  -3  -1  583.64   19.30
  11  -3   1  612.84   20.60
  11  -3   1  607.54   19.10
  11  -3   1  590.54   22.80
  11  -3   1  589.14   20.20
 -11  -3  -1  593.84   19.90
  11  -3   1  613.24   28.70
 -11   3  -1  585.14   19.00
  11   3   1  626.84   31.10
  11   3   1  588.84   21.90
  11   3   1  586.24   21.00
 -11   3  -1  598.84   19.20
  11   3   1  551.14   28.00
  11   3   1  630.74   20.80
 -11   3  -1  621.84   23.00
  12  -3   1  139.59   11.00
 -12  -3  -1  160.58    9.50
  12  -3   1  156.08   12.10
  12  -3   1  141.79    9.50
  12  -3   1  150.48    8.40
  12  -3   1  134.49    8.70
  12   3   1  147.79    9.70
  12   3   1  139.89   10.30
 -12   3  -1  155.78    8.70
  12   3   1  156.08    9.30
 -12   3  -1  151.68   21.00
  12   3   1  121.79   10.70
  13  -3   1   29.50    6.50
  13  -3   1   18.30    5.60
 -13  -3  -1   24.20    4.90
  13  -3   1   21.90    5.30
  13  -3   1   31.90    7.10
  13   3   1   26.00    4.80
  13  -4  -1    1.70    4.30
  13  -4  -1   11.20    6.20
  13  -4  -1    3.80    4.50
 -13  -4   1    7.40    4.00
  13   4  -1    9.20    6.30
  13   4  -1   12.30    8.00
 -13   4   1    0.40    2.90
 -13   4   1   -0.90    4.20
  13   4  -1    8.80    3.50
  12  -4  -1  153.08    9.80
  12  -4  -1  147.19    7.20
  12  -4  -1  133.89   11.50
  12  -4  -1  140.79    6.80
 -12  -4   1  149.88    8.60
  12  -4  -1  142.39   10.10
  12   4  -1  149.19    9.60
 -12   4   1  144.79   10.20
 -12   4   1  151.28    7.70
  12   4  -1  151.98    8.70
  12   4  -1  142.69    9.90
  12   4  -1  131.19   11.40
  11  -4  -1  330.17   13.80
  11  -4  -1  339.07   16.50
 -11  -4   1  355.06   13.60
  11  -4  -1  322.47   19.70
  11  -4  -1  316.77   12.40
  11  -4  -1  347.67   15.20
  11  -4  -1  344.07   12.00
 -11  -4   1  353.06   13.20
 -11   4   1  352.46   15.10
  11   4  -1  366.36   16.20
 -11   4   1  346.67   12.30
 -11   4   1  345.47   12.50
  11   4  -1  315.77   13.50
  11   4  -1  371.96   14.90
  11   4  -1  374.66   18.10
  10  -4  -1   26.90    4.20
  10  -4  -1   44.00    5.80
  10  -4  -1   25.00    6.00
 -10  -4   1   37.00    4.50
 -10  -4   1   35.20    4.50
  10  -4  -1   39.20    4.00
  10  -4  -1   42.60    7.10
  10  -4  -1   34.70    4.60
 -10   4   1   39.10    4.50
  10   4  -1   35.40    5.80
  10   4  -1   34.30    4.70
  10   4  -1   36.90    6.00
  10   4  -1   36.90    4.90
 -10   4   1   35.40    3.90
  10   4  -1   31.00    4.60
 -10   4   1   29.50    4.60
   9  -4  -1  321.37   12.10
   9  -4  -1  311.67   14.00
   9  -4  -1  307.77   12.00
   9  -4  -1  301.17   11.30
   9  -4  -1  301.87   12.70
   9  -4  -1  301.07   16.90
  -9  -4   1  293.87   11.70
  -9   4   1  269.77   11.90
   9   4  -1  326.67   13.90
   9   4  -1  324.17   14.30
   9   4  -1  311.67   12.00
   9   4  -1  315.57   15.20
  -9   4   1  284.67   11.10
   9   4  -1  294.77   12.00
  -8  -4   1  324.67   12.40
  -8  -4   1  347.37   12.40
   8  -4  -1  329.37   12.00
   8  -4  -1  308.87   11.50
   8  -4  -1  326.97   13.90
   8  -4  -1  314.87   12.30
   8  -4  -1  308.87   16.60
   8  -4  -1  314.97   12.50
   8   4  -1  354.16   12.40
   8   4  -1  328.57   13.00
  -8   4   1  312.97   12.90
   8   4  -1  325.77   13.60
  -8   4   1  310.27   16.30
   8   4  -1  319.47   14.60
  -8   4   1  320.97   12.10
   8   4  -1  317.67   12.10
  -8   4   1  338.77   12.50
   7  -4  -1 3370.96   74.19
   7  -4  -1 3178.48   77.99
   7  -4  -1 3411.86   74.29
  -7  -4   1 3217.98   74.39
  -7  -4   1 3352.46   75.09
   7  -4  -1 3438.36   83.19
   7  -4  -1 3235.18   76.59
   7  -4  -1 3382.76   74.69
  -7   4   1 3299.67   81.59
   7   4  -1 3291.27   74.39
   7   4  -1 3389.96   76.09
  -7   4   1 3345.07   74.99
  -7   4   1 3220.58   73.79
   7   4  -1 3253.27   74.19
   7   4  -1 3284.87   76.49
   7   4  -1 3259.77   78.19
  -7   4   1 3309.77   73.99
   6  -4  -1  288.17   11.20
   6  -4  -1  286.57   10.50
  -6  -4   1  276.27    8.30
  -6  -4   1  265.27   10.50
  -6  -4   1  294.77   11.20
   6  -4  -1  287.37   10.30
  -6  -4   1  284.17    8.60
   6  -4  -1  300.87   14.40
   6  -4  -1  279.67   10.30
   6  -4  -1  282.87   11.80
   6   4  -1  285.67   11.50
  -6   4   1  288.67   11.10
  -6   4   1  275.37   13.80
   6   4  -1  272.97   10.30
  -6   4   1  285.17    9.90
  -6   4   1  290.47   10.40
   6   4  -1  273.17   11.50
   6   4  -1  278.97   10.40
  -5  -4   1    9.00    2.00
   5  -4  -1    2.00    1.20
   5  -4  -1    1.40    1.50
   5  -4  -1    3.40    1.60
   5  -4  -1    2.30    1.20
   5  -4  -1    1.60    1.50
   5  -4  -1    1.00    1.20
  -5   4   1    0.10    1.40
  -5   4   1    2.30    1.30
  -5   4   1    3.50    1.10
  -5   4   1    1.50    0.80
   5   4  -1    3.70    1.70
   5   4  -1    0.60    1.10
  -5   4   1    2.00    1.00
  -5   4   1    0.10    1.00
   5   4  -1    1.40    1.20
  -4  -4   1    1.90    1.10
  -4  -4   1    1.90    1.30
  -4  -4   1    2.40    1.30
   4  -4  -1    1.70    1.10
  -4  -4   1    1.20    1.00
   4  -4  -1    3.10    1.30
   4  -4  -1    0.00    1.10
   4  -4  -1    2.90    1.40
   4  -4  -1    0.90    1.50
  -4   4   1    1.50    1.00
   4   4  -1    0.10    1.20
  -4   4   1    0.80    1.40
  -4   4   1    2.30    0.90
   4   4  -1    0.40    1.20
   4   4  -1    2.30    1.00
  -4   4   1    1.50    1.10
   4   4  -1    1.00    1.10
   4   4  -1    3.30    1.40
  -4   4   1    0.90    1.20
  -3  -4   1 2414.56   55.29
   3  -4  -1 2510.35   58.49
  -3  -4   1 2384.36   55.89
   3  -4  -1 2352.66   55.79
   3  -4  -1 2426.36   54.29
  -3  -4   1 2429.56   55.29
  -3  -4   1 2473.55   54.09
   3  -4  -1 2451.85   55.09
   3  -4  -1 2374.96   56.49
   3   4  -1 2410.56   56.29
  -3   4   1 2397.76   52.69
   3   4  -1 2336.47   54.39
  -3   4   1 2417.46   53.49
  -3   4   1 2491.85   55.59
  -3   4   1 2346.67   54.79
   3   4  -1 2458.75   56.79
   3   4  -1 2486.45   56.59
   3   4  -1 2462.15   54.99
  -3   4   1 2434.06   55.99
  -3   4   1 2361.06   58.19
  -2  -4   1  214.08    8.40
   2  -4  -1  215.28    7.90
  -2  -4   1  194.48    8.70
   2  -4  -1  213.38    9.20
  -2  -4   1  196.98    8.60
  -2  -4   1  201.28    7.80
   2  -4  -1  217.68    9.90
   2  -4  -1  213.08    8.40
   2   4  -1  210.28    9.30
   2   4  -1  218.98    9.20
   2   4  -1  210.28    9.50
  -2   4   1  196.78    8.00
  -2   4   1  207.08    8.90
   2   4  -1  209.18    8.00
  -2   4   1  197.78    7.40
  -2   4   1  203.58    8.70
  -2   4   1  214.18    9.90
   2   4  -1  206.78    8.20
  -2   4   1  212.18    6.90
  -1  -4   1 3326.67   74.49
  -1  -4   1 3291.37   75.09
  -1  -4   1 3327.77   73.49
  -1  -4   1 3006.40   73.89
   1  -4  -1 3341.17   75.39
   1  -4  -1 3362.76   74.39
   1  -4  -1 3330.87   74.69
  -1  -4   1 3325.87   72.69
   1  -4  -1 3384.16   73.39
   1   4  -1 3361.66   75.29
  -1   4   1 3391.56   74.59
   1   4  -1 3390.16   73.39
  -1   4   1 3246.88   74.39
   1   4  -1 3220.18   74.69
  -1   4   1 3320.57   72.39
   1   4  -1 3352.96   74.59
  -1   4   1 3315.57   73.19
  -1   4   1 3381.16   75.59
   1   4  -1 3325.57   72.79
   0  -4   1  151.28    6.60
   0  -4   1  147.49    6.80
   0  -4   1  156.28    7.70
   0  -4  -1  152.28    7.50
   0  -4  -1  163.38    8.00
   0  -4  -1  142.49    7.20
   0  -4  -1  155.98    6.60
   0  -4  -1  149.39    7.00
   0   4  -1  139.29    6.70
   0   4   1  152.48    6.80
   0   4   1  148.29    7.80
   0   4   1  150.18    7.40
   0   4   1  143.59    7.50
   0   4  -1  166.58    8.10
   0   4  -1  154.38    7.80
   0   4   1  153.08    6.50
   0   4  -1  154.68    7.50
  -1  -4  -1 1643.94   39.00
   1  -4   1 1666.33   41.10
   1  -4   1 1732.63   41.00
  -1  -4  -1 1652.83   40.50
  -1  -4  -1 1655.33   39.60
   1  -4   1 1691.03   39.10
   1  -4   1 1656.43   40.00
   1  -4   1 1689.03   41.50
  -1  -4  -1 1635.14   40.50
  -1   4  -1 1651.23   41.50
   1   4   1 1738.83   39.70
   1   4   1 1663.13   39.00
   1   4   1 1690.43   40.80
   1   4   1 1668.33   41.30
   1   4   1 1678.33   38.70
   1   4   1 1668.23   41.00
  -1   4  -1 1625.04   39.50
  -1   4  -1 1662.83   40.70
   2  -4   1    2.50    1.60
  -2  -4  -1    1.10    1.20
   2  -4   1    1.70    1.70
   2  -4   1   -0.10    1.00
  -2  -4  -1   -1.40    0.70
  -2  -4  -1    6.50    1.90
   2  -4   1    0.80    1.60
   2  -4   1    7.90    1.80
  -2  -4  -1    0.50    1.00
   2   4   1    2.80    1.60
  -2   4  -1    5.00    1.70
  -2   4  -1    1.80    1.40
   2   4   1    1.00    1.00
  -2   4  -1    0.90    1.50
   2   4   1   -0.10    1.30
   2   4   1    1.10    1.20
  -2   4  -1    5.80    1.80
   2   4   1    0.30    1.30
   2   4   1    0.00    0.80
  -2   4  -1    0.50    1.30
  -3  -4  -1  427.66   14.00
   3  -4   1  406.76   14.90
   3  -4   1  426.46   15.80
  -3  -4  -1  428.16   13.80
   3  -4   1  433.96   13.40
   3  -4   1  412.06   13.60
   3  -4   1  431.06   14.60
  -3  -4  -1  420.46   13.10
  -3  -4  -1  403.86   14.00
  -3   4  -1  407.76   15.70
  -3   4  -1  415.16   12.90
   3   4   1  438.36   14.90
  -3   4  -1  425.66   14.50
  -3   4  -1  418.56   13.70
   3   4   1  446.36   14.10
   3   4   1  454.65   13.90
  -3   4  -1  414.06   14.30
   3   4   1  464.45   15.00
   3   4   1  450.45   13.60
   4  -4   1  151.38    8.90
   4  -4   1  141.19    6.90
  -4  -4  -1  142.79    7.00
  -4  -4  -1  132.29    7.10
   4  -4   1  127.39    6.40
   4  -4   1  144.59    7.60
   4  -4   1  126.99    7.70
   4  -4   1  136.59    6.70
  -4  -4  -1  138.69    6.80
  -4   4  -1  137.89    6.00
   4   4   1  141.29    7.50
   4   4   1  143.79    6.90
  -4   4  -1  138.79    7.10
  -4   4  -1  131.89    8.40
   4   4   1  124.89    7.30
  -4   4  -1  137.09    6.50
  -4   4  -1  135.49    7.30
   4   4   1  121.99    6.30
  -4   4  -1  134.09    6.70
   4   4   1  139.79    7.30
  -5  -4  -1 1849.71   41.70
   5  -4   1 1846.32   48.10
   5  -4   1 1790.92   42.90
   5  -4   1 1797.82   43.40
  -5  -4  -1 1861.91   43.60
  -5  -4  -1 1815.52   42.70
   5  -4   1 1763.72   45.30
   5  -4   1 1784.52   44.40
   5  -4   1 1781.72   43.10
  -5  -4  -1 1795.52   44.00
  -5   4  -1 1784.12   41.10
  -5   4  -1 1830.22   42.80
   5   4   1 1770.32   42.90
   5   4   1 1736.33   44.50
  -5   4  -1 1831.52   42.90
  -5   4  -1 1781.82   44.20
   5   4   1 1772.32   43.20
  -5   4  -1 1818.12   43.40
   5   4   1 1711.63   44.20
   5   4   1 1761.02   44.70
  -5   4  -1 1820.12   48.00
   6  -4   1  710.93   22.50
   6  -4   1  697.93   24.70
   6  -4   1  695.23   20.50
  -6  -4  -1  687.83   20.40
  -6  -4  -1  718.93   21.10
   6  -4   1  702.93   20.50
   6  -4   1  653.83   19.70
  -6  -4  -1  704.03   18.40
  -6  -4  -1  671.43   18.90
   6  -4   1  694.73   21.30
   6   4   1  641.14   21.00
  -6   4  -1  698.03   24.60
   6   4   1  680.13   20.00
  -6   4  -1  676.33   21.10
  -6   4  -1  661.33   19.80
  -6   4  -1  683.83   18.60
   6   4   1  656.53   21.60
  -6   4  -1  667.83   17.60
   6   4   1  672.93   20.30
   6   4   1  696.23   21.70
   7  -4   1   54.39    5.10
   7  -4   1   51.59    5.50
  -7  -4  -1   56.39    3.70
   7  -4   1   59.49    6.90
   7  -4   1   54.59    4.70
  -7  -4  -1   55.59    3.80
  -7  -4  -1   49.70    4.60
   7  -4   1   62.09    5.10
   7  -4   1   44.30    4.60
  -7   4  -1   52.59    4.60
  -7   4  -1   55.09    6.40
  -7   4  -1   59.69    3.50
   7   4   1   49.50    5.20
   7   4   1   65.69    5.60
   7   4   1   61.49    5.80
  -7   4  -1   46.00    2.90
  -7   4  -1   53.99    5.20
   7   4   1   56.59    4.90
   7   4   1   55.79    4.80
  -7   4  -1   49.90    4.50
   8  -4   1    2.70    2.90
   8  -4   1    2.40    1.80
  -8  -4  -1    2.20    1.00
   8  -4   1    1.10    1.90
   8  -4   1    0.40    1.60
   8  -4   1    2.80    2.40
  -8  -4  -1    2.30    1.20
   8  -4   1    0.60    1.80
  -8  -4  -1   -1.10    1.60
  -8   4  -1    0.00    2.60
  -8   4  -1    0.00    1.70
   8   4   1    0.90    1.60
  -8   4  -1    0.80    1.70
   8   4   1    1.60    1.40
   8   4   1    2.00    2.00
  -8   4  -1    1.90    2.30
   8   4   1    3.20    1.80
   8   4   1    4.60    2.00
   9  -4   1   48.60    6.30
  -9  -4  -1   44.80    4.90
   9  -4   1   41.10    5.30
  -9  -4  -1   37.80    5.10
   9  -4   1   34.20    6.80
   9  -4   1   46.60    4.70
   9   4   1   36.60    6.00
  -9   4  -1   46.20    4.90
   9   4   1   59.19    7.00
   9   4   1   43.10    4.80
   9   4   1   41.00    5.40
   9   4   1   49.70    6.10
  -9   4  -1   36.80    4.70
  10  -4   1   60.19    6.50
  10  -4   1   56.19    7.60
  10  -4   1   60.09    5.90
 -10  -4  -1   56.79    5.80
  10  -4   1   70.49    6.50
 -10  -4  -1   63.49    6.90
  10  -4   1   46.70    7.50
  10   4   1   68.59    6.50
  10   4   1   49.30    5.60
 -10   4  -1   56.89    6.00
  10   4   1   71.89    7.60
  10   4   1   73.69    7.80
  10   4   1   65.89    6.30
 -11  -4  -1   26.80    5.10
  11  -4   1   22.10    4.60
  11  -4   1   27.40    4.40
 -11  -4  -1   24.90    4.80
  11  -4   1   14.40    5.60
  11  -4   1   22.90    4.60
  11  -4   1   23.90    5.50
  11  -4   1   18.00    4.30
  11   4   1   22.50    5.10
  11   4   1   31.50    5.20
 -11   4  -1   30.00    4.50
  11   4   1   15.80    4.60
 -11   4  -1   26.50    4.30
  11   4   1   16.40    4.70
 -11   4  -1   27.40    6.00
 -12  -4  -1  242.98   12.40
  12  -4   1  253.97   13.40
  12  -4   1  274.27   16.60
  12  -4   1  249.38   14.40
  12  -4   1  248.68   11.60
  12   4   1  249.58   13.50
  12   4   1  259.07   13.20
  12   4   1  271.97   15.20
 -12   4  -1  246.38   16.00
 -12   4  -1  232.28   11.40
  13  -4   1   31.80    7.90
  13  -4   1   24.00    6.40
 -13  -4  -1   17.70    5.00
  13  -4   1   19.40    5.80
  13  -4   1   21.80    5.30
  13   4   1   15.70    6.00
  13   4   1   15.40    5.00
  13   4   1   26.80    7.50
 -13   4  -1   21.30    6.60
  12  -5  -1   39.70    6.40
  12  -5  -1   58.89    9.00
  12  -5  -1   75.79    8.20
  12  -5  -1   50.09    5.50
 -12  -5   1   61.19    6.70
  12   5  -1   54.39    8.50
  12   5  -1   48.90    6.30
  12   5  -1   40.70    6.00
  11  -5  -1  428.06   16.80
  11  -5  -1  423.56   23.20
  11  -5  -1  431.76   14.80
  11  -5  -1  441.46   15.80
  11  -5  -1  420.06   19.40
  11  -5  -1  423.66   17.20
 -11  -5   1  444.96   16.50
 -11   5   1  435.76   15.00
 -11   5   1  448.76   17.10
  11   5  -1  457.65   23.70
  11   5  -1  413.56   15.90
  11   5  -1  391.96   16.50
  11   5  -1  425.36   19.30
  11   5  -1  413.46   17.10
 -10  -5   1   68.89    6.30
  10  -5  -1   82.59    6.10
  10  -5  -1   80.59    6.90
  10  -5  -1   85.39    8.30
  10  -5  -1   67.69    6.40
  10  -5  -1   71.49    6.30
  10  -5  -1   57.19    9.10
 -10  -5   1   82.29    6.50
  10   5  -1   76.69    7.00
  10   5  -1   83.49    6.90
 -10   5   1   79.89    6.10
  10   5  -1   75.79   10.50
 -10   5   1   79.49    7.60
  10   5  -1   89.89    8.70
  10   5  -1   95.09   10.40
   9  -5  -1    2.50    1.90
   9  -5  -1    1.10    2.20
  -9  -5   1    5.00    2.30
   9  -5  -1   -0.60    2.50
  -9  -5   1    4.10    2.00
   9  -5  -1    1.00    1.90
   9  -5  -1    2.40    3.40
   9   5  -1    0.30    3.00
  -9   5   1   -2.20    2.10
   9   5  -1    1.70    2.40
   9   5  -1   -0.80    1.70
  -9   5   1   -1.80    2.50
   9   5  -1   -0.20    2.00
  -9   5   1    2.80    1.80
  -9   5   1    2.90    2.00
   9   5  -1    1.20    1.90
   8  -5  -1 1223.08   39.90
  -8  -5   1 1270.17   33.90
   8  -5  -1 1251.67   33.00
   8  -5  -1 1293.47   33.00
   8  -5  -1 1248.88   36.00
   8  -5  -1 1249.97   33.80
   8  -5  -1 1262.27   32.80
   8   5  -1 1222.78   35.20
   8   5  -1 1200.78   36.50
  -8   5   1 1218.08   31.90
   8   5  -1 1208.08   32.90
  -8   5   1 1217.08   32.40
   8   5  -1 1273.97   34.90
   7  -5  -1  102.99    6.50
  -7  -5   1   99.39    4.50
   7  -5  -1  102.79    6.30
  -7  -5   1   99.19    6.90
   7  -5  -1  104.19    6.80
   7  -5  -1   98.39    6.40
  -7  -5   1   96.79    4.50
   7  -5  -1  107.29    9.30
   7  -5  -1   98.99    7.70
   7   5  -1  103.49    6.50
   7   5  -1  104.39    7.40
   7   5  -1  109.69    7.90
  -7   5   1  104.19    7.10
  -7   5   1  113.59    6.00
   7   5  -1   95.69    6.30
  -7   5   1   96.59    8.80
   7   5  -1  105.89    7.90
  -7   5   1  112.39    6.60
  -6  -5   1  279.37    9.30
   6  -5  -1  253.37   12.10
  -6  -5   1  265.47   11.10
   6  -5  -1  273.57   11.00
  -6  -5   1  278.67    9.70
   6  -5  -1  256.67   16.50
   6  -5  -1  278.97   10.80
  -6   5   1  289.57   11.90
  -6   5   1  268.07    8.10
  -6   5   1  268.07    9.60
  -6   5   1  267.17   10.80
   6   5  -1  251.17   12.10
   6   5  -1  263.77   10.80
  -6   5   1  268.47   14.40
  -6   5   1  279.97    8.90
   6   5  -1  251.67   11.80
  -5  -5   1   43.90    4.20
   5  -5  -1   49.99    5.30
  -5  -5   1   52.89    4.80
  -5  -5   1   45.20    3.60
  -5  -5   1   52.99    4.20
   5  -5  -1   53.69    4.50
   5  -5  -1   46.30    4.60
   5  -5  -1   56.69    6.00
   5  -5  -1   57.39    4.40
  -5   5   1   48.10    5.90
   5   5  -1   40.90    3.90
   5   5  -1   47.80    4.90
   5   5  -1   54.19    5.30
  -5   5   1   47.50    3.40
  -5   5   1   51.19    4.70
  -5   5   1   51.29    4.20
  -5   5   1   50.59    3.30
   5   5  -1   49.80    5.10
   5   5  -1   48.20    4.10
  -4  -5   1  159.28    8.00
  -4  -5   1  165.68    7.10
   4  -5  -1  169.68   10.00
  -4  -5   1  145.59    8.00
   4  -5  -1  172.08    8.70
   4  -5  -1  159.58    7.50
   4  -5  -1  166.48    9.00
  -4  -5   1  169.28    7.90
   4  -5  -1  165.28    7.90
  -4   5   1  147.99    6.50
  -4   5   1  160.58    6.30
  -4   5   1  152.78    7.70
   4   5  -1  160.48    8.60
  -4   5   1  156.98    7.70
  -4   5   1  160.38    9.90
   4   5  -1  168.68    9.60
   4   5  -1  158.58    7.50
   4   5  -1  154.88    8.40
  -4   5   1  143.49    8.00
   4   5  -1  162.68    7.80
   4   5  -1  165.48    9.10
   3  -5  -1  182.08    8.00
  -3  -5   1  208.68    9.50
   3  -5  -1  199.68    8.70
   3  -5  -1  177.88    9.00
  -3  -5   1  187.08    7.90
  -3  -5   1  199.58    8.90
  -3  -5   1  186.58    8.70
   3  -5  -1  186.08    9.50
   3  -5  -1  178.98   10.00
   3   5  -1  188.48    8.20
  -3   5   1  180.18    8.30
   3   5  -1  203.98    9.30
  -3   5   1  191.38    6.90
   3   5  -1  195.58    9.70
   3   5  -1  190.28    9.40
  -3   5   1  187.28   10.20
  -3   5   1  172.98    8.90
  -3   5   1  176.18    7.40
   3   5  -1  189.18    8.50
   3   5  -1  173.18    9.60
  -3   5   1  199.98    9.20
  -2  -5   1 1743.83   42.60
   2  -5  -1 1737.43   44.00
   2  -5  -1 1639.34   42.70
  -2  -5   1 1632.74   40.20
   2  -5  -1 1683.03   40.40
  -2  -5   1 1742.03   42.30
   2  -5  -1 1686.53   41.30
  -2  -5   1 1773.32   41.70
   2  -5  -1 1680.53   42.30
   2   5  -1 1745.03   41.30
   2   5  -1 1690.43   40.60
  -2   5   1 1657.83   40.90
  -2   5   1 1691.03   42.40
  -2   5   1 1711.03   40.00
  -2   5   1 1683.23   44.10
  -2   5   1 1675.63   42.30
  -2   5   1 1670.23   38.70
   2   5  -1 1638.64   43.30
   2   5  -1 1686.53   43.10
  -1  -5   1  211.68    9.10
   1  -5  -1  213.28   10.30
  -1  -5   1  190.08    8.30
  -1  -5   1  193.78    9.40
   1  -5  -1  206.08    8.90
   1  -5  -1  213.08    9.70
  -1  -5   1  195.08    9.40
   1  -5  -1  189.78    9.50
  -1  -5   1  215.58   10.20
   1  -5  -1  203.08    8.40
  -1   5   1  186.58    9.40
  -1   5   1  188.08    8.00
  -1   5   1  226.98   10.60
   1   5  -1  214.48    8.90
  -1   5   1  207.98    8.80
   1   5  -1  211.58    9.70
   1   5  -1  185.48    8.20
  -1   5   1  191.68    9.30
   1   5  -1  187.38    9.70
   0  -5  -1  468.95   14.50
   0  -5  -1  457.85   16.10
   0  -5  -1  477.95   16.80
   0  -5   1  465.85   16.30
   0  -5   1  470.85   15.40
   0  -5   1  462.25   14.70
   0  -5   1  480.65   16.80
   0  -5  -1  476.45   15.40
   0  -5  -1  484.25   16.10
   0  -5   1  457.15   16.00
   0   5  -1  446.56   14.90
   0   5   1  473.85   15.00
   0   5  -1  451.75   16.40
   0   5  -1  451.15   16.60
   0   5  -1  468.15   14.60
   0   5   1  459.75   16.10
   0   5   1  443.56   16.50
   0   5  -1  460.95   16.00
   0   5   1  482.25   16.50
   0   5   1  447.86   14.30
  -1  -5  -1 2787.82   63.39
   1  -5   1 2786.62   63.69
  -1  -5  -1 2798.52   65.49
   1  -5   1 2856.11   65.99
  -1  -5  -1 2828.22   64.69
   1  -5   1 2826.82   66.89
   1  -5   1 2825.72   64.69
   1  -5   1 2803.42   66.39
  -1  -5  -1 2882.91   65.99
  -1   5  -1 2851.41   64.49
   1   5   1 2807.32   66.19
  -1   5  -1 2726.93   66.69
   1   5   1 2812.82   63.59
  -1   5  -1 2722.83   66.09
   1   5   1 2927.61   63.39
   1   5   1 2751.02   65.79
   1   5   1 2822.12   64.29
  -1   5  -1 2863.61   65.99
   1   5   1 2763.32   66.59
  -1   5  -1 2800.42   63.59
  -2  -5  -1 1815.32   42.80
   2  -5   1 1834.72   44.00
   2  -5   1 1866.91   45.40
   2  -5   1 1844.52   46.00
  -2  -5  -1 1775.82   43.80
  -2  -5  -1 1811.02   44.80
   2  -5   1 1807.42   43.20
  -2  -5  -1 1813.02   44.70
   2   5   1 1747.53   45.90
  -2   5  -1 1858.71   45.60
  -2   5  -1 1839.22   43.90
   2   5   1 1767.12   45.40
   2   5   1 1769.22   45.00
  -2   5  -1 1814.92   45.00
   2   5   1 1800.82   43.10
   2   5   1 1768.82   43.00
   2   5   1 1771.82   43.40
  -2   5  -1 1814.42   42.80
  -2   5  -1 1803.72   42.70
  -2   5  -1 1729.03   46.10
   3  -5   1  622.54   19.30
   3  -5   1  637.84   20.40
  -3  -5  -1  608.14   18.20
   3  -5   1  624.54   20.80
  -3  -5  -1  643.84   19.80
   3  -5   1  638.44   18.90
   3  -5   1  622.34   21.60
  -3  -5  -1  618.44   19.20
  -3  -5  -1  674.13   20.30
   3   5   1  625.24   19.00
   3   5   1  658.63   21.00
  -3   5  -1  633.94   21.90
  -3   5  -1  627.94   20.30
   3   5   1  635.14   18.70
   3   5   1  637.54   20.60
   3   5   1  661.93   19.40
  -3   5  -1  632.84   18.20
  -3   5  -1  630.64   19.20
  -3   5  -1  647.64   18.30
   3   5   1  637.44   21.50
  -3   5  -1  624.84   20.10
  -4  -5  -1  268.77   10.00
  -4  -5  -1  264.47   10.90
  -4  -5  -1  266.47   11.40
  -4  -5  -1  306.17   11.60
   4  -5   1  255.87   11.60
   4  -5   1  261.87   12.90
   4  -5   1  253.67   10.40
   4  -5   1  264.07   10.90
   4  -5   1  247.68   11.90
   4   5   1  268.17   10.50
  -4   5  -1  270.37   13.20
  -4   5  -1  267.67   10.00
  -4   5  -1  236.18   11.00
   4   5   1  250.17   11.60
  -4   5  -1  260.77   11.20
  -4   5  -1  246.58    9.50
   4   5   1  253.47   11.80
   4   5   1  264.07   10.70
  -4   5  -1  265.97   10.80
   4   5   1  246.28   10.90
   5  -5   1   22.30    3.80
  -5  -5  -1   30.10    3.20
  -5  -5  -1   28.10    4.00
   5  -5   1   24.30    3.80
  -5  -5  -1   22.20    3.40
  -5  -5  -1   27.50    4.10
   5  -5   1   25.00    5.00
   5  -5   1   26.40    3.80
   5  -5   1   30.20    5.20
   5   5   1   26.60    3.80
   5   5   1   28.70    3.90
   5   5   1   22.90    4.00
  -5   5  -1   25.10    2.80
   5   5   1   30.60    4.70
  -5   5  -1   31.40    5.70
  -5   5  -1   31.60    4.40
   5   5   1   24.10    3.80
  -5   5  -1   27.70    3.70
  -5   5  -1   29.10    4.20
  -5   5  -1   23.00    4.00
  -6  -5  -1   85.99    5.50
   6  -5   1   78.99    7.00
  -6  -5  -1   82.69    6.00
  -6  -5  -1   69.19    5.90
  -6  -5  -1   85.89    5.10
   6  -5   1   87.79    5.90
   6  -5   1   79.39    5.90
   6  -5   1   71.99    5.60
  -6   5  -1   77.39    7.70
   6   5   1   94.49    7.20
   6   5   1   86.89    8.00
  -6   5  -1   83.09    5.80
  -6   5  -1   75.09    4.50
  -6   5  -1   93.59    6.70
  -6   5  -1   81.39    5.60
  -6   5  -1   80.69    5.50
   6   5   1   90.29    6.90
   6   5   1   86.39    6.00
   7  -5   1   44.00    5.00
   7  -5   1   58.69    8.90
   7  -5   1   46.00    6.20
   7  -5   1   49.20    4.80
  -7  -5  -1   50.19    3.90
  -7  -5  -1   55.59    5.30
   7  -5   1   46.70    4.80
   7  -5   1   55.29    5.20
  -7  -5  -1   47.40    4.10
   7   5   1   58.29    5.30
   7   5   1   54.59    5.80
  -7   5  -1   46.00    3.80
  -7   5  -1   66.89    7.60
   7   5   1   41.80    4.50
  -7   5  -1   46.30    3.40
   7   5   1   49.90    5.40
  -7   5  -1   52.29    4.70
   8  -5   1  188.38    9.90
   8  -5   1  188.38    9.70
   8  -5   1  181.78   11.50
   8  -5   1  176.88   12.60
  -8  -5  -1  174.58    7.10
   8  -5   1  159.58    9.60
   8  -5   1  176.48    9.40
  -8  -5  -1  169.78    7.20
   8   5   1  212.38   11.10
   8   5   1  173.08    9.40
   8   5   1  184.28   11.10
   8   5   1  178.38   10.80
  -8   5  -1  176.88    9.10
   8   5   1  178.28    9.60
  -8   5  -1  163.98    9.10
  -8   5  -1  178.98    5.70
  -9  -5  -1    5.60    2.50
  -9  -5  -1    6.60    2.60
   9  -5   1    0.00    2.20
   9  -5   1    1.10    2.30
   9  -5   1   -0.40    2.00
   9  -5   1    1.00    2.70
  -9  -5  -1    4.70    1.10
   9  -5   1    2.50    2.90
   9  -5   1    2.20    2.20
   9   5   1    3.70    2.30
   9   5   1    1.40    2.40
  -9   5  -1    1.70    1.90
  -9   5  -1    5.30    2.40
  -9   5  -1    1.80    3.50
  -9   5  -1    2.10    2.50
   9   5   1    2.50    3.00
   9   5   1   -0.10    2.40
   9   5   1    2.30    2.20
  10  -5   1   10.60    5.90
  10  -5   1    3.60    3.70
  10  -5   1    9.40    3.30
  10  -5   1   12.90    3.40
 -10  -5  -1   14.00    3.90
  10  -5   1    8.40    3.40
 -10  -5  -1   11.30    3.40
 -10   5  -1   10.00    2.90
 -10   5  -1   10.20    3.10
  10   5   1    6.50    3.70
  10   5   1    5.60    3.50
  10   5   1    8.80    3.30
  10   5   1   10.10    4.20
  10   5   1   11.90    4.50
  11  -5   1  231.18   12.50
  11  -5   1  226.48   12.80
 -11  -5  -1  221.98   12.10
  11  -5   1  231.18   14.60
  11  -5   1  220.98   12.10
  11  -5   1  244.18   11.50
  11  -5   1  214.48   17.40
  11   5   1  267.97   22.10
  11   5   1  250.57   14.10
  11   5   1  227.88   12.90
  11   5   1  203.48   13.80
 -11   5  -1  206.08   14.50
 -11   5  -1  242.68   11.50
  11   5   1  181.08   13.40
  12  -5   1   72.59    7.30
 -12  -5  -1   81.89    8.70
  12  -5   1   78.79    8.50
  12   5   1   77.99    8.90
  12   5   1   93.09    9.30
 -12   5  -1   78.49    7.70
  12   5   1   85.39   10.90
 -12   5  -1   60.89    8.30
  12  -6  -1  482.55   21.50
  12  -6  -1  444.86   21.80
  12  -6  -1  442.46   18.30
 -12  -6   1  399.56   17.50
  12  -6  -1  412.86   21.60
  12   6  -1  433.16   22.30
  12   6  -1  417.26   18.80
  12   6  -1  438.96   18.50
 -11  -6   1   50.49    6.80
  11  -6  -1   61.49    6.40
  11  -6  -1   59.29    6.70
  11  -6  -1   53.99    6.90
  11  -6  -1   50.89    8.60
 -11   6   1   56.49    6.30
  11   6  -1   49.20    7.30
  11   6  -1   46.60    8.60
 -11   6   1   43.70    5.70
  11   6  -1   44.30    7.00
  10  -6  -1  689.43   21.70
  10  -6  -1  617.74   28.90
  10  -6  -1  673.63   22.50
  10  -6  -1  681.73   22.60
 -10  -6   1  632.44   22.30
  10  -6  -1  637.84   25.30
 -10   6   1  704.33   29.00
 -10   6   1  675.43   25.50
  10   6  -1  646.34   25.50
  10   6  -1  671.13   23.80
  10   6  -1  645.94   22.10
 -10   6   1  677.53   29.50
 -10   6   1  680.03   21.40
  10   6  -1  681.73   26.30
  10   6  -1  644.64   22.60
   9  -6  -1    0.70    2.30
  -9  -6   1    4.40    2.60
   9  -6  -1    8.60    2.80
   9  -6  -1    4.70    3.60
  -9  -6   1    0.10    2.50
   9  -6  -1   10.00    4.30
   9  -6  -1    3.30    2.90
   9   6  -1    4.10    3.00
   9   6  -1    4.50    2.60
  -9   6   1    2.20    1.90
   9   6  -1    6.30    4.00
   9   6  -1    4.00    3.00
  -9   6   1    5.30    4.30
  -9   6   1    1.10    2.00
   8  -6  -1    9.70    3.10
  -8  -6   1    5.90    1.40
   8  -6  -1   10.30    4.30
  -8  -6   1    3.30    2.60
   8  -6  -1    2.70    2.20
  -8  -6   1    5.20    1.30
  -8  -6   1    1.20    2.80
   8  -6  -1    8.80    4.10
   8  -6  -1    2.80    2.10
   8   6  -1    7.10    3.60
  -8   6   1    3.70    1.80
   8   6  -1    4.70    2.30
  -8   6   1    5.40    2.30
  -8   6   1    4.70    2.80
  -8   6   1    3.80    3.40
   8   6  -1    4.60    2.60
   8   6  -1    7.80    3.00
   8   6  -1    6.90    2.90
   7  -6  -1  231.08   10.70
   7  -6  -1  228.38   11.40
   7  -6  -1  210.18   13.80
  -7  -6   1  240.28    9.00
   7  -6  -1  234.78   11.60
   7  -6  -1  219.08   18.20
  -7  -6   1  224.58    8.50
  -7  -6   1  231.68   11.40
   7   6  -1  219.28   12.40
   7   6  -1  220.58   10.60
  -7   6   1  225.88   10.60
   7   6  -1  231.38   12.50
  -7   6   1  228.98    8.80
   7   6  -1  237.18   12.20
  -7   6   1  216.58    6.90
   7   6  -1  237.38   10.80
  -7   6   1  219.88    9.00
  -6  -6   1  122.89    8.10
   6  -6  -1  148.19    8.30
  -6  -6   1  128.59    8.00
  -6  -6   1  149.88    6.90
  -6  -6   1  144.29    7.40
   6  -6  -1  135.99   10.40
   6  -6  -1  135.99    8.60
   6  -6  -1  133.99    9.20
   6  -6  -1  135.39    7.90
   6   6  -1  132.09    9.30
   6   6  -1  137.99    8.90
  -6   6   1  139.69    6.10
   6   6  -1  135.49    9.00
  -6   6   1  151.08    7.20
   6   6  -1  136.49    9.00
  -6   6   1  147.79    6.60
  -6   6   1  136.29   10.60
   6   6  -1  130.19    7.80
  -5  -6   1 1370.86   33.70
   5  -6  -1 1337.17   34.80
  -5  -6   1 1392.26   36.80
  -5  -6   1 1358.86   36.00
   5  -6  -1 1361.16   35.50
  -5  -6   1 1347.47   34.90
   5  -6  -1 1351.66   37.90
   5  -6  -1 1308.27   36.60
  -5   6   1 1315.37   39.90
   5   6  -1 1358.26   37.40
   5   6  -1 1334.17   37.90
  -5   6   1 1345.37   32.20
  -5   6   1 1313.67   32.40
  -5   6   1 1336.77   35.10
  -5   6   1 1350.06   36.60
   5   6  -1 1214.88   37.40
   5   6  -1 1295.17   39.00
  -5   6   1 1334.07   34.60
   5   6  -1 1333.87   35.00
   4  -6  -1  218.18   11.40
   4  -6  -1  216.48   10.00
   4  -6  -1  216.18    9.60
  -4  -6   1  213.48   10.20
   4  -6  -1  227.68   12.40
  -4  -6   1  195.68    8.90
   4  -6  -1  161.28    9.60
  -4  -6   1  221.08   10.90
  -4  -6   1  190.38    9.60
   4   6  -1  241.88   11.60
  -4   6   1  200.38    7.80
   4   6  -1  214.78    9.70
   4   6  -1  203.58   10.40
   4   6  -1  213.08    9.80
  -4   6   1  209.08    8.60
  -4   6   1  218.58   10.00
   4   6  -1  202.58   11.10
  -4   6   1  213.18   10.30
   4   6  -1  215.08   12.10
  -4   6   1  208.98   15.00
  -3  -6   1 1147.59   32.20
   3  -6  -1 1156.28   31.60
   3  -6  -1 1204.88   33.20
  -3  -6   1 1181.18   33.40
   3  -6  -1 1149.89   33.60
   3  -6  -1 1165.18   31.00
  -3  -6   1 1187.28   32.10
   3  -6  -1 1224.38   35.30
  -3  -6   1 1188.98   30.60
  -3   6   1 1209.68   33.30
  -3   6   1 1145.29   31.30
   3   6  -1 1169.48   32.30
   3   6  -1 1158.48   33.80
  -3   6   1 1198.38   28.80
   3   6  -1 1177.38   33.50
  -3   6   1 1150.08   29.90
  -3   6   1 1233.28   33.10
   3   6  -1 1152.68   31.00
   3   6  -1 1138.09   34.40
  -3   6   1 1189.78   35.40
   3   6  -1 1166.28   31.50
  -2  -6   1  992.40   26.60
   2  -6  -1 1000.00   28.80
  -2  -6   1  974.80   27.60
   2  -6  -1  944.91   29.00
   2  -6  -1  992.30   26.70
  -2  -6   1  970.40   28.40
  -2  -6   1  963.00   28.60
   2  -6  -1  966.70   27.50
  -2   6   1  977.60   25.00
   2   6  -1  977.70   29.00
   2   6  -1  973.00   29.90
   2   6  -1  949.40   29.30
  -2   6   1 1036.40   29.10
  -2   6   1  945.01   30.10
  -2   6   1  979.20   28.70
  -2   6   1 1009.70   29.90
   2   6  -1  988.20   27.30
   2   6  -1  950.60   26.60
  -2   6   1 1001.20   26.20
  -1  -6   1  102.69    6.70
   1  -6  -1   99.29    6.10
   1  -6  -1   99.19    7.50
   1  -6  -1   98.19    6.50
  -1  -6   1  103.79    7.20
   1  -6  -1  100.79    7.20
  -1  -6   1  108.09    6.40
  -1  -6   1  102.69    7.30
   1  -6  -1   96.59    7.00
  -1   6   1  108.19    7.90
   1   6  -1   98.59    7.10
   1   6  -1   98.99    7.50
  -1   6   1  123.59    7.00
   1   6  -1   87.39    7.00
   1   6  -1   97.09    6.10
   1   6  -1  107.59    6.60
  -1   6   1  104.09    7.10
  -1   6   1  101.59    7.40
  -1   6   1  103.29    6.00
   0  -6  -1   29.20    4.40
   0  -6   1   22.20    3.90
   0  -6  -1   32.60    4.50
   0  -6  -1   37.10    4.50
   0  -6   1   32.70    4.70
   0  -6  -1   35.30    3.80
   0  -6   1   29.40    4.10
   0  -6   1   35.20    4.70
   0  -6  -1   29.00    4.30
   0  -6   1   27.10    4.70
   0   6   1   25.50    3.70
   0   6  -1   26.90    4.00
   0   6   1   48.40    6.80
   0   6   1   28.90    4.70
   0   6  -1   30.60    4.70
   0   6   1   24.20    3.40
   0   6  -1   26.60    4.30
   0   6  -1   33.80    3.60
   0   6   1   31.00    4.80
   0   6  -1   39.10    4.70
  -1  -6  -1   18.00    3.90
   1  -6   1   18.80    3.70
  -1  -6  -1   17.60    3.20
  -1  -6  -1   19.30    3.60
   1  -6   1   18.80    3.30
  -1  -6  -1   23.50    3.90
   1  -6   1   20.00    3.70
   1  -6   1   18.20    3.50
   1  -6   1   18.10    3.60
  -1   6  -1   13.50    2.40
   1   6   1   20.20    3.70
   1   6   1   14.80    3.40
   1   6   1   13.10    2.70
  -1   6  -1   17.30    3.30
  -1   6  -1   21.50    4.40
   1   6   1   19.80    3.10
  -1   6  -1   17.10    4.00
  -1   6  -1   16.20    3.40
   1   6   1   14.00    2.70
   1   6   1   14.90    2.90
  -2  -6  -1 2441.26   55.39
  -2  -6  -1 2287.17   57.19
   2  -6   1 2307.47   57.79
  -2  -6  -1 2308.77   57.29
   2  -6   1 2331.97   58.49
  -2  -6  -1 2341.37   56.49
   2  -6   1 2264.07   55.29
   2  -6   1 2378.46   56.49
   2   6   1 2355.66   55.39
   2   6   1 2292.27   58.89
  -2   6  -1 2390.56   56.39
  -2   6  -1 2396.06   54.89
  -2   6  -1 2303.77   59.29
  -2   6  -1 2411.86   57.89
  -2   6  -1 2289.17   57.89
   2   6   1 2299.97   58.39
   2   6   1 2347.17   58.09
   2   6   1 2424.26   55.39
  -2   6  -1 2333.37   54.89
   2   6   1 2293.87   55.79
  -3  -6  -1  145.79    8.60
  -3  -6  -1  144.69    7.50
  -3  -6  -1  152.08    8.40
   3  -6   1  144.19    9.30
  -3  -6  -1  132.59    8.20
   3  -6   1  154.98    8.50
   3  -6   1  134.89    9.30
   3  -6   1  167.08    9.40
   3  -6   1  137.59    7.70
  -3   6  -1  155.98    7.50
   3   6   1  145.19    9.50
  -3   6  -1  140.59    7.30
   3   6   1  141.99    7.70
   3   6   1  145.49    8.00
  -3   6  -1  149.39    8.30
  -3   6  -1  150.58    9.10
   3   6   1  141.19    7.80
   3   6   1  157.58    9.20
   3   6   1  157.08    9.50
  -3   6  -1  151.78    8.90
  -3   6  -1  140.49    9.50
  -4  -6  -1   11.00    2.70
   4  -6   1    5.70    2.20
  -4  -6  -1    8.20    2.30
  -4  -6  -1   11.30    3.10
   4  -6   1    7.70    3.10
   4  -6   1   11.70    2.80
  -4  -6  -1    7.90    2.50
   4  -6   1   16.50    3.60
   4   6   1   12.40    2.80
  -4   6  -1    6.50    2.80
  -4   6  -1   12.10    3.10
   4   6   1    7.50    2.30
  -4   6  -1   10.90    3.10
  -4   6  -1   13.50    2.70
  -4   6  -1    9.10    2.50
   4   6   1   13.40    3.90
   4   6   1   11.80    2.80
   4   6   1    7.70    3.10
   4   6   1   13.30    3.60
  -4   6  -1    4.70    1.90
  -5  -6  -1  113.79    7.40
   5  -6   1  103.99    7.00
  -5  -6  -1  109.79    6.50
  -5  -6  -1  121.49    7.50
  -5  -6  -1  102.89    7.50
   5  -6   1  111.59    9.00
   5  -6   1  107.29    8.40
   5  -6   1  101.99    7.20
  -5   6  -1  102.09    6.30
   5   6   1  102.19    8.20
  -5   6  -1   94.19    7.20
   5   6   1  116.29    7.30
   5   6   1  108.29    8.30
   5   6   1  110.19    7.50
  -5   6  -1  106.79    7.60
   5   6   1  120.79    7.60
  -5   6  -1  115.09    9.40
  -5   6  -1  108.19    7.10
  -5   6  -1  102.19    6.00
  -6  -6  -1  217.88   11.30
   6  -6   1  215.08   11.60
   6  -6   1  226.48   13.60
   6  -6   1  233.38   11.10
  -6  -6  -1  226.88   10.40
  -6  -6  -1  236.28   11.30
   6  -6   1  235.58   10.90
  -6  -6  -1  225.48    9.60
   6   6   1  216.28   12.20
  -6   6  -1  220.48   10.80
  -6   6  -1  224.78   11.60
   6   6   1  218.58   11.50
  -6   6  -1  213.18    8.80
  -6   6  -1  208.58    9.70
   6   6   1  203.08   10.30
  -6   6  -1  227.48   10.50
   6   6   1  225.58   12.00
   6   6   1  207.48   10.50
   7  -6   1   77.49    6.40
   7  -6   1   81.29    8.60
   7  -6   1   60.89    6.70
   7  -6   1   82.29    7.70
  -7  -6  -1   90.89    6.90
  -7  -6  -1   66.09    6.50
  -7  -6  -1   86.89    5.90
   7  -6   1   76.19    6.40
  -7  -6  -1   80.29    5.30
  -7   6  -1   79.39    5.80
  -7   6  -1   78.09    6.50
  -7   6  -1   77.49    4.80
  -7   6  -1   77.59    5.60
   7   6   1   72.19    7.20
   7   6   1   79.89    6.40
   7   6   1   85.79    7.30
   7   6   1   67.29    7.10
   7   6   1   79.29    6.40
  -8  -6  -1 1120.99   28.40
   8  -6   1 1058.49   38.20
   8  -6   1 1104.99   35.60
  -8  -6  -1 1112.49   28.90
   8  -6   1 1071.09   33.40
   8  -6   1 1104.69   32.10
  -8  -6  -1 1125.29   33.20
  -8  -6  -1 1168.38   32.90
   8  -6   1 1119.19   32.30
   8   6   1 1097.79   34.10
   8   6   1 1099.49   32.30
  -8   6  -1 1098.49   38.40
   8   6   1 1094.59   34.60
   8   6   1 1077.99   32.00
  -8   6  -1 1138.49   31.00
   8   6   1 1130.99   35.20
  -8   6  -1 1189.68   30.90
  -8   6  -1 1141.69   27.30
   9  -6   1    3.80    3.00
   9  -6   1    6.80    3.40
  -9  -6  -1    8.10    2.30
  -9  -6  -1    1.70    2.60
   9  -6   1    4.10    4.30
   9  -6   1    9.30    4.60
  -9  -6  -1    5.70    1.80
  -9  -6  -1    6.60    3.10
   9  -6   1   11.40    3.40
   9   6   1    6.80    3.00
  -9   6  -1    4.40    2.50
   9   6   1   15.70    3.80
   9   6   1   10.70    4.00
   9   6   1    9.80    4.50
   9   6   1    8.50    3.40
  -9   6  -1    3.30    3.10
  -9   6  -1   -0.50    3.10
  -9   6  -1    7.10    3.00
  10  -6   1  147.79    9.60
  10  -6   1  144.19    9.90
  10  -6   1  150.08   12.20
  10  -6   1  146.09   10.50
  10  -6   1  140.29    9.90
 -10  -6  -1  141.49   10.00
  10  -6   1  157.88   14.00
  10   6   1  155.78   10.10
 -10   6  -1  151.78    9.50
  10   6   1  157.28   10.40
  10   6   1  142.39   10.80
 -10   6  -1  152.88    9.60
  10   6   1  161.08   12.40
  10   6   1  147.89   11.50
  11  -6   1    1.90    3.60
  11  -6   1    3.60    3.30
 -11  -6  -1   -2.50    3.40
 -11   6  -1    2.20    3.50
  11   6   1    3.60    4.30
  11   6   1   11.40    5.50
 -11   6  -1    1.40    2.80
  12  -6   1    7.80    5.60
  12  -6   1    7.50    6.20
  12  -6   1    2.70    4.50
  12  -6   1    5.80    4.40
 -12  -6  -1   -1.60    5.00
 -12   6  -1    0.40    4.30
 -12   6  -1    2.00    4.50
  11  -7  -1  122.29    9.30
  11  -7  -1  118.99   10.90
  11  -7  -1  118.19   13.00
 -11   7   1  106.19    8.00
  11   7  -1  124.89   14.00
 -11   7   1  135.39    9.60
  11   7  -1  120.79   10.80
  11   7  -1  115.09   10.20
  10  -7  -1  216.38   11.90
  10  -7  -1  224.08   12.80
 -10  -7   1  231.38   12.70
  10  -7  -1  220.78   14.90
 -10   7   1  215.28   10.30
 -10   7   1  212.28   11.10
  10   7  -1  227.18   13.70
  10   7  -1  230.98   15.60
  -9  -7   1    7.70    3.70
   9  -7  -1   11.40    4.80
   9  -7  -1    5.60    4.00
   9  -7  -1    9.00    3.50
   9  -7  -1    7.70    3.70
   9  -7  -1    1.80    3.20
   9   7  -1    5.40    3.00
  -9   7   1    7.80    4.40
  -9   7   1    9.20    2.40
   9   7  -1    5.50    3.20
  -9   7   1    2.70    4.40
   9   7  -1   15.10    5.00
   9   7  -1   15.40    4.60
  -9   7   1    1.90    2.60
   9   7  -1    7.90    4.20
  -8  -7   1   35.10    3.40
   8  -7  -1   19.60    4.20
  -8  -7   1   25.80    5.00
   8  -7  -1   19.90    3.90
   8  -7  -1   23.20    5.60
   8  -7  -1   26.20    6.70
  -8  -7   1   35.10    3.60
  -8  -7   1   26.50    4.80
   8  -7  -1   30.00    4.90
   8   7  -1   22.80    4.40
   8   7  -1   17.20    5.10
   8   7  -1   20.00    4.20
  -8   7   1   26.60    4.90
  -8   7   1   18.30    6.90
  -8   7   1   28.60    3.50
  -8   7   1   28.80    4.60
   8   7  -1   26.10    5.50
   8   7  -1   18.60    4.50
  -7  -7   1   24.40    3.70
  -7  -7   1   20.60    4.40
   7  -7  -1   21.60    5.40
   7  -7  -1   24.20    4.50
  -7  -7   1   16.00    2.90
  -7  -7   1   12.10    3.80
   7  -7  -1   16.10    3.80
   7  -7  -1   16.00    3.40
   7  -7  -1   15.70    4.50
  -7   7   1    8.20    3.70
  -7   7   1   17.60    2.50
   7   7  -1   26.30    5.50
   7   7  -1   22.50    4.40
   7   7  -1   12.10    4.40
   7   7  -1   13.30    3.90
   7   7  -1   19.50    4.40
   7   7  -1   14.70    3.80
  -7   7   1   20.80    3.00
  -7   7   1   11.30    4.30
  -7   7   1   20.80    3.00
  -6  -7   1  580.44   18.70
  -6  -7   1  580.84   20.90
   6  -7  -1  551.64   19.40
   6  -7  -1  540.55   23.50
  -6  -7   1  561.84   17.60
   6  -7  -1  511.45   20.30
   6  -7  -1  532.15   19.30
   6  -7  -1  532.75   21.60
  -6  -7   1  555.74   20.00
   6   7  -1  553.24   19.30
   6   7  -1  632.24   24.30
   6   7  -1  556.44   21.10
   6   7  -1  569.04   19.50
   6   7  -1  578.44   21.70
  -6   7   1  529.25   16.10
  -6   7   1  554.14   18.10
   6   7  -1  554.04   22.00
  -6   7   1  557.94   16.40
  -6   7   1  528.75   19.10
  -5  -7   1    7.00    2.40
   5  -7  -1    3.50    2.70
   5  -7  -1    4.70    2.60
   5  -7  -1    8.80    3.00
  -5  -7   1    5.40    3.00
   5  -7  -1    6.70    3.60
  -5  -7   1   14.40    3.30
   5  -7  -1   24.20    4.80
  -5  -7   1    6.70    2.60
   5   7  -1    9.10    2.70
  -5   7   1    9.80    2.90
  -5   7   1    7.20    3.60
   5   7  -1    6.30    2.80
  -5   7   1    5.60    2.90
  -5   7   1   10.00    2.50
   5   7  -1   13.60    3.10
  -5   7   1   10.40    3.20
   5   7  -1    6.40    2.30
  -5   7   1    9.10    2.20
   5   7  -1    7.50    3.50
  -4  -7   1 1779.52   47.50
   4  -7  -1 1702.93   51.39
  -4  -7   1 1822.92   46.80
  -4  -7   1 1804.52   44.60
   4  -7  -1 1813.62   45.60
   4  -7  -1 1852.51   50.99
  -4  -7   1 1745.13   46.20
   4  -7  -1 1789.02   47.80
   4  -7  -1 1810.92   46.70
  -4   7   1 1837.22   47.10
  -4   7   1 1775.82   42.10
   4   7  -1 1814.42   45.60
   4   7  -1 1857.61   49.50
  -4   7   1 1798.12   47.60
   4   7  -1 1782.22   45.80
   4   7  -1 1736.33   48.00
  -4   7   1 1792.42   50.89
  -4   7   1 1764.22   43.50
  -4   7   1 1761.82   45.70
   4   7  -1 1846.42   47.70
  -3  -7   1  750.22   24.90
  -3  -7   1  749.73   22.70
   3  -7  -1  760.92   25.10
  -3  -7   1  735.93   27.10
  -3  -7   1  758.22   24.50
   3  -7  -1  765.12   24.00
   3  -7  -1  749.33   23.10
   3  -7  -1  745.53   26.10
  -3   7   1  733.13   26.90
  -3   7   1  782.12   25.20
  -3   7   1  725.23   21.90
  -3   7   1  763.12   20.70
   3   7  -1  728.43   26.30
  -3   7   1  801.12   25.70
   3   7  -1  773.32   25.70
  -3   7   1  749.92   23.50
   3   7  -1  749.92   23.50
   3   7  -1  768.12   26.30
   3   7  -1  774.82   24.30
   2  -7  -1  196.38   10.20
  -2  -7   1  214.28   10.70
  -2  -7   1  178.98   10.40
   2  -7  -1  180.58   10.90
   2  -7  -1  198.58   10.90
   2  -7  -1  191.88    9.90
   2  -7  -1  198.78   11.80
  -2  -7   1  179.88   10.50
   2   7  -1  219.38   12.10
  -2   7   1  200.28   10.10
  -2   7   1  210.58   11.50
  -2   7   1  207.68   11.30
  -2   7   1  211.68   12.30
  -2   7   1  206.98    8.70
   2   7  -1  198.18   11.20
   2   7  -1  199.68   10.00
   2   7  -1  190.28   11.50
  -2   7   1  199.38    9.20
   2   7  -1  204.28    9.90
   1  -7  -1  163.88   10.20
   1  -7  -1  166.98   10.30
  -1  -7   1  171.58    9.50
  -1  -7   1  185.48   10.60
   1  -7  -1  176.98    9.60
   1  -7  -1  164.28    9.90
  -1  -7   1  209.98   13.80
  -1  -7   1  161.98    9.80
   1  -7  -1  158.58   10.40
  -1   7   1  160.28   12.20
  -1   7   1  179.28   10.70
   1   7  -1  130.59   14.10
   1   7  -1  165.18   10.20
  -1   7   1  173.88    8.60
   1   7  -1  158.08   10.60
   1   7  -1  174.08    8.90
  -1   7   1  155.28    8.80
   1   7  -1  164.48    9.10
  -1   7   1  162.18   10.10
   0  -7   1  279.17   13.60
   0  -7  -1  300.37   13.70
   0  -7  -1  281.97   14.20
   0  -7  -1  312.77   13.30
   0  -7   1  304.67   13.20
   0  -7  -1  292.57   14.00
   0  -7   1  303.27   14.20
   0  -7   1  280.77   14.20
   0  -7  -1  288.27   14.00
   0   7  -1  285.97   13.70
   0   7   1  306.37   12.20
   0   7   1  317.87   17.20
   0   7   1  296.67   12.60
   0   7  -1  309.27   13.00
   0   7  -1  307.57   12.30
   0   7   1  322.87   14.40
   0   7   1  237.78   19.30
   1  -7   1 1133.39   31.90
   1  -7   1 1096.29   34.10
   1  -7   1  969.90   32.00
   1  -7   1 1156.28   33.90
  -1  -7  -1 1124.29   31.80
  -1  -7  -1 1081.99   32.30
  -1  -7  -1 1126.09   32.80
  -1  -7  -1 1111.19   33.00
   1  -7   1 1068.29   31.00
   1   7   1 1126.49   31.20
  -1   7  -1 1224.28   36.80
  -1   7  -1 1136.19   30.40
  -1   7  -1 1126.29   33.20
   1   7   1 1101.49   29.70
   1   7   1 1086.79   34.70
   1   7   1 1112.69   33.30
  -1   7  -1 1060.69   31.00
   1   7   1 1088.19   30.40
   1   7   1 1143.79   34.60
  -2  -7  -1   41.50    5.50
  -2  -7  -1   45.00    5.90
  -2  -7  -1   52.39    6.60
  -2  -7  -1   35.30    4.70
   2  -7   1   56.29    7.50
   2  -7   1   44.80    6.40
   2  -7   1   40.10    4.50
   2  -7   1   43.40    5.60
   2  -7   1   48.00    7.20
  -2   7  -1   40.80    7.20
   2   7   1   35.00    5.70
   2   7   1   41.50    4.70
   2   7   1   44.00    5.50
   2   7   1   30.10    5.40
   2   7   1   46.40    4.50
   2   7   1   43.70    6.10
  -2   7  -1   41.10    5.00
  -2   7  -1   43.90    4.30
  -2   7  -1   44.60    6.20
  -2   7  -1   37.90    4.20
  -2   7  -1   29.20    5.00
  -3  -7  -1  149.99    9.50
  -3  -7  -1  148.69    9.40
   3  -7   1  151.38    8.60
  -3  -7  -1  149.99    9.10
   3  -7   1  160.48    9.30
  -3  -7  -1  143.39    8.20
   3  -7   1  160.38   10.10
   3  -7   1  151.38   10.80
   3   7   1  155.78    9.00
  -3   7  -1  144.19    8.80
  -3   7  -1  159.48    8.10
  -3   7  -1  159.68   10.80
   3   7   1  150.08   10.30
   3   7   1  158.98   10.70
   3   7   1  132.59    8.30
   3   7   1  158.08    8.70
  -3   7  -1  154.18   10.30
   3   7   1  150.88    9.80
  -3   7  -1  128.49    7.70
  -4  -7  -1  887.91   27.60
  -4  -7  -1  920.81   26.10
  -4  -7  -1  921.11   28.50
  -4  -7  -1  879.41   27.60
   4  -7   1  890.51   26.80
   4  -7   1  872.51   30.50
   4  -7   1  858.41   28.60
   4  -7   1  905.81   29.90
   4  -7   1  839.22   27.00
  -4   7  -1  915.71   28.60
  -4   7  -1  885.31   25.30
   4   7   1  877.41   29.00
   4   7   1  888.11   26.50
   4   7   1  902.51   29.90
  -4   7  -1  891.21   27.20
   4   7   1  894.71   30.60
   4   7   1  912.91   27.20
   4   7   1  910.51   29.80
  -4   7  -1  908.01   25.30
  -4   7  -1  886.51   28.50
  -5  -7  -1  499.45   19.10
   5  -7   1  465.25   19.90
   5  -7   1  448.96   20.80
  -5  -7  -1  441.86   16.30
   5  -7   1  510.35   19.80
  -5  -7  -1  469.35   18.20
   5  -7   1  484.75   18.20
  -5  -7  -1  459.55   17.70
   5  -7   1  473.65   17.70
  -5   7  -1  465.95   15.90
  -5   7  -1  490.85   16.30
   5   7   1  478.25   23.60
  -5   7  -1  501.05   18.70
   5   7   1  513.55   20.10
   5   7   1  482.85   20.10
  -5   7  -1  469.85   17.80
   5   7   1  469.65   17.50
   5   7   1  472.45   18.20
  -5   7  -1  494.15   19.20
   5   7   1  509.45   18.20
  -6  -7  -1   94.29    6.90
  -6  -7  -1   87.19    7.30
   6  -7   1   74.69    8.20
   6  -7   1   86.39    7.60
   6  -7   1   70.29    8.00
  -6  -7  -1   93.49    7.90
   6  -7   1   77.99    6.50
  -6  -7  -1   71.19    5.70
   6  -7   1   73.49    6.60
  -6   7  -1   76.79    7.20
   6   7   1   72.29    7.80
  -6   7  -1   80.29    6.80
   6   7   1   78.49    6.70
  -6   7  -1   78.69    6.80
   6   7   1   70.99    6.80
   6   7   1   97.19    9.00
   6   7   1   74.99    6.60
   6   7   1   80.29    7.80
  -6   7  -1   78.79    5.50
  -6   7  -1   69.09    5.70
  -7  -7  -1  704.33   21.80
   7  -7   1  643.94   25.60
   7  -7   1  657.93   22.80
  -7  -7  -1  692.53   23.70
   7  -7   1  661.63   23.00
  -7  -7  -1  688.73   24.20
   7  -7   1  665.63   24.60
  -7   7  -1  664.93   21.10
   7   7   1  686.33   25.80
  -7   7  -1  683.33   28.10
   7   7   1  680.33   23.10
  -7   7  -1  685.33   21.10
  -7   7  -1  663.53   22.90
   7   7   1  670.63   25.30
   7   7   1  671.83   22.90
  -7   7  -1  638.94   19.20
  -7   7  -1  670.23   24.00
   7   7   1  654.33   24.20
   8  -7   1  545.25   25.40
   8  -7   1  569.74   24.00
  -8  -7  -1  572.14   18.40
   8  -7   1  572.64   20.90
  -8  -7  -1  566.04   21.60
   8  -7   1  556.24   22.30
  -8  -7  -1  573.54   21.40
   8  -7   1  554.64   20.80
  -8  -7  -1  575.74   17.70
  -8   7  -1  563.64   16.00
   8   7   1  553.54   22.60
  -8   7  -1  551.84   21.50
  -8   7  -1  558.74   20.70
   8   7   1  528.75   20.40
   8   7   1  548.15   22.50
  -8   7  -1  575.64   26.30
   8   7   1  573.64   21.00
   8   7   1  566.44   23.60
  -8   7  -1  572.44   21.20
  -8   7  -1  571.94   17.10
  -9  -7  -1    0.20    2.10
   9  -7   1   -0.20    2.80
   9  -7   1   -1.00    2.80
  -9  -7  -1    3.20    3.30
   9  -7   1    5.10    4.80
  -9  -7  -1    1.90    2.20
   9  -7   1   -2.80    3.00
   9  -7   1    0.80    3.10
   9   7   1   -0.60    3.00
   9   7   1    3.40    6.00
  -9   7  -1    0.40    2.30
   9   7   1    4.20    3.20
   9   7   1    3.90    3.50
  -9   7  -1    1.20    4.50
   9   7   1    1.20    3.20
  10  -7   1   18.00    4.80
  10  -7   1   26.50    5.70
  10  -7   1   38.40    8.90
  10   7   1   33.80    6.90
  10   7   1   26.60    6.10
 -10   7  -1   22.70    4.40
 -10   7  -1   25.30    5.30
  10   7   1   28.40    7.30
  11  -7   1    6.00    7.30
 -11  -7  -1   -1.80    3.90
  11  -7   1    0.40    6.50
  11  -7   1    7.60    4.70
 -11   7  -1    1.30    3.50
  11   7   1   12.20    5.70
  10  -8  -1    5.60    4.50
  10  -8  -1    0.20    5.30
  10  -8  -1    3.70    5.80
 -10  -8   1    4.70    4.50
  10   8  -1    3.60    5.40
 -10   8   1    0.30    2.70
   9  -8  -1  187.38   11.70
  -9  -8   1  166.68   11.70
   9  -8  -1  208.98   21.90
   9  -8  -1  172.58   11.60
  -9   8   1  178.88   10.90
   9   8  -1  182.38   12.90
   9   8  -1  171.18   11.50
  -9   8   1  170.18    8.40
   9   8  -1  164.88   14.10
   8  -8  -1  260.37   17.30
   8  -8  -1  274.27   14.20
  -8  -8   1  280.97   11.10
   8  -8  -1  256.17   16.10
  -8  -8   1  273.47   14.60
  -8  -8   1  266.27   10.50
   8  -8  -1  292.77   14.10
   8  -8  -1  232.08   14.00
   8   8  -1  268.57   13.60
   8   8  -1  284.87   15.30
   8   8  -1  279.17   15.50
  -8   8   1  299.17   18.80
   8   8  -1  270.07   17.50
  -8   8   1  263.47   10.40
   8   8  -1  283.87   14.00
  -7  -8   1  161.88   10.80
   7  -8  -1  180.88   12.10
  -7  -8   1  150.38    8.80
   7  -8  -1  167.98   12.60
   7  -8  -1  172.58   10.80
   7  -8  -1  166.68   10.50
   7  -8  -1  161.38   13.40
  -7  -8   1  168.88   11.40
   7   8  -1  159.88   11.20
   7   8  -1  161.88   10.00
   7   8  -1  163.78   11.60
   7   8  -1  157.38   12.60
  -7   8   1  167.78    7.60
  -7   8   1  161.88   10.10
   7   8  -1  156.68   12.50
  -7   8   1  157.18   13.30
  -7   8   1  165.38    8.70
  -7   8   1  156.78    7.30
   7   8  -1  148.39    9.80
  -7   8   1  163.78   11.20
   6  -8  -1  586.04   21.70
   6  -8  -1  603.44   24.40
   6  -8  -1  594.44   21.50
  -6  -8   1  573.24   20.50
  -6  -8   1  610.04   19.70
   6  -8  -1  598.84   26.00
  -6  -8   1  620.64   22.50
   6  -8  -1  605.24   23.20
  -6   8   1  634.14   23.10
  -6   8   1  586.04   17.50
  -6   8   1  625.44   20.90
   6   8  -1  626.34   21.70
   6   8  -1  583.54   25.50
   6   8  -1  633.74   25.00
   6   8  -1  592.54   23.70
   6   8  -1  615.64   21.70
  -6   8   1  618.34   21.60
  -6   8   1  614.24   26.60
   6   8  -1  617.54   23.20
  -6   8   1  587.94   18.30
  -5  -8   1  677.33   24.30
  -5  -8   1  667.83   23.40
  -5  -8   1  663.63   22.70
   5  -8  -1  638.94   26.60
   5  -8  -1  676.33   25.80
   5  -8  -1  672.33   22.60
  -5  -8   1  692.23   21.50
   5  -8  -1  622.34   23.80
   5   8  -1  618.34   22.00
  -5   8   1  658.33   24.20
   5   8  -1  673.73   26.00
   5   8  -1  667.03   25.00
  -5   8   1  650.93   20.10
   5   8  -1  641.44   22.40
   5   8  -1  692.43   27.00
  -5   8   1  650.23   18.80
  -5   8   1  689.33   27.70
   5   8  -1  634.54   23.50
  -5   8   1  659.63   22.60
  -4  -8   1    7.30    2.90
   4  -8  -1   14.50    4.00
   4  -8  -1    7.00    3.20
  -4  -8   1   12.30    3.60
  -4  -8   1   10.70    4.10
   4  -8  -1    7.30    3.10
   4  -8  -1   14.10    3.70
   4  -8  -1   13.70    3.30
   4   8  -1   11.40    3.90
  -4   8   1   17.20    4.30
   4   8  -1   10.80    3.30
   4   8  -1   12.60    3.10
  -4   8   1   10.60    3.10
  -4   8   1   16.70    2.90
   4   8  -1    6.70    2.90
   4   8  -1    9.10    3.90
  -4   8   1   13.20    3.10
   4   8  -1   14.50    3.70
  -4   8   1   11.20    3.20
   3  -8  -1   12.90    4.10
   3  -8  -1   11.60    3.60
   3  -8  -1   11.30    4.40
   3  -8  -1   19.50    4.60
  -3  -8   1   17.00    3.60
   3  -8  -1   17.20    3.70
  -3  -8   1   15.90    3.80
  -3  -8   1    9.30    3.50
  -3  -8   1   18.90    4.00
   3   8  -1    8.20    2.70
   3   8  -1   17.70    3.70
   3   8  -1   11.20    3.10
  -3   8   1   17.90    4.50
  -3   8   1   15.30    2.70
  -3   8   1    7.30    3.30
   3   8  -1   19.90    5.00
  -3   8   1   10.60    2.80
  -3   8   1   12.00    3.40
   3   8  -1   14.10    4.20
   3   8  -1   12.80    4.50
  -3   8   1   14.90    4.70
   2  -8  -1  589.84   22.70
  -2  -8   1  601.74   20.30
   2  -8  -1  586.94   23.80
  -2  -8   1  558.74   21.90
   2  -8  -1  555.54   22.60
   2  -8  -1  589.24   20.50
  -2  -8   1  610.34   21.70
   2  -8  -1  596.84   21.40
  -2  -8   1  587.14   22.30
  -2   8   1  589.34   24.20
   2   8  -1  626.24   24.40
  -2   8   1  614.64   18.60
   2   8  -1  592.94   20.80
  -2   8   1  598.74   22.80
  -2   8   1  639.74   21.40
   2   8  -1  575.14   23.30
   2   8  -1  598.04   22.90
  -2   8   1  628.34   23.00
   2   8  -1  561.74   20.00
  -2   8   1  573.14   20.60
  -1  -8   1  152.68    9.50
  -1  -8   1  133.29    9.50
   1  -8  -1  137.09    9.80
  -1  -8   1  123.49    9.30
   1  -8  -1  147.39    8.80
  -1  -8   1  153.58    9.00
   1  -8  -1  140.59    9.20
   1  -8  -1  143.89   10.50
   1  -8  -1  125.99    9.40
   1   8  -1  133.99   10.00
   1   8  -1  138.99   10.60
  -1   8   1  139.19   10.00
   1   8  -1  136.59    8.90
  -1   8   1  149.99    9.20
   1   8  -1  138.19    8.60
  -1   8   1  148.89   11.10
  -1   8   1  143.49   11.70
  -1   8   1  148.79    8.60
   0  -8  -1  193.08   11.90
   0  -8  -1  192.68   11.10
   0  -8   1  199.58   10.60
   0  -8  -1  182.08   11.50
   0  -8   1  214.58   11.60
   0  -8  -1  189.08   12.10
   0  -8   1  198.58   12.50
   0  -8   1  194.88   11.60
   0  -8   1  204.98   12.00
   0   8   1  208.28   10.30
   0   8  -1  196.08   12.50
   0   8  -1  178.38   12.00
   0   8  -1  203.78   12.30
   0   8  -1  211.88   11.10
   0   8   1  185.08   11.60
   0   8   1  223.38   12.90
   0   8  -1  189.08    9.90
   0   8   1  192.48   10.60
   1  -8   1  365.16   16.00
   1  -8   1  357.46   17.10
  -1  -8  -1  370.56   15.80
  -1  -8  -1  355.96   16.30
  -1  -8  -1  380.86   15.10
   1  -8   1  362.26   17.70
  -1  -8  -1  361.76   16.60
   1  -8   1  361.56   16.80
  -1   8  -1  363.36   17.90
   1   8   1  384.86   15.70
  -1   8  -1  395.06   15.00
   1   8   1  386.56   17.90
  -1   8  -1  367.76   17.40
  -1   8  -1  351.36   15.20
   1   8   1  361.86   17.00
   1   8   1  365.46   14.00
   1   8   1  376.36   14.90
  -1   8  -1  384.86   17.20
   2  -8   1   53.69    7.00
   2  -8   1   41.40    6.90
  -2  -8  -1   48.10    7.40
   2  -8   1   45.10    6.50
  -2  -8  -1   50.59    7.00
   2  -8   1   43.70    5.80
   2  -8   1   39.80    6.60
  -2  -8  -1   50.39    5.20
  -2  -8  -1   40.90    6.20
   2   8   1   44.90    4.80
  -2   8  -1   49.90    5.00
   2   8   1   48.80    6.80
  -2   8  -1   51.29    7.70
  -2   8  -1   46.70    6.70
  -2   8  -1   39.10    5.60
  -2   8  -1   51.29    5.20
   2   8   1   52.99    5.30
   2   8   1   52.49    5.50
   3  -8   1    1.60    2.30
   3  -8   1    0.40    2.30
   3  -8   1    2.20    2.10
  -3  -8  -1    0.60    2.00
  -3  -8  -1    0.70    2.00
  -3  -8  -1   -0.10    1.70
   3  -8   1   -2.90    2.00
  -3  -8  -1    0.00    2.10
   3  -8   1    1.20    1.90
  -3   8  -1    0.20    2.80
   3   8   1   -1.20    2.50
   3   8   1    2.30    1.80
   3   8   1    5.50    3.20
   3   8   1    4.30    2.00
  -3   8  -1    1.70    2.00
  -3   8  -1   -0.80    1.40
  -3   8  -1    1.40    1.80
   3   8   1    0.30    2.10
  -3   8  -1   -2.70    2.30
  -4  -8  -1   84.89    7.50
   4  -8   1   75.69    6.70
   4  -8   1   78.19    7.70
   4  -8   1   86.69    8.60
   4  -8   1   92.79    7.70
  -4  -8  -1   79.89    7.10
  -4  -8  -1   80.59    6.60
  -4  -8  -1   79.69    7.60
   4  -8   1   62.49    8.30
   4   8   1   84.49    8.50
   4   8   1   74.59    6.70
  -4   8  -1   77.69    7.80
   4   8   1   89.39    7.20
  -4   8  -1   83.89    6.10
  -4   8  -1   82.09    7.30
   4   8   1   70.79    6.30
  -4   8  -1   77.69    7.60
   4   8   1   84.09    8.20
   5  -8   1  321.07   15.80
  -5  -8  -1  306.67   13.30
  -5  -8  -1  326.77   15.80
   5  -8   1  293.57   16.30
  -5  -8  -1  274.87   14.00
   5  -8   1  334.27   15.20
   5  -8   1  284.77   13.90
  -5  -8  -1  293.77   14.70
   5  -8   1  283.67   16.80
  -5   8  -1  312.77   14.60
   5   8   1  316.97   14.20
   5   8   1  338.97   17.10
  -5   8  -1  295.07   15.10
  -5   8  -1  298.17   12.50
   5   8   1  309.97   14.40
   5   8   1  309.27   17.00
  -5   8  -1  320.57   12.90
  -5   8  -1  320.77   15.00
   5   8   1  329.37   15.00
   5   8   1  310.57   16.20
  -6  -8  -1  423.96   16.30
   6  -8   1  424.96   20.40
   6  -8   1  424.86   19.30
  -6  -8  -1  458.75   17.90
  -6  -8  -1  454.25   18.80
   6  -8   1  445.46   22.00
  -6  -8  -1  430.46   18.80
   6  -8   1  418.86   17.90
   6  -8   1  436.26   17.70
  -6   8  -1  412.76   18.90
  -6   8  -1  443.16   18.00
  -6   8  -1  416.66   15.30
   6   8   1  426.06   18.30
   6   8   1  440.66   19.90
   6   8   1  435.06   21.40
   6   8   1  437.46   20.60
   6   8   1  450.15   18.10
  -6   8  -1  436.86   15.90
  -6   8  -1  458.95   21.10
  -6   8  -1  448.56   22.10
   6   8   1  452.15   18.10
   7  -8   1   -0.20    3.50
  -7  -8  -1    5.30    3.70
   7  -8   1    4.50    3.30
   7  -8   1    4.30    3.20
   7  -8   1    4.20    3.00
  -7  -8  -1    7.90    3.20
  -7  -8  -1    9.50    3.00
   7  -8   1    3.70    3.30
   7   8   1    4.90    3.20
  -7   8  -1   11.00    5.00
   7   8   1    4.00    3.00
  -7   8  -1    6.90    3.70
  -7   8  -1    6.20    2.40
   7   8   1    7.50    3.40
  -7   8  -1    3.10    2.90
  -7   8  -1    7.70    2.30
   7   8   1    6.70    4.80
   7   8   1    7.70    3.90
   7   8   1    2.50    2.30
  -7   8  -1    0.80    3.30
   8  -8   1    5.60    4.70
   8  -8   1    6.90    4.40
  -8  -8  -1   10.50    5.30
  -8  -8  -1   13.00    4.90
  -8  -8  -1    7.40    3.20
   8  -8   1    9.60    3.70
   8  -8   1    8.00    3.80
  -8  -8  -1   13.80    3.40
   8   8   1   15.30    7.30
  -8   8  -1    9.10    2.50
  -8   8  -1   11.80    3.40
  -8   8  -1    3.90    2.50
   8   8   1    3.70    3.30
  -8   8  -1    3.40    7.40
   8   8   1    5.40    3.40
  -8   8  -1    8.00    3.90
   8   8   1    8.40    5.20
   8   8   1    6.60    4.90
   8   8   1   11.20    6.10
  -9  -8  -1  263.47   14.80
   9  -8   1  257.17   17.20
   9  -8   1  254.57   14.00
   9  -8   1  235.38   13.70
  -9  -8  -1  266.47   11.10
   9   8   1  250.27   14.10
  -9   8  -1  247.58    9.30
  -9   8  -1  250.07   13.60
  -9   8  -1  247.58   12.00
   9   8   1  277.07   16.40
   9   8   1  264.47   19.40
  -9   8  -1  247.98    8.20
  10  -8   1   20.70    5.70
 -10  -8  -1   18.40    4.30
 -10   8  -1   23.30    4.60
  10   8   1   26.90    6.60
 -10   8  -1    3.10    4.50
   9  -9  -1  112.19   10.80
  -9  -9   1  120.59    6.60
  -9  -9   1  105.99    6.30
   9   9  -1  136.99   12.70
  -9   9   1  118.19    6.80
  -8  -9   1  400.66   19.60
   8  -9  -1  430.06   18.90
   8  -9  -1  429.76   22.50
  -8  -9   1  435.76   15.80
   8  -9  -1  439.36   19.50
  -8  -9   1  426.56   15.10
   8   9  -1  400.36   18.80
  -8   9   1  441.16   13.20
  -8   9   1  403.96   13.60
  -8   9   1  415.86   18.30
   8   9  -1  425.56   21.00
   7  -9  -1    4.10    3.40
  -7  -9   1    3.00    3.90
   7  -9  -1   -1.70    3.00
   7  -9  -1    3.70    3.80
   7  -9  -1   -2.50    3.00
  -7  -9   1   -4.70    2.60
   7  -9  -1    7.10    4.90
  -7   9   1    1.30    1.80
  -7   9   1    2.50    2.30
   7   9  -1    6.00    3.20
   7   9  -1    3.60    4.90
   7   9  -1    5.90    4.60
   7   9  -1    1.50    3.00
  -7   9   1    7.80    4.00
  -7   9   1   -1.70    3.30
   7   9  -1    2.90    2.90
   6  -9  -1   46.60    9.10
  -6  -9   1   46.10    6.40
  -6  -9   1   54.09    7.80
   6  -9  -1   39.70    7.50
   6  -9  -1   50.99    8.60
  -6  -9   1   42.60    6.70
   6  -9  -1   49.50    7.30
  -6  -9   1   37.40    6.70
   6   9  -1   42.60    6.80
  -6   9   1   56.79    8.10
  -6   9   1   55.89    7.30
  -6   9   1   63.29    9.90
   6   9  -1   61.99   10.90
  -6   9   1   44.30    6.80
  -6   9   1   50.99    4.60
   6   9  -1   32.80    5.20
   6   9  -1   43.80    7.50
  -6   9   1   46.80    5.00
   6   9  -1   41.30    7.20
   6   9  -1   34.50    6.10
   5  -9  -1   26.80    6.30
   5  -9  -1   27.20    6.40
   5  -9  -1   31.50    5.50
  -5  -9   1   18.70    5.00
  -5  -9   1   26.90    5.30
  -5  -9   1   31.30    5.80
   5  -9  -1   26.30    5.20
   5  -9  -1   22.20    5.00
   5   9  -1   28.40    7.80
  -5   9   1   28.10    7.10
  -5   9   1   25.20    4.90
  -5   9   1   33.50    3.90
  -5   9   1   25.10    5.30
   5   9  -1   24.10    5.20
   5   9  -1   20.90    5.50
   5   9  -1   20.40    4.60
   5   9  -1   27.70    5.30
   4  -9  -1   12.30    4.40
  -4  -9   1    1.10    2.90
   4  -9  -1    3.20    2.60
   4  -9  -1    6.40    3.30
  -4  -9   1    6.00    3.50
   4  -9  -1    3.30    2.90
   4  -9  -1    5.80    3.40
  -4  -9   1    5.70    3.10
  -4   9   1    1.80    1.70
  -4   9   1   -1.90    2.30
  -4   9   1    1.40    2.80
  -4   9   1    2.30    3.30
  -4   9   1    2.50    3.30
  -4   9   1    4.30    2.50
   4   9  -1    3.60    2.70
   4   9  -1    0.10    3.40
   4   9  -1    7.20    3.10
   4   9  -1    4.70    2.40
   4   9  -1    4.80    2.70
   4   9  -1   -1.70    3.00
   3  -9  -1   19.80    4.30
   3  -9  -1   17.90    4.50
  -3  -9   1   18.20    4.70
  -3  -9   1   12.60    4.00
  -3  -9   1   18.60    4.30
   3  -9  -1   18.80    5.30
   3  -9  -1   15.00    3.90
   3  -9  -1    9.40    4.00
  -3   9   1   13.40    4.50
   3   9  -1   23.40    4.90
   3   9  -1   13.00    3.60
  -3   9   1   17.30    3.30
  -3   9   1   14.70    3.30
   3   9  -1   15.70    4.20
   3   9  -1   16.70    4.70
  -3   9   1   13.80    4.00
   3   9  -1   17.80    5.40
  -3   9   1   14.00    4.60
  -3   9   1   18.40    4.70
   3   9  -1   12.90    5.00
   2  -9  -1    4.10    2.40
   2  -9  -1    2.60    3.00
  -2  -9   1    2.90    3.10
   2  -9  -1    0.20    2.70
  -2  -9   1    7.00    3.30
   2  -9  -1    2.20    2.50
   2  -9  -1    2.80    2.50
  -2   9   1   -1.20    1.40
   2   9  -1    5.40    2.20
  -2   9   1    1.30    2.10
   2   9  -1    2.70    2.40
   2   9  -1    2.00    3.60
   2   9  -1    3.70    2.40
  -2   9   1    1.40    2.10
   2   9  -1    2.90    2.70
  -2   9   1    2.90    2.60
  -2   9   1    4.60    3.10
  -1  -9   1  664.03   25.50
  -1  -9   1  720.23   25.30
   1  -9  -1  631.74   25.60
   1  -9  -1  652.23   26.80
  -1  -9   1  663.43   25.60
   1  -9  -1  673.53   25.50
   1  -9  -1  702.33   24.90
   1   9  -1  730.63   24.80
   1   9  -1  656.73   23.00
  -1   9   1  660.93   23.80
   1   9  -1  710.33   26.50
  -1   9   1  686.93   22.90
   1   9  -1  720.13   27.90
  -1   9   1  703.03   26.50
   0  -9   1 2059.89   57.59
   0  -9   1 2017.40   55.49
   0  -9  -1 2046.60   53.99
   0  -9  -1 1901.61   59.29
   0  -9   1 1995.50   56.89
   0  -9   1 2034.90   56.09
   0  -9  -1 1988.70   55.69
   0   9   1 2046.80   53.09
   0   9   1 1986.60   51.59
   0   9  -1 1971.60   52.89
   0   9  -1 1944.81   56.89
   0   9  -1 2071.79   52.09
   0   9   1 1984.20   49.80
   0   9   1 2046.60   55.99
   0   9  -1 2074.99   56.99
   1  -9   1   43.30    6.90
  -1  -9  -1   48.50    6.80
  -1  -9  -1   39.90    6.10
  -1  -9  -1   47.10    7.10
   1  -9   1   42.80    7.20
   1  -9   1   32.90    6.10
  -1  -9  -1   39.30    6.70
   1  -9   1   38.60    7.00
  -1   9  -1   53.99    8.10
   1   9   1   38.50    5.50
   1   9   1   40.80    7.30
  -1   9  -1   45.50    6.50
   1   9   1   47.90    6.70
  -1   9  -1   51.69    5.70
   1   9   1   48.60    8.90
   1   9   1   43.40    4.70
  -2  -9  -1   20.10    4.30
   2  -9   1   19.90    4.30
  -2  -9  -1   23.20    5.00
  -2  -9  -1   21.20    4.50
   2  -9   1   12.00    4.30
   2  -9   1   14.60    5.40
   2  -9   1   18.80    5.30
   2  -9   1   27.10    5.40
  -2  -9  -1   14.10    4.20
  -2   9  -1   20.20    4.00
  -2   9  -1   19.70    4.00
   2   9   1   17.60    3.60
   2   9   1   25.90    5.60
  -2   9  -1   12.20    4.30
   2   9   1   15.90    3.80
   2   9   1   18.90    4.20
  -2   9  -1   14.30    4.20
   3  -9   1  893.01   32.30
   3  -9   1  931.91   33.60
  -3  -9  -1  884.71   30.80
   3  -9   1  919.41   30.20
  -3  -9  -1  930.91   31.00
   3  -9   1  864.21   31.10
  -3  -9  -1  886.31   30.00
  -3  -9  -1  907.91   28.40
   3  -9   1  891.51   29.10
  -3   9  -1  906.01   27.00
   3   9   1  891.31   28.10
   3   9   1  902.51   29.20
   3   9   1  910.01   32.60
   3   9   1  941.51   32.40
   3   9   1  907.21   28.80
  -3   9  -1  923.31   31.40
  -3   9  -1  912.81   29.50
  -3   9  -1  918.01   27.90
   4  -9   1    1.20    3.00
  -4  -9  -1    1.40    2.50
   4  -9   1    1.00    2.70
  -4  -9  -1    0.80    3.20
   4  -9   1    0.40    3.30
  -4  -9  -1    2.50    3.00
  -4  -9  -1    0.30    2.50
   4  -9   1    2.40    3.70
   4  -9   1    1.90    2.90
   4   9   1    2.20    2.60
  -4   9  -1    2.40    3.50
  -4   9  -1   -1.30    2.00
   4   9   1    1.00    2.00
   4   9   1   -2.10    3.30
  -4   9  -1   -0.60    2.40
   4   9   1   13.80    4.50
   4   9   1    1.40    2.70
  -4   9  -1   -0.30    1.90
   4   9   1    2.00    3.40
  -4   9  -1    3.00    3.70
   5  -9   1  203.58   13.80
  -5  -9  -1  214.88   13.40
  -5  -9  -1  213.18   12.70
   5  -9   1  208.18   12.70
   5  -9   1  235.38   15.70
  -5  -9  -1  232.98   13.50
   5  -9   1  207.38   13.30
   5  -9   1  226.98   15.00
  -5  -9  -1  227.48   12.10
  -5   9  -1  195.88   14.80
   5   9   1  223.58   12.70
  -5   9  -1  209.88   10.80
  -5   9  -1  235.18   14.30
   5   9   1  221.18   12.60
   5   9   1  230.08   12.60
  -5   9  -1  214.08   12.50
   5   9   1  209.78   14.00
  -5   9  -1  213.88   10.60
   5   9   1  199.08   21.60
   5   9   1  220.68   15.20
   6  -9   1   14.70    5.40
   6  -9   1    8.00    3.70
  -6  -9  -1   18.10    4.20
   6  -9   1   13.70    4.30
   6  -9   1   20.40    6.80
  -6  -9  -1   17.20    5.00
  -6  -9  -1   11.40    4.40
  -6  -9  -1   18.20    4.50
   6   9   1    8.00    3.10
  -6   9  -1   23.80    4.10
  -6   9  -1   13.70    4.90
  -6   9  -1   20.40    5.30
   6   9   1   21.90    6.10
  -6   9  -1   19.70    5.30
  -6   9  -1   14.70    3.60
   6   9   1   13.30    5.80
   6   9   1   10.80    3.80
  -6   9  -1    5.70    4.60
   6   9   1   14.80    5.50
   7  -9   1   46.10    9.20
   7  -9   1   27.70    5.80
  -7  -9  -1   27.30    5.90
   7  -9   1   28.80    6.70
  -7  -9  -1   25.40    5.50
   7  -9   1   28.90    6.20
   7  -9   1   17.60    5.70
  -7  -9  -1   21.10    4.90
   7   9   1   24.50    5.40
  -7   9  -1   25.80    5.50
   7   9   1   21.30    4.70
   7   9   1   21.80    6.30
  -7   9  -1   32.40    4.80
  -7   9  -1   26.10    5.50
   7   9   1   35.30    6.50
  -7   9  -1   25.80    6.50
   7   9   1   28.30    6.60
   8  -9   1   31.70    7.60
  -8  -9  -1   26.40    6.20
   8  -9   1   23.70    5.40
  -8  -9  -1   25.80    4.80
   8   9   1   20.30    6.90
  -8   9  -1   32.30    5.00
  -8   9  -1   21.80    5.30
  -8   9  -1   24.80    4.50
  -8   9  -1   25.50    4.00
  -9  -9  -1   39.80    5.60
   9  -9   1   23.90    6.00
  -9  -9  -1   34.70    5.10
  -9  -9  -1   26.30    6.90
   9   9   1   27.90    7.60
  -9   9  -1   25.10    3.80
  -9   9  -1   33.00    4.70
  -9   9  -1   32.10    4.00
  -8 -10   1  111.19   10.70
   8 -10  -1  112.09   16.50
   8  10  -1  102.19   14.60
  -8  10   1  113.39    6.60
  -8  10   1  116.49    7.60
  -8  10   1  116.89    6.30
  -7 -10   1   31.70    6.90
  -7 -10   1   35.20    5.50
   7 -10  -1   30.70    7.50
  -7 -10   1   24.20    5.00
  -7  10   1   27.80    3.60
  -7  10   1   19.10    5.00
   7  10  -1   27.70    7.50
  -7  10   1   27.20    4.40
   6 -10  -1  414.06   19.40
   6 -10  -1  418.66   21.90
  -6 -10   1  407.66   18.30
  -6 -10   1  410.16   17.20
  -6 -10   1  424.56   20.60
   6  10  -1  418.56   20.00
   6  10  -1  404.56   21.30
   6  10  -1  414.56   18.80
  -6  10   1  407.86   18.70
  -6  10   1  415.56   16.00
   6  10  -1  481.35   28.40
  -6  10   1  431.76   14.00
  -5 -10   1  155.98   12.20
   5 -10  -1  155.48   13.20
   5 -10  -1  166.08   11.80
   5 -10  -1  154.08   12.10
  -5 -10   1  139.29   11.30
  -5 -10   1  153.88   10.50
   5 -10  -1  145.39   13.40
   5 -10  -1  159.78   11.20
  -5 -10   1  178.78   12.20
   5  10  -1  153.88   12.90
  -5  10   1  152.98   11.10
  -5  10   1  153.08    7.90
  -5  10   1  147.29   11.80
  -5  10   1  166.88   14.60
  -5  10   1  169.88    9.90
   5  10  -1  154.88   10.90
   5  10  -1  149.99   22.60
   5  10  -1  145.49   10.90
   4 -10  -1  227.58   16.00
  -4 -10   1  208.28   12.40
  -4 -10   1  252.87   14.50
   4 -10  -1  223.18   15.70
  -4 -10   1  223.68   14.70
   4 -10  -1  262.37   15.80
  -4 -10   1  233.78   14.40
   4 -10  -1  242.88   14.00
   4 -10  -1  236.68   14.10
  -4  10   1  236.48   14.90
   4  10  -1  230.88   16.10
  -4  10   1  243.98   16.90
   4  10  -1  227.28   13.50
  -4  10   1  251.37   12.20
   4  10  -1  228.88   15.50
   4  10  -1  223.88   16.20
  -4  10   1  246.08   14.10
  -4  10   1  229.18   10.10
   4  10  -1  225.68   13.20
  -4  10   1  251.67   15.30
   4  10  -1  216.28   13.20
  -3 -10   1   67.59    9.00
  -3 -10   1   47.50    7.70
   3 -10  -1   50.49    7.60
   3 -10  -1   47.90   11.90
   3 -10  -1   39.80    7.20
  -3 -10   1   48.10    6.50
   3 -10  -1   48.30    9.90
   3 -10  -1   53.69    7.00
  -3 -10   1   49.40    7.30
   3  10  -1   52.09    7.10
   3  10  -1   56.89    9.40
   3  10  -1   45.60    6.80
  -3  10   1   59.09    8.30
  -3  10   1   60.59    6.50
  -3  10   1   47.90    5.10
   3  10  -1   47.20    8.50
  -3  10   1   43.40    6.60
  -3  10   1   55.39    8.50
   3  10  -1   66.79    9.30
  -3  10   1   38.40    8.00
  -2 -10   1   21.40    5.80
   2 -10  -1   21.00    5.70
  -2 -10   1   16.60    5.30
  -2 -10   1   25.60    5.30
  -2 -10   1   20.90    5.20
   2 -10  -1   13.10    3.90
   2 -10  -1   14.60    4.80
   2 -10  -1   21.70    5.10
   2 -10  -1   12.40    4.60
   2  10  -1   16.30    3.80
  -2  10   1   21.30    4.00
  -2  10   1   23.30    4.60
   2  10  -1   15.70    5.80
   2  10  -1   15.50    4.50
  -2  10   1   17.60    5.00
   2  10  -1   20.60    4.20
  -2  10   1   20.20    5.10
  -2  10   1   24.70    6.10
  -2  10   1   13.70    5.60
   2  10  -1   19.20    5.90
   2  10  -1   18.20    4.20
   1 -10  -1  105.59    9.90
  -1 -10   1   87.29    9.50
  -1 -10   1   93.29    9.40
  -1 -10   1   95.99   10.00
   1 -10  -1   89.99    8.60
   1 -10  -1   95.09   10.00
  -1 -10   1  107.19    9.50
   1 -10  -1   85.89    9.50
  -1  10   1   98.49   11.30
   1  10  -1  107.09   10.40
  -1  10   1   92.99   10.20
  -1  10   1  100.89    9.10
   1  10  -1   93.99    8.10
   1  10  -1   75.99   10.50
   1  10  -1   94.29   14.00
  -1  10   1   89.69    6.80
  -1  10   1   97.69   11.40
  -1  10   1  100.09    8.20
   1  10  -1  100.09    8.90
   0 -10  -1  119.99   10.90
   0 -10   1  146.19   11.80
   0 -10  -1  132.39   17.30
   0 -10  -1  144.69   11.40
   0 -10   1  144.99   11.60
   0 -10  -1  159.88   11.00
   0 -10   1  145.59   11.20
   0  10   1  155.18    8.90
   0  10   1  158.98   12.30
   0  10   1  137.59    9.90
   0  10   1  123.89   11.00
   0  10  -1  138.29   12.00
   0  10  -1  157.58   11.00
   0  10   1  161.38   12.80
   0  10  -1  138.79   10.00
   0  10  -1  121.19   14.80
   0  10   1  125.09   13.60
   1 -10   1  142.09   12.10
   1 -10   1  137.99   12.10
   1 -10   1  135.69   10.30
   1 -10   1  151.18   12.00
   1 -10   1  134.19   10.20
  -1 -10  -1  145.19   11.80
  -1 -10  -1  148.59   11.70
  -1 -10  -1  129.29   10.70
   1  10   1  135.29    9.80
  -1  10  -1  140.79    9.90
   1  10   1  146.09   12.60
  -1  10  -1  130.09   11.10
  -1  10  -1  130.49   17.50
   1  10   1  128.29   20.70
   1  10   1  151.38   10.50
   1  10   1  146.99   12.10
  -1  10  -1  154.98   14.20
   1  10   1  149.88    9.00
  -1  10  -1  154.98   13.90
  -2 -10  -1  300.57   16.80
   2 -10   1  325.77   18.40
   2 -10   1  303.77   18.00
  -2 -10  -1  304.37   17.20
   2 -10   1  323.87   17.70
   2 -10   1  327.77   15.80
  -2 -10  -1  309.77   16.40
  -2  10  -1  314.37   16.00
   2  10   1  310.97   14.30
  -2  10  -1  338.97   18.50
  -2  10  -1  321.87   19.00
   2  10   1  309.47   15.60
  -2  10  -1  316.17   15.00
   2  10   1  306.87   18.40
   2  10   1  336.37   18.10
  -2  10  -1  311.17   17.70
   2  10   1  324.17   15.50
   2  10   1  338.07   18.90
  -2  10  -1  305.27   14.10
  -3 -10  -1   57.59    8.50
   3 -10   1   46.50    8.00
   3 -10   1   31.30    8.20
   3 -10   1   40.30    6.60
  -3 -10  -1   39.10    6.80
  -3 -10  -1   35.60    7.40
   3 -10   1   63.39    7.10
  -3 -10  -1   55.99    8.30
   3  10   1   49.80    8.30
  -3  10  -1   44.40    7.00
  -3  10  -1   47.10    6.50
   3  10   1   45.90    7.90
   3  10   1   47.30    6.30
   3  10   1   47.80    7.20
   3  10   1   62.59   11.50
   3  10   1   42.10    8.30
  -3  10  -1   45.80    7.70
  -3  10  -1   50.69    8.60
  -3  10  -1   45.00    9.00
  -3  10  -1   41.50    5.50
   4 -10   1  600.54   23.60
   4 -10   1  612.94   26.90
   4 -10   1  621.64   27.90
  -4 -10  -1  594.44   24.90
   4 -10   1  596.94   25.60
   4 -10   1  586.44   24.00
  -4 -10  -1  605.04   25.10
  -4 -10  -1  631.14   28.10
  -4 -10  -1  637.34   25.30
  -4  10  -1  599.04   23.80
  -4  10  -1  617.34   20.90
   4  10   1  622.44   23.50
  -4  10  -1  610.04   28.20
  -4  10  -1  589.74   25.20
   4  10   1  587.84   26.80
   4  10   1  599.54   22.70
  -4  10  -1  605.54   21.70
  -4  10  -1  589.94   25.50
   4  10   1  590.54   23.50
   4  10   1  635.94   26.70
   5 -10   1    6.30    5.90
   5 -10   1    4.70    4.50
   5 -10   1    4.40    4.30
  -5 -10  -1   -3.00    3.50
  -5 -10  -1    1.20    3.90
   5 -10   1   -2.30    3.60
  -5 -10  -1    2.30    3.60
  -5 -10  -1    1.30    2.90
   5 -10   1    4.20    4.90
  -5  10  -1   -0.30    2.50
   5  10   1   -1.70    2.50
   5  10   1    1.50    2.90
  -5  10  -1   -1.30    4.00
  -5  10  -1   -5.60    4.00
  -5  10  -1   -4.50    3.20
   5  10   1    0.20    4.90
  -5  10  -1   -2.50    2.70
  -6 -10  -1  183.28   11.80
   6 -10   1  160.88   16.20
   6 -10   1  170.08   13.60
  -6 -10  -1  161.88   13.00
  -6 -10  -1  159.48   11.70
   6 -10   1  153.98   12.10
   6  10   1  174.68   12.30
  -6  10  -1  173.18   10.30
   6  10   1  157.38   11.80
  -6  10  -1  139.99   12.20
  -6  10  -1  174.28    9.80
   6  10   1  172.18   14.30
  -6  10  -1  173.98   12.30
  -7 -10  -1   63.69    9.80
  -7 -10  -1   55.99    7.70
   7 -10   1   41.80    7.50
  -7  10  -1   50.59    7.70
  -7  10  -1   53.79    8.10
  -7  10  -1   52.19    6.10
   7  10   1   49.00    9.00
  -7  10  -1   56.39    6.50
  -8 -10  -1   14.50    4.90
  -8 -10  -1   17.30    6.00
   8 -10   1   14.80    6.70
  -8 -10  -1   18.90    5.30
  -8  10  -1   13.00    3.80
  -8  10  -1   15.50    5.20
  -8  10  -1    6.60    5.10
   8  10   1    9.60    7.40
  -7 -11   1    5.30    4.90
  -7 -11   1    0.30    5.20
  -7 -11   1   -6.70    7.00
  -7  11   1   -0.40    3.00
  -7  11   1    7.30    4.30
  -7  11   1    0.40    5.60
  -6 -11   1   10.00    5.30
  -6 -11   1    9.00    5.00
  -6 -11   1   11.80    6.40
   6 -11  -1   10.10    5.70
  -6  11   1    9.70    6.30
  -6  11   1    7.60    4.00
   6  11  -1    4.70    6.50
  -6  11   1    7.90    5.80
  -6  11   1    6.30    2.70
  -5 -11   1   92.89   10.90
   5 -11  -1   91.89   10.80
  -5 -11   1   80.39   10.40
  -5 -11   1   95.29    9.70
   5  11  -1   81.19   11.70
   5  11  -1   93.49    9.70
  -5  11   1   93.39    8.70
  -5  11   1  109.19   10.30
  -5  11   1   89.79    6.30
  -5  11   1   75.29   11.80
   4 -11  -1   50.29    8.60
  -4 -11   1   54.29    9.60
   4 -11  -1   38.20    8.10
  -4 -11   1   49.50    7.10
  -4  11   1   59.19    9.60
  -4  11   1   49.50    5.50
   4  11  -1   68.99   11.20
  -4  11   1   44.30    6.70
  -4  11   1   47.00    7.30
   4  11  -1   55.49    7.80
   4  11  -1   52.19    8.00
  -3 -11   1   15.20    5.20
   3 -11  -1   19.60    6.40
  -3 -11   1   18.20    6.00
  -3 -11   1   17.10    6.40
   3 -11  -1   12.60    5.30
  -3 -11   1   27.90    7.00
   3  11  -1   30.80    7.50
  -3  11   1   11.90    6.50
  -3  11   1   18.60    3.90
  -3  11   1   15.30    4.50
  -3  11   1   17.20    5.00
   3  11  -1   23.60    9.60
   3  11  -1   21.50    5.10
  -3  11   1   14.40    6.20
  -2 -11   1   66.09   10.10
   2 -11  -1   60.19    9.60
   2 -11  -1   71.09   10.10
  -2 -11   1   81.59   10.60
  -2 -11   1   63.29    9.40
   2 -11  -1   64.59   10.20
   2 -11  -1   66.89    9.40
   2  11  -1   56.69    7.60
  -2  11   1   64.19    9.80
   2  11  -1   55.69    9.50
   2  11  -1   64.29    8.70
  -2  11   1   61.89    5.80
  -2  11   1   64.59    6.50
  -2  11   1   63.79    9.40
  -2  11   1   53.09    7.30
   2  11  -1   63.79    8.10
  -1 -11   1  135.49   11.80
   1 -11  -1  151.88   12.90
  -1 -11   1  168.88   13.60
   1 -11  -1  155.28   13.50
   1 -11  -1  164.38   12.10
  -1 -11   1  141.49   11.70
   1  11  -1  154.48   11.70
  -1  11   1  147.99   21.40
  -1  11   1  164.48    9.40
  -1  11   1  149.88   11.40
   1  11  -1  168.48   13.90
  -1  11   1  158.48   14.30
   1  11  -1  145.59   10.80
   1  11  -1  151.78   10.30
   0 -11   1  130.89   11.80
   0 -11  -1  149.99   12.00
   0 -11   1  141.49   12.70
   0 -11  -1  141.79   12.70
   0 -11  -1  125.69   11.70
   0 -11   1  133.29   12.20
   0  11   1  120.19   12.00
   0  11   1  130.89    8.80
   0  11  -1  132.49   10.20
   0  11   1  143.19   11.10
   0  11  -1  160.38   11.60
   0  11   1  132.99   10.10
   0  11  -1  136.49   12.80
   0  11   1  163.18   15.00
   1 -11   1    2.50    3.80
   1 -11   1    0.50    4.70
  -1 -11  -1    0.40    4.50
  -1 -11  -1   -2.60    4.30
  -1 -11  -1    2.00    4.40
   1 -11   1   -2.70    3.70
  -1  11  -1    6.90    4.50
   1  11   1    2.30    3.60
   1  11   1   -1.00    2.80
   1  11   1    1.50    2.40
  -1  11  -1    1.80    3.50
   1  11   1    0.60    4.80
  -1  11  -1    8.20    6.20
  -1  11  -1    2.90    3.30
   2 -11   1   46.80    9.00
  -2 -11  -1   50.39    8.60
   2 -11   1   41.10    7.30
   2 -11   1   33.80    7.40
  -2 -11  -1   56.29    8.80
  -2 -11  -1   43.70    7.90
   2 -11   1   40.70    7.80
  -2  11  -1   41.40    6.70
   2  11   1   49.00    8.50
  -2  11  -1   29.70    5.30
   2  11   1   42.70    7.20
  -2  11  -1   42.20    9.20
  -2  11  -1   39.80    7.00
   2  11   1   34.60    6.40
  -2  11  -1   51.79    9.00
   2  11   1   44.10    6.40
   3 -11   1  639.44   26.50
  -3 -11  -1  603.14   25.60
  -3 -11  -1  632.84   26.80
  -3 -11  -1  665.43   27.40
   3 -11   1  646.64   28.10
  -3  11  -1  648.64   26.20
   3  11   1  632.24   25.50
  -3  11  -1  658.43   28.00
   3  11   1  675.63   28.70
  -3  11  -1  603.04   27.70
  -3  11  -1  637.84   22.60
   3  11   1  630.64   23.80
  -4 -11  -1  423.96   20.90
   4 -11   1  429.96   22.10
  -4 -11  -1  412.86   23.00
  -4 -11  -1  366.56   19.80
   4 -11   1  433.76   24.70
  -4  11  -1  421.76   18.20
  -4  11  -1  385.06   19.40
   4  11   1  399.86   19.70
   4  11   1  435.06   23.20
  -4  11  -1  405.06   16.70
   4  11   1  442.46   22.60
  -4  11  -1  385.06   21.20
  -5 -11  -1   23.50    6.40
   5 -11   1   40.70    7.80
  -5 -11  -1   28.10    7.10
  -5  11  -1   34.10    6.80
   5  11   1   45.20    9.00
  -5  11  -1   33.80    7.80
  -5  11  -1   28.50    5.60
  -5  11  -1   40.20    5.70
   5  11   1   34.10    6.20
   6 -11   1  184.18   14.40
  -6 -11  -1  224.58   16.20
  -6 -11  -1  175.08   13.70
  -6  11  -1  175.08   10.50
   6  11   1  187.48   16.90
  -6  11  -1  195.38   14.30
  -6  11  -1  181.38   11.60
  -6  11  -1  203.48   15.40
  -7 -11  -1   13.10    8.30
  -7  11  -1   14.90    4.60
  -7  11  -1   15.30    6.90
  -7  11  -1   16.40    4.70
  -7  11  -1   12.90    7.50
  -5 -12   1   -4.30    7.80
  -5  12   1    2.10    3.10
  -5  12   1    5.90    5.20
  -5  12   1    3.40    5.10
  -5  12   1    2.00    7.30
   4 -12  -1   -7.60    5.60
  -4 -12   1    2.50    7.20
  -4  12   1    0.20    5.40
  -4  12   1    1.80    5.50
   4  12  -1    9.10    8.00
  -4  12   1   -0.70    2.70
  -4  12   1   -0.40    4.60
  -3 -12   1  333.47   20.10
   3 -12  -1  313.27   18.90
  -3  12   1  321.37   16.60
   3  12  -1  308.17   17.00
   3  12  -1  332.47   21.60
  -3  12   1  309.67   13.60
  -3  12   1  318.47   18.10
  -2 -12   1  340.17   20.50
   2 -12  -1  308.87   18.80
  -2  12   1  321.77   13.90
  -2  12   1  330.37   14.60
  -2  12   1  320.57   17.80
  -2  12   1  291.37   17.50
   2  12  -1  276.07   19.40
   2  12  -1  299.87   18.00
   2  12  -1  346.07   17.30
  -1 -12   1   -7.60    5.50
   1 -12  -1   -7.90    5.70
  -1 -12   1   -2.60    5.20
   1 -12  -1    0.30    5.60
  -1  12   1   -4.70    2.50
  -1  12   1    2.00    4.90
   1  12  -1    7.30    8.40
   1  12  -1    0.70    3.40
   1  12  -1   -4.50    7.00
   0 -12  -1  251.17   17.80
   0 -12  -1  273.37   16.90
   0 -12   1  259.87   16.80
   0 -12   1  260.37   18.00
   0  12   1  233.38   17.50
   0  12  -1  284.07   16.80
   0  12   1  268.57   16.70
   0  12   1  256.47   13.20
   0  12  -1  279.27   19.20
   0  12  -1  274.37   14.40
  -1 -12  -1   26.10    7.40
   1 -12   1   21.10    7.40
  -1 -12  -1   24.60    7.50
   1 -12   1   19.70    6.60
  -1  12  -1   15.00    6.30
   1  12   1   26.30    5.50
   1  12   1   22.30    6.40
   1  12   1   12.30    7.50
  -1  12  -1   32.30    8.10
  -1  12  -1   25.10    5.60
  -2 -12  -1    2.00    6.10
  -2 -12  -1   -2.80    5.90
   2 -12   1    0.70    6.20
   2 -12   1    7.30    6.30
   2  12   1    2.80    4.70
   2  12   1    3.80   10.40
   2  12   1    1.40    3.60
  -2  12  -1    2.20    3.40
  -2  12  -1   -0.40    4.40
  -3 -12  -1  298.97   19.70
   3 -12   1  259.27   17.00
  -3  12  -1  265.67   16.40
  -3  12  -1  279.67   14.60
   3  12   1  269.97   15.10
   3  12   1  266.57   19.80
   3  12   1  257.67   16.80
  -4 -12  -1    3.20    6.10
   4 -12   1   -2.90    6.50
   4  12   1    4.90    4.40
  -4  12  -1    1.10    5.30
  -4  12  -1    4.60    6.10
   4  12   1   -2.30    7.20
  -5 -12  -1    1.20    7.70
   5  12   1    4.00    8.90
  -5  12  -1   -5.70    4.60
  -5  12  -1   -5.40    6.50
  13   0  -2    2.40    3.90
  13   0  -2    0.90    3.60
  12   0  -2   28.20    6.70
  12   0  -2   38.20    4.80
  12   0  -2   45.60    5.60
  12   0  -2   44.70    7.30
  11   0  -2    5.10    2.40
  11   0  -2    4.80    2.40
  11   0  -2   -0.50    2.20
  11   0  -2    0.20    3.00
  10   0  -2 2680.03   61.29
  10   0  -2 2675.83   71.89
  10   0  -2 2694.23   60.79
  10   0  -2 2725.33   66.39
   9   0  -2   -0.50    1.20
   9   0  -2    8.10    2.80
   9   0  -2   -0.30    1.40
  -9   0   2    1.00    0.80
  -9   0   2    1.10    0.90
   9   0  -2   -1.40    2.00
   8   0  -2 1531.55   34.10
   8   0  -2 1611.74   44.60
  -8   0   2 1583.74   34.40
   8   0  -2 1578.04   34.10
   8   0  -2 1588.64   35.90
   8   0  -2 1511.25   35.80
   8   0  -2 1555.64   40.40
  -8   0   2 1640.14   34.70
   7   0  -2    0.50    0.80
   7   0  -2    0.30    0.60
  -7   0   2    2.10    1.50
   7   0  -2    0.50    0.80
  -7   0   2    0.70    0.50
   7   0  -2    0.90    1.00
   7   0  -2    1.90    2.00
   7   0  -2    0.40    0.60
   6   0  -2  336.27   13.60
   6   0  -2  326.07    8.00
  -6   0   2  342.17    8.30
   6   0  -2  306.77   11.30
   6   0  -2  325.27    8.10
  -6   0   2  322.07   11.80
   6   0  -2  304.67    8.10
   6   0  -2  327.97    8.00
  -6   0   2  312.77    8.00
   5   0  -2   -0.50    1.10
  -5   0   2    0.60    0.90
  -5   0   2    1.00    0.50
  -5   0   2    0.90    0.50
   5   0  -2    1.50    0.90
   4   0  -2  980.50   25.30
   4   0  -2  945.51   23.60
   3   0  -2    1.10    0.70
   3   0  -2    0.80    0.50
   1   0  -2    0.30    0.40
  -1   0   2    0.10    0.40
   1   0  -2    0.30    0.40
   1   0  -2    0.90    0.40
   1   0  -2    0.60    0.40
   1   0  -2    1.70    0.40
  -1   0   2    0.00    0.30
   0   0  -2   15.10    1.20
   0   0  -2   18.60    1.20
   0   0   2   17.30    1.40
   0   0  -2   17.80    1.40
   0   0  -2   15.00    1.20
   0   0   2   17.60    1.30
   0   0   2   17.30    1.20
   0   0   2   17.60    1.20
  -1   0  -2   -0.30    0.40
  -1   0  -2    1.10    0.70
   1   0   2    0.40    0.70
   1   0   2    0.50    0.50
  -1   0  -2    0.70    0.70
   1   0   2   -0.30    0.40
   1   0   2    0.40    0.60
   2   0   2 2414.36   50.89
   2   0   2 2315.87   50.99
   2   0   2 2325.07   50.59
  -2   0  -2 2290.27   50.59
   3   0   2    0.50    0.70
  -3   0  -2    1.30    0.90
  -3   0  -2    1.30    0.90
  -3   0  -2    0.30    0.70
  -3   0  -2    1.10    0.90
  -3   0  -2    0.30    0.60
   3   0   2   -0.40    0.50
   3   0   2    0.80    0.70
   3   0   2    1.70    0.90
   3   0   2    0.80    0.90
   3   0   2    1.00    0.70
   4   0   2  875.31   22.60
  -4   0  -2  910.91   22.70
  -4   0  -2  876.01   21.50
   4   0   2  915.81   22.50
  -4   0  -2  895.61   21.50
   4   0   2  902.51   23.50
   4   0   2  923.71   25.10
  -4   0  -2  900.41   22.60
   4   0   2  921.71   23.00
   4   0   2  889.61   22.20
  -5   0  -2    0.30    0.90
   5   0   2   -1.40    0.60
  -5   0  -2    0.40    0.90
  -5   0  -2   -0.30    0.70
   5   0   2    1.30    1.40
   5   0   2    0.70    0.90
  -5   0  -2   -0.20    0.70
   5   0   2   -0.50    1.00
   5   0   2    0.80    1.20
   5   0   2    0.50    1.50
   6   0   2 1910.31   44.50
  -6   0  -2 1892.21   46.50
  -6   0  -2 1959.80   44.70
   6   0   2 1901.31   46.70
  -6   0  -2 1878.81   42.30
   6   0   2 1891.41   45.00
   6   0   2 1896.21   49.20
   6   0   2 1890.91   45.30
   6   0   2 1919.01   44.70
  -6   0  -2 1981.00   42.30
   7   0   2   -0.40    1.00
   7   0   2    1.00    1.20
  -7   0  -2    2.00    0.80
   7   0   2   -0.40    1.10
   7   0   2    1.10    1.30
   7   0   2    0.30    1.00
   7   0   2    1.70    1.30
  -7   0  -2    0.60    0.90
  -7   0  -2   -1.00    1.00
  -7   0  -2    2.20    1.50
  -8   0  -2  808.92   25.10
   8   0   2  817.82   22.70
   8   0   2  785.32   25.10
  -8   0  -2  805.42   22.80
   8   0   2  812.62   22.80
   8   0   2  795.72   23.50
  -8   0  -2  788.02   22.30
   8   0   2  773.82   31.90
   9   0   2    0.00    2.40
   9   0   2   -0.60    1.90
  -9   0  -2    0.30    1.50
   9   0   2   -0.10    1.70
   9   0   2   -0.70    1.60
   9   0   2    1.00    1.80
  -9   0  -2    1.60    1.30
  -9   0  -2    2.00    1.80
   9   0   2    0.30    1.50
 -10   0  -2  646.24   20.00
  10   0   2  645.44   22.10
 -10   0  -2  630.14   19.40
  10   0   2  607.64   19.70
  10   0   2  613.74   20.30
  10   0   2  586.44   26.00
  10   0   2  638.44   20.50
  10   0   2  635.54   23.40
  11   0   2    1.70    2.30
  11   0   2   -0.30    3.10
  11   0   2   -1.80    2.80
 -11   0  -2    2.00    2.50
  11   0   2   -0.90    2.20
  11   0   2    0.00    2.30
 -11   0  -2   -2.90    2.00
  11   0   2    0.70    2.40
 -11   0  -2    0.60    2.10
  12   0   2  223.48   12.50
  12   0   2  248.38   15.00
  12   0   2  242.28   11.40
  12   0   2  225.98   13.60
  12   0   2  230.48   11.50
 -12   0  -2  239.68   11.30
  12   0   2  230.18   17.00
 -12   0  -2  236.58   14.50
  13   0   2    5.70    4.80
 -13   0  -2    1.50    4.70
  13   0   2   -3.50    3.10
  13   0   2   -3.80    4.50
  13  -1  -2  399.76   19.10
  13  -1  -2  412.36   17.20
  13   1  -2  410.66   16.30
  13   1  -2  383.06   16.20
  13   1  -2  445.56   30.60
  12  -1  -2   16.20    5.20
  12  -1  -2   30.00    4.60
  12  -1  -2   28.50    4.20
  12  -1  -2   36.50    6.30
  12   1  -2   28.10    8.60
  12   1  -2   25.60    4.50
  12   1  -2   34.20    4.90
  12   1  -2   17.20    5.40
  11  -1  -2   96.59    6.00
  11  -1  -2   96.59   10.20
  11  -1  -2   91.89    8.10
  11  -1  -2  111.09    7.20
  11   1  -2   98.69    6.50
  11   1  -2  101.99    8.80
  11   1  -2  112.69    6.80
  11   1  -2  104.99   10.60
  10  -1  -2   33.20    4.10
  10  -1  -2   24.90    4.50
  10  -1  -2   35.10    6.10
 -10  -1   2   25.90    2.40
 -10  -1   2   27.90    2.30
  10  -1  -2   29.70    3.60
  10   1  -2   35.00    6.80
  10   1  -2   27.90    3.60
 -10   1   2   27.20    1.90
  10   1  -2   20.90    3.10
  10   1  -2   29.20    5.30
 -10   1   2   30.50    1.90
   9  -1  -2 1870.91   53.29
   9  -1  -2 1965.50   48.60
  -9  -1   2 1974.80   42.40
   9  -1  -2 1904.31   43.70
  -9  -1   2 1853.81   42.00
   9  -1  -2 1884.81   44.70
  -9   1   2 1908.51   41.50
   9   1  -2 2007.90   42.10
   9   1  -2 1918.31   49.40
   9   1  -2 1939.91   42.80
  -9   1   2 1919.41   48.80
   9   1  -2 1894.31   44.00
  -9   1   2 1911.11   41.60
   9   1  -2 1865.51   44.30
   9   1  -2 1900.71   53.29
   8  -1  -2   16.20    3.10
   8  -1  -2   15.20    2.10
   8  -1  -2   18.20    4.50
   8  -1  -2   18.00    1.60
  -8  -1   2   19.00    2.00
   8  -1  -2   17.70    2.50
   8  -1  -2   18.60    1.60
  -8  -1   2   17.90    1.80
   8   1  -2   17.10    3.20
   8   1  -2   15.10    4.10
   8   1  -2   18.00    1.90
  -8   1   2   15.50    1.70
  -8   1   2   16.00    3.10
   8   1  -2   20.00    2.50
   8   1  -2   22.50    2.40
   8   1  -2   16.70    2.00
  -8   1   2   20.00    1.70
  -7  -1   2  147.79    5.30
   7  -1  -2  143.99    5.20
   7  -1  -2  153.88    9.60
   7  -1  -2  153.48    7.50
   7  -1  -2  153.88    4.90
  -7  -1   2  139.19    5.00
   7  -1  -2  155.48    4.70
   7  -1  -2  141.49    5.60
  -7   1   2  148.79    4.80
  -7   1   2  147.39    4.90
  -7   1   2  147.89    7.50
   7   1  -2  149.59    5.20
   7   1  -2  139.39    8.90
   7   1  -2  145.19    5.60
   7   1  -2  139.49    7.80
   6  -1  -2 1230.18   27.70
   6  -1  -2 1237.68   27.30
   6  -1  -2 1186.68   30.60
   6  -1  -2 1254.27   27.20
   6  -1  -2 1239.08   27.30
   6  -1  -2 1262.17   34.50
  -6  -1   2 1291.07   27.90
  -6  -1   2 1245.98   27.70
  -6   1   2 1206.68   30.90
   6   1  -2 1232.78   27.60
   6   1  -2 1208.28   27.90
  -6   1   2 1283.47   27.40
  -6   1   2 1218.28   27.30
   6   1  -2 1260.97   32.10
   5  -1  -2 4349.36   93.19
  -5  -1   2 4499.25   94.29
   5  -1  -2 4313.67   93.69
   5  -1  -2 4632.14   93.69
   5  -1  -2 4498.45  100.29
   5  -1  -2 4437.66   93.49
  -5  -1   2 4566.94   94.09
   5  -1  -2 4459.75   96.59
   5   1  -2 4508.95   94.09
  -5   1   2 4471.55   96.89
   5   1  -2 4443.46   94.29
   5   1  -2 4483.55   93.99
   5   1  -2 4610.04   93.79
  -5   1   2 4696.93   93.79
   5   1  -2 4503.65   98.19
  -5   1   2 4483.55   93.79
   4  -1  -2  582.24   13.20
   4  -1  -2  596.84   13.00
   4  -1  -2  566.54   17.20
  -4  -1   2  587.64   13.60
  -4  -1   2  562.44   13.40
   4  -1  -2  567.84   14.90
  -4   1   2  582.84   15.30
   4   1  -2  574.74   12.90
   4   1  -2  556.14   13.00
  -4   1   2  600.84   13.10
  -4   1   2  557.84   17.00
   4   1  -2  572.44   16.30
   4   1  -2  576.44   13.70
   4   1  -2  583.54   13.40
  -4   1   2  567.84   13.20
   3  -1  -2  198.18    5.30
   3  -1  -2  204.78    6.10
   3  -1  -2  201.18    7.70
  -3  -1   2  203.58    5.60
  -3  -1   2  201.48    5.50
   3  -1  -2  202.58    5.20
  -3   1   2  189.78    5.30
   3   1  -2  212.28    5.20
  -3   1   2  187.38    6.10
   3   1  -2  203.18    5.70
  -3   1   2  200.88    7.80
  -3   1   2  205.88    5.20
   3   1  -2  207.88    5.00
   2  -1  -2  239.38    6.10
   2  -1  -2  239.58    6.10
  -2  -1   2  238.68    6.50
  -2  -1   2  234.88    6.30
   2  -1  -2  229.58    5.90
   2  -1  -2  243.28    5.70
   2  -1  -2  244.38    7.70
   2  -1  -2  251.37    6.20
   2   1  -2  235.58    6.20
   2   1  -2  233.68    6.50
  -2   1   2  248.88    7.70
  -2   1   2  237.28    6.30
   2   1  -2  245.98    6.00
   2   1  -2  251.27    6.30
  -2   1   2  236.08    6.00
  -1  -1   2 3504.35  127.29
   1  -1  -2 3502.25  121.99
  -1  -1   2 3484.15   89.59
   1  -1  -2 3581.64   88.09
   1   1  -2 3500.45   89.39
  -1   1   2 3713.03   88.59
   1   1  -2 3322.97  126.69
  -1   1   2 3631.54  124.39
   0  -1   2  223.68    6.00
   0  -1   2  206.88    6.50
   0  -1   2  198.38    5.90
   0  -1  -2  196.38    6.10
   0  -1  -2  207.98    5.90
   0  -1  -2  194.18    5.20
   0  -1   2  195.38    6.00
   0  -1  -2  197.18    5.90
   0  -1  -2  213.28    6.20
   0   1  -2  204.18    6.30
   0   1  -2  196.38    6.40
   0   1   2  197.78    6.10
   0   1  -2  200.38    5.90
   0   1  -2  210.68    6.10
   0   1  -2  205.78    5.90
   0   1   2  212.98    6.00
   0   1   2  198.78    6.00
   0   1   2  211.88    6.00
   0   1   2  207.68    6.00
   0   1   2  207.18    5.30
  -1  -1  -2 2976.50  130.89
   1  -1   2 3033.00  137.49
  -1  -1  -2 3097.79   86.89
   1   1   2 3034.80  133.89
   1   1   2 3226.78   87.89
  -1   1  -2 3087.19   87.19
  -1   1  -2 2967.80  133.99
  -2  -1  -2  526.35   13.30
   2  -1   2  515.25   14.20
  -2  -1  -2  575.24   15.10
  -2  -1  -2  525.25   13.60
   2  -1   2  512.35   13.70
   2  -1   2  540.05   14.20
   2  -1   2  542.15   14.80
   2  -1   2  498.75   13.40
  -2  -1  -2  532.05   13.70
   2  -1   2  516.05   13.90
  -2   1  -2  526.15   13.30
   2   1   2  524.45   13.80
  -2   1  -2  540.25   13.80
  -2   1  -2  512.05   14.50
  -2   1  -2  510.75   14.00
   2   1   2  516.55   13.80
   2   1   2  528.75   13.70
   2   1   2  508.25   13.50
   3  -1   2 1380.36   33.10
  -3  -1  -2 1492.25   33.20
   3  -1   2 1485.65   34.10
   3  -1   2 1420.96   34.40
  -3  -1  -2 1402.16   33.90
  -3  -1  -2 1433.36   33.60
   3  -1   2 1417.66   34.00
   3  -1   2 1510.15   33.70
  -3  -1  -2 1465.55   33.50
   3  -1   2 1511.25   35.70
  -3  -1  -2 1457.35   32.90
  -3   1  -2 1458.75   35.40
  -3   1  -2 1463.75   33.40
  -3   1  -2 1541.55   33.80
  -3   1  -2 1458.15   33.90
   3   1   2 1428.26   33.50
   3   1   2 1495.25   33.80
   3   1   2 1485.75   33.70
   3   1   2 1450.05   34.10
  -3   1  -2 1437.06   34.00
  -3   1  -2 1507.35   32.90
   3   1   2 1288.67   35.10
   4  -1   2 1295.47   30.30
  -4  -1  -2 1224.68   30.50
   4  -1   2 1283.27   31.30
   4  -1   2 1292.67   31.60
   4  -1   2 1314.37   30.70
  -4  -1  -2 1325.97   30.00
  -4  -1  -2 1256.07   29.50
  -4  -1  -2 1305.87   31.80
  -4  -1  -2 1309.27   30.60
   4  -1   2 1293.57   31.30
   4  -1   2 1293.47   33.60
   4   1   2 1304.67   30.90
  -4   1  -2 1270.67   29.50
  -4   1  -2 1250.47   31.20
   4   1   2 1317.97   30.80
  -4   1  -2 1280.17   29.90
  -4   1  -2 1305.27   30.80
   4   1   2 1277.17   30.80
   4   1   2 1304.37   30.60
   4   1   2 1222.38   31.50
  -5  -1  -2    8.20    1.60
   5  -1   2    7.30    1.90
  -5  -1  -2    9.00    1.80
   5  -1   2   12.30    2.60
  -5  -1  -2    6.50    1.50
   5  -1   2    8.40    2.30
   5  -1   2    6.50    1.50
   5  -1   2    4.30    1.40
   5  -1   2    7.20    2.40
  -5  -1  -2   13.10    2.80
  -5   1  -2    5.00    1.80
   5   1   2    7.80    1.90
  -5   1  -2    5.90    1.70
  -5   1  -2   10.10    1.70
   5   1   2    7.80    1.70
   5   1   2    7.30    1.80
   5   1   2    8.70    2.20
   5   1   2   10.60    2.20
  -5   1  -2    7.50    1.40
   6  -1   2 1921.21   46.60
  -6  -1  -2 1897.31   42.40
  -6  -1  -2 1868.21   46.70
   6  -1   2 1893.51   49.60
  -6  -1  -2 1898.91   42.60
   6  -1   2 1912.31   44.70
   6  -1   2 1932.61   45.80
   6  -1   2 1919.91   45.50
   6  -1   2 1946.91   44.60
  -6  -1  -2 1825.02   44.40
   6   1   2 1886.51   44.90
   6   1   2 1929.21   44.90
  -6   1  -2 2007.10   42.40
  -6   1  -2 1920.41   44.80
   6   1   2 1943.41   46.90
  -6   1  -2 1905.41   42.30
  -6   1  -2 1877.61   46.10
   6   1   2 1896.01   45.00
   7  -1   2    9.40    2.40
   7  -1   2   12.40    2.70
   7  -1   2    9.40    2.50
  -7  -1  -2   15.20    1.90
   7  -1   2   10.80    2.20
  -7  -1  -2   13.00    2.60
   7  -1   2   10.90    2.40
  -7  -1  -2   12.10    1.60
   7  -1   2   16.30    4.30
  -7  -1  -2   11.30    2.30
  -7  -1  -2   14.50    3.40
  -7   1  -2   18.10    3.60
  -7   1  -2   13.60    1.60
   7   1   2   13.00    2.60
   7   1   2   13.20    2.60
  -7   1  -2   13.60    2.70
   7   1   2   10.00    2.40
  -7   1  -2   13.20    2.60
   7   1   2   10.80    3.30
   7   1   2    8.90    2.30
   7   1   2   13.60    2.70
   8  -1   2  119.39    6.70
   8  -1   2  120.59    9.60
   8  -1   2  118.49    8.10
  -8  -1  -2  120.09    3.70
   8  -1   2  120.49    7.50
   8  -1   2  119.99    8.00
  -8  -1  -2  116.79    8.00
  -8  -1  -2  120.09    6.60
   8  -1   2  111.29    6.50
  -8  -1  -2  114.09    6.70
   8   1   2  116.79    9.20
   8   1   2  112.39    6.90
  -8   1  -2  131.49   11.80
   8   1   2  124.09    7.30
   8   1   2  113.19    9.40
   8   1   2  106.99    6.60
  -8   1  -2  121.09    6.70
  -8   1  -2  122.69    6.80
   8   1   2  119.29    7.00
  -9  -1  -2  344.57   13.20
   9  -1   2  331.27   17.70
   9  -1   2  351.26   13.00
   9  -1   2  336.87   15.10
   9  -1   2  340.67   13.10
   9  -1   2  341.97   13.60
  -9  -1  -2  365.56   15.90
  -9  -1  -2  352.36   13.00
   9  -1   2  339.67   14.40
   9   1   2  319.07   13.60
   9   1   2  369.56   13.90
   9   1   2  360.96   13.40
   9   1   2  333.07   17.40
   9   1   2  340.37   13.50
  -9   1  -2  356.96   13.00
   9   1   2  343.97   15.50
  -9   1  -2  350.96   13.10
  -9   1  -2  355.26   15.10
  10  -1   2    4.40    2.60
 -10  -1  -2    8.10    3.20
  10  -1   2    3.70    2.30
  10  -1   2    5.10    3.50
 -10  -1  -2    4.00    2.20
  10  -1   2    1.50    2.80
  10  -1   2    6.00    2.40
  10  -1   2    8.90    2.90
 -10  -1  -2    4.00    2.20
  10   1   2   -1.50    1.90
  10   1   2    5.00    2.70
  10   1   2    0.30    2.90
  10   1   2    4.80    2.30
 -10   1  -2    4.50    2.10
 -10   1  -2    4.00    2.30
  11  -1   2  213.88   12.80
  11  -1   2  198.88    9.90
 -11  -1  -2  213.88   10.00
  11  -1   2  214.08   10.70
  11  -1   2  202.78   10.60
 -11  -1  -2  200.18   10.20
  11  -1   2  228.08   16.00
  11  -1   2  201.38   12.20
  11   1   2  197.98   10.20
  11   1   2  190.58   14.80
 -11   1  -2  192.18    9.50
  11   1   2  206.58   11.10
  11   1   2  202.38   13.10
  11   1   2  186.78   11.20
  11   1   2  193.68   10.50
 -11   1  -2  194.58   12.10
 -11   1  -2  201.38   10.00
  12  -1   2  140.59   11.20
 -12  -1  -2  128.39   13.30
  12  -1   2  155.38    9.30
  12  -1   2  131.29   13.40
  12  -1   2  140.09   13.40
 -12  -1  -2  150.68    9.10
  12  -1   2  151.58   10.20
  12  -1   2  125.79    8.20
  12   1   2  153.48   10.90
  12   1   2  123.79    8.90
  12   1   2  143.59    8.90
 -12   1  -2  147.29    8.80
  12   1   2  158.68   10.40
 -12   1  -2  151.08   11.60
  12   1   2  157.98   14.20
  12   1   2  165.48   12.10
  13  -1   2    9.40    5.20
  13  -1   2    8.40    3.50
  13  -1   2    6.20    4.70
 -13  -1  -2   14.60    4.20
  13   1   2   10.80    5.20
 -13   1  -2    5.50    6.90
  13   1   2    5.20    4.70
  13   1   2    8.50    4.00
  13  -2  -2  248.28   11.70
  13  -2  -2  229.18   13.40
  13   2  -2  244.38   12.90
  13   2  -2  229.98   12.50
  12  -2  -2  423.06   18.40
  12  -2  -2  397.56   22.80
  12  -2  -2  403.16   14.70
  12  -2  -2  404.76   16.80
  12   2  -2  435.96   19.90
  12   2  -2  421.86   16.00
  12   2  -2  363.86   21.50
  12   2  -2  438.76   16.50
  11  -2  -2   24.40    3.50
  11  -2  -2   27.40    6.80
 -11  -2   2   35.20    2.90
  11  -2  -2   22.90    4.70
  11  -2  -2   25.70    4.50
 -11  -2   2   26.90    3.50
  11   2  -2   29.80    5.60
  11   2  -2   30.40    4.60
  11   2  -2   30.20    6.80
  11   2  -2   22.10    3.70
 -10  -2   2  222.58    7.90
  10  -2  -2  203.38    9.90
  10  -2  -2  227.18   14.70
  10  -2  -2  214.18    8.80
  10   2  -2  224.58    9.80
  10   2  -2  204.38    7.50
 -10   2   2  189.88   10.50
  10   2  -2  204.28    7.50
  10   2  -2  232.88   12.50
 -10   2   2  217.08    6.80
  10   2  -2  203.78   13.70
  10   2  -2  220.58    9.20
 -10   2   2  223.78    6.90
  -9  -2   2  334.97   10.30
   9  -2  -2  320.47    9.00
  -9  -2   2  317.77    9.90
   9  -2  -2  317.27   10.00
   9  -2  -2  317.37   10.60
   9  -2  -2  318.97   13.20
   9  -2  -2  312.97   16.40
   9  -2  -2  336.87   12.10
  -9   2   2  314.77    9.30
   9   2  -2  321.07   10.10
   9   2  -2  303.87   11.50
   9   2  -2  315.27   16.30
   9   2  -2  299.37   10.70
  -9   2   2  314.47   13.10
   9   2  -2  324.27   10.20
   9   2  -2  329.97   14.60
  -9   2   2  315.07    9.30
   8  -2  -2    7.10    1.40
   8  -2  -2   10.70    3.80
   8  -2  -2    4.30    1.70
   8  -2  -2    1.80    1.50
  -8  -2   2    7.30    1.40
   8  -2  -2    8.40    1.80
   8  -2  -2    6.10    1.40
  -8  -2   2    5.90    1.70
  -8   2   2    9.60    1.60
   8   2  -2    9.40    1.80
   8   2  -2    5.50    1.60
   8   2  -2    8.90    2.20
  -8   2   2    7.10    2.20
   8   2  -2    5.80    2.50
   7  -2  -2   87.09    5.50
   7  -2  -2  100.19    4.30
   7  -2  -2   73.39    4.00
   7  -2  -2   87.29    7.40
   7  -2  -2   93.99    4.00
   7  -2  -2   87.79    4.90
  -7  -2   2   94.89    4.50
  -7  -2   2   89.99    4.30
   7   2  -2   84.19    6.30
   7   2  -2   91.39    4.40
  -7   2   2   88.19    4.10
   7   2  -2   88.99    4.30
   7   2  -2   86.99    4.80
  -7   2   2   90.49    5.50
   7   2  -2   89.09    4.60
  -7   2   2   89.39    4.00
   6  -2  -2  869.51   21.80
   6  -2  -2  887.21   27.00
   6  -2  -2  878.41   22.90
   6  -2  -2  864.31   21.10
   6  -2  -2  900.41   20.80
  -6  -2   2  902.81   21.60
  -6  -2   2  864.91   21.20
  -6   2   2  815.02   22.60
  -6   2   2  901.21   20.80
   6   2  -2  916.31   21.40
   6   2  -2  925.01   21.20
   6   2  -2  871.61   25.00
   6   2  -2  841.92   21.80
   6   2  -2  856.71   21.70
  -6   2   2  867.01   26.50
  -6   2   2  863.71   21.10
   5  -2  -2 2376.86   52.59
  -5  -2   2 2370.46   52.29
  -5  -2   2 2390.96   52.59
   5  -2  -2 2307.87   51.39
   5  -2  -2 2449.35   53.59
   5  -2  -2 2479.85   57.99
   5  -2  -2 2211.38   51.99
   5  -2  -2 2483.55   51.89
  -5   2   2 2373.46   53.19
   5   2  -2 2355.26   52.89
  -5   2   2 2451.15   52.29
   5   2  -2 2461.85   56.09
   5   2  -2 2546.35   52.39
  -5   2   2 2394.86   51.89
   5   2  -2 2362.86   52.79
   5   2  -2 2337.27   51.89
  -5   2   2 2409.56   57.39
   4  -2  -2 1374.16   34.90
  -4  -2   2 1417.06   31.40
   4  -2  -2 1323.07   30.50
   4  -2  -2 1451.75   31.10
   4  -2  -2 1332.87   30.10
   4  -2  -2 1388.46   31.20
  -4  -2   2 1336.07   30.90
   4  -2  -2 1407.46   31.10
   4   2  -2 1352.86   33.70
  -4   2   2 1393.16   31.00
   4   2  -2 1329.37   30.40
  -4   2   2 1343.37   30.90
   4   2  -2 1339.27   30.70
  -4   2   2 1386.86   30.60
   4   2  -2 1332.77   31.40
  -4   2   2 1360.36   34.70
   4   2  -2 1380.76   31.30
  -3  -2   2  950.90   21.00
   3  -2  -2  886.51   22.10
   3  -2  -2  988.90   25.30
  -3  -2   2  995.40   22.60
  -3  -2   2  973.50   21.20
   3  -2  -2  961.70   22.80
   3  -2  -2  979.60   22.70
  -3  -2   2  950.10   22.90
   3  -2  -2  944.71   21.70
   3  -2  -2  963.70   21.60
  -3   2   2 1001.80   22.30
  -3   2   2  976.70   25.30
   3   2  -2  994.00   22.20
   3   2  -2  918.41   22.90
  -3   2   2 1017.80   21.70
  -3   2   2  970.20   22.80
   3   2  -2  966.60   23.00
   3   2  -2  950.70   22.40
   2  -2  -2  655.13   16.50
  -2  -2   2  661.53   16.40
   2  -2  -2  649.54   15.70
  -2  -2   2  659.73   16.10
  -2  -2   2  671.33   15.60
   2  -2  -2  644.44   16.50
   2  -2  -2  688.73   18.00
   2  -2  -2  714.23   16.30
   2   2  -2  661.03   16.00
  -2   2   2  675.03   16.10
  -2   2   2  675.03   15.90
   2   2  -2  683.13   16.30
   2   2  -2  650.03   16.80
   2   2  -2  656.73   16.80
  -2   2   2  652.03   15.20
  -2   2   2  669.43   16.60
  -1  -2   2  924.71   21.70
  -1  -2   2  925.51   22.00
   1  -2  -2  885.81   21.20
   1  -2  -2  911.91   21.90
   1  -2  -2  896.91   22.30
  -1  -2   2  918.01   22.00
  -1  -2   2  912.51   21.10
   1  -2  -2  909.31   21.00
   1  -2  -2  940.31   21.80
   1   2  -2  974.60   21.70
   1   2  -2  849.41   21.90
  -1   2   2  922.91   20.90
  -1   2   2  889.21   21.90
  -1   2   2  889.41   21.20
   1   2  -2  944.51   21.30
  -1   2   2  879.01   21.60
  -1   2   2  943.71   22.50
   1   2  -2  941.61   22.10
   1   2  -2  861.81   22.10
   0  -2  -2 5526.75  142.99
   0  -2   2 5773.82  214.08
   0  -2   2 5523.05  144.29
   0  -2  -2 5299.67  205.08
   0   2   2 5398.96  208.68
   0   2  -2 5489.85  143.59
   0   2   2 5748.82  143.79
   0   2  -2 5378.96  210.88
  -1  -2  -2 1331.27   29.50
   1  -2   2 1221.78   28.60
  -1  -2  -2 1254.37   28.20
  -1  -2  -2 1178.38   28.40
   1  -2   2 1255.57   29.60
  -1  -2  -2 1215.38   29.30
   1  -2   2 1313.07   30.00
  -1  -2  -2 1268.87   28.90
   1  -2   2 1270.27   29.10
  -1   2  -2 1249.18   30.00
  -1   2  -2 1267.97   29.90
   1   2   2 1253.27   28.20
  -1   2  -2 1250.37   29.00
  -1   2  -2 1279.57   28.70
  -1   2  -2 1239.98   29.40
   1   2   2 1184.78   29.40
   1   2   2 1233.48   29.30
   1   2   2 1244.48   28.90
   1   2   2 1205.78   28.60
  -1   2  -2 1286.47   29.60
   2  -2   2 1631.14   37.40
  -2  -2  -2 1621.34   37.60
  -2  -2  -2 1644.84   36.90
  -2  -2  -2 1656.83   37.40
  -2  -2  -2 1623.24   37.60
   2  -2   2 1675.13   38.10
   2  -2   2 1635.24   37.50
   2  -2   2 1617.84   37.00
  -2  -2  -2 1656.83   37.30
  -2   2  -2 1683.03   37.50
  -2   2  -2 1667.23   36.90
  -2   2  -2 1636.54   38.10
   2   2   2 1685.03   37.40
   2   2   2 1572.34   38.40
  -2   2  -2 1636.14   38.00
  -2   2  -2 1555.14   37.20
   2   2   2 1689.03   37.90
  -2   2  -2 1602.74   38.70
   2   2   2 1622.64   37.80
   2   2   2 1599.34   37.10
   3  -2   2 1979.20   47.30
  -3  -2  -2 1957.10   45.10
   3  -2   2 2009.30   45.00
   3  -2   2 1967.70   45.30
  -3  -2  -2 1993.00   45.50
  -3  -2  -2 1990.00   44.20
  -3  -2  -2 1946.01   45.00
   3  -2   2 1934.11   44.50
   3  -2   2 1957.40   46.00
  -3  -2  -2 1962.70   44.70
   3  -2   2 2014.20   45.60
   3   2   2 2024.20   45.00
  -3   2  -2 2001.80   45.00
  -3   2  -2 2059.39   45.40
   3   2   2 1970.60   44.60
   3   2   2 1969.90   45.20
   3   2   2 1993.90   45.40
  -3   2  -2 1914.61   46.50
  -3   2  -2 1986.30   45.10
  -3   2  -2 1985.70   45.50
   3   2   2 1971.40   45.40
  -3   2  -2 1927.81   47.00
   4  -2   2   59.09    4.30
  -4  -2  -2   60.39    3.60
   4  -2   2   57.79    4.00
  -4  -2  -2   69.99    4.40
   4  -2   2   53.89    4.40
  -4  -2  -2   60.09    3.80
   4  -2   2   60.59    3.90
  -4  -2  -2   71.89    4.30
  -4  -2  -2   57.49    4.30
   4  -2   2   50.49    4.10
   4  -2   2   60.49    5.20
   4   2   2   51.69    4.20
  -4   2  -2   54.19    4.00
  -4   2  -2   52.29    4.90
   4   2   2   63.09    4.30
   4   2   2   57.89    4.10
  -4   2  -2   60.49    4.30
  -4   2  -2   53.99    4.00
  -4   2  -2   58.49    4.20
   4   2   2   60.09    3.90
  -4   2  -2   49.10    3.60
   5  -2   2   12.60    2.70
  -5  -2  -2    8.70    2.00
  -5  -2  -2   12.80    2.10
  -5  -2  -2   11.80    2.20
   5  -2   2   13.00    2.50
   5  -2   2   11.70    2.70
  -5  -2  -2   11.80    2.60
  -5  -2  -2   13.10    2.00
   5  -2   2   17.80    2.50
   5  -2   2    9.60    2.80
   5  -2   2   14.40    2.50
  -5   2  -2    9.40    2.00
   5   2   2   12.10    2.40
  -5   2  -2   13.10    2.50
   5   2   2   12.20    2.60
  -5   2  -2    5.00    2.00
   5   2   2   10.60    2.20
  -5   2  -2   11.30    2.20
   5   2   2   11.20    2.10
   5   2   2    9.90    2.10
  -5   2  -2   17.20    2.40
  -6  -2  -2    9.50    1.70
   6  -2   2    7.90    2.30
   6  -2   2    5.70    1.80
   6  -2   2   11.50    3.10
   6  -2   2    8.90    2.10
  -6  -2  -2    8.90    1.90
  -6  -2  -2    8.60    2.20
   6  -2   2    6.70    1.80
   6  -2   2    7.80    2.40
  -6  -2  -2   10.70    2.80
  -6   2  -2   11.40    2.50
   6   2   2    8.70    2.20
   6   2   2    8.40    2.50
   6   2   2    8.40    2.20
  -6   2  -2   10.30    1.90
  -6   2  -2   10.00    2.30
   6   2   2    8.40    2.00
  -6   2  -2   11.80    1.80
   6   2   2   10.60    2.20
   7  -2   2  199.78    9.90
   7  -2   2  207.88    8.90
   7  -2   2  193.98    9.20
  -7  -2  -2  209.88   10.00
  -7  -2  -2  206.38   10.60
  -7  -2  -2  212.98    7.10
   7  -2   2  187.38    9.60
   7  -2   2  200.28    8.70
  -7  -2  -2  213.08    7.60
   7  -2   2  198.18   11.90
  -7   2  -2  199.68    9.20
   7   2   2  192.38    8.80
  -7   2  -2  200.68    6.70
  -7   2  -2  200.38    9.50
   7   2   2  214.08    9.40
   7   2   2  199.78    9.30
   7   2   2  203.18   10.30
  -7   2  -2  198.08    8.80
   7   2   2  203.68    9.10
  -7   2  -2  198.28    6.50
   8  -2   2  538.15   18.00
   8  -2   2  561.34   22.70
  -8  -2  -2  531.45   16.20
   8  -2   2  556.84   17.60
   8  -2   2  548.05   19.10
   8  -2   2  552.04   19.40
  -8  -2  -2  522.25   19.90
  -8  -2  -2  534.85   13.70
  -8  -2  -2  538.75   17.70
   8  -2   2  546.35   17.30
  -8  -2  -2  541.95   17.30
  -8   2  -2  557.84   17.60
   8   2   2  562.84   18.10
   8   2   2  541.55   18.20
   8   2   2  556.84   18.00
  -8   2  -2  565.84   19.10
  -8   2  -2  543.95   17.50
   8   2   2  585.14   20.30
   9  -2   2  189.28   13.10
   9  -2   2  183.18   10.60
   9  -2   2  185.88    9.70
   9  -2   2  181.18    9.10
  -9  -2  -2  188.58    9.40
   9  -2   2  189.48    9.00
   9  -2   2  173.78   10.30
  -9   2  -2  177.98   10.20
   9   2   2  177.18   10.80
   9   2   2  199.08    9.70
   9   2   2  166.88   12.10
   9   2   2  188.08    9.40
   9   2   2  197.48   10.20
  -9   2  -2  190.58    9.20
   9   2   2  175.08    9.50
  10  -2   2   81.29    6.10
  10  -2   2   77.19    7.70
  10  -2   2   79.09    6.50
  10  -2   2   75.99    6.40
  10  -2   2   72.69    8.80
 -10  -2  -2   82.59    6.50
 -10  -2  -2   85.29    6.10
  10  -2   2   83.69    7.80
 -10  -2  -2   83.29    7.90
 -10   2  -2   92.19    6.30
  10   2   2   83.59    7.10
  10   2   2   71.99    6.70
  10   2   2   78.79    8.90
  10   2   2   71.49    6.20
  10   2   2   82.09    8.00
 -10   2  -2   97.39    6.50
  10   2   2   75.19    6.30
 -11  -2  -2  268.17   13.20
  11  -2   2  291.67   26.90
  11  -2   2  240.78   11.90
  11  -2   2  262.37   14.40
  11  -2   2  261.57   14.30
 -11  -2  -2  263.27   11.50
 -11  -2  -2  282.47   15.40
  11  -2   2  265.57   11.70
  11  -2   2  266.77   12.60
  11   2   2  271.87   13.60
  11   2   2  277.07   13.60
  11   2   2  244.58   13.20
 -11   2  -2  268.67   11.80
  11   2   2  265.87   15.00
  11   2   2  245.08   12.40
 -11   2  -2  219.68   13.10
 -11   2  -2  261.67   11.50
 -12  -2  -2   69.99    6.80
  12  -2   2   61.39    8.80
  12  -2   2   65.19    6.60
  12  -2   2   66.39    6.60
  12  -2   2   54.59    9.30
  12  -2   2   70.69    7.20
  12  -2   2   49.00    9.70
  12   2   2   82.09    8.50
  12   2   2   54.79    8.10
  12   2   2   55.19    7.60
  12   2   2   64.09   11.70
  12   2   2   52.49    6.60
 -12   2  -2   66.49    8.60
  12   2   2   44.90    6.20
 -12   2  -2   77.89    6.80
  13  -2   2   10.20    5.20
  13  -2   2   10.50    6.00
  13  -2   2    6.30    3.80
  13  -2   2    3.80    4.60
 -13  -2  -2   10.20    4.20
  13   2   2   10.60    4.20
 -13   2  -2   14.50    4.20
  13  -3  -2  776.82   27.30
  13  -3  -2  806.62   28.00
  13  -3  -2  758.72   24.20
  13   3  -2  791.52   25.60
  13   3  -2  734.63   26.50
 -12  -3   2   12.60    2.60
  12  -3  -2    4.00    5.40
  12  -3  -2    3.40    4.20
  12  -3  -2   12.30    4.00
 -12  -3   2   15.30    2.50
  12   3  -2   14.90    4.30
  12   3  -2   17.60    6.60
  12   3  -2   11.00    4.30
  11  -3  -2  898.91   27.80
  11  -3  -2  868.41   27.30
  11  -3  -2  910.11   34.60
  11  -3  -2  872.11   24.70
 -11  -3   2 1011.00   29.00
 -11  -3   2  857.61   23.00
  11   3  -2  866.21   26.70
  11   3  -2  826.72   33.00
  11   3  -2  852.41   22.50
 -11   3   2  866.41   21.00
 -11   3   2  818.42   27.10
 -11   3   2  942.91   25.00
  11   3  -2  805.32   22.30
  11   3  -2  865.41   31.00
  10  -3  -2  369.46   19.90
  10  -3  -2  404.26   11.60
 -10  -3   2  427.16   13.10
  10  -3  -2  429.06   14.20
 -10  -3   2  417.06   13.20
  10  -3  -2  405.06   16.00
  10  -3  -2  419.26   11.90
  10  -3  -2  409.36   15.90
  10   3  -2  433.76   15.80
 -10   3   2  433.96   12.10
  10   3  -2  435.96   14.50
 -10   3   2  367.06   15.50
  10   3  -2  402.66   13.30
  10   3  -2  411.96   18.20
  10   3  -2  421.36   20.60
  10   3  -2  402.46   13.10
   9  -3  -2  389.36   14.80
   9  -3  -2  391.66   11.60
   9  -3  -2  410.36   15.00
  -9  -3   2  403.46   13.90
  -9  -3   2  417.86   13.00
   9  -3  -2  385.36   12.90
   9  -3  -2  363.16   18.70
   9  -3  -2  410.76   12.20
   9   3  -2  392.46   13.10
  -9   3   2  403.46   12.10
   9   3  -2  399.66   13.30
   9   3  -2  408.26   14.70
   9   3  -2  395.56   16.90
   9   3  -2  394.96   12.70
  -9   3   2  383.06   11.80
  -9   3   2  393.06   14.60
   8  -3  -2    2.80    1.30
   8  -3  -2    1.10    1.50
   8  -3  -2   10.60    3.80
  -8  -3   2    1.40    1.30
   8  -3  -2    3.80    1.40
   8  -3  -2    3.00    1.50
  -8  -3   2    3.20    1.30
   8  -3  -2    3.40    2.10
   8   3  -2    0.50    1.40
  -8   3   2    3.30    1.40
   8   3  -2    2.50    1.60
   8   3  -2    3.10    1.40
  -8   3   2   -0.20    1.10
   8   3  -2    3.00    1.90
   8   3  -2    2.90    2.10
   7  -3  -2 1248.68   31.70
   7  -3  -2 1270.17   30.60
   7  -3  -2 1300.57   30.70
   7  -3  -2 1283.17   32.20
  -7  -3   2 1277.97   31.00
   7  -3  -2 1252.67   30.20
   7  -3  -2 1274.47   37.40
  -7   3   2 1264.47   30.00
   7   3  -2 1250.77   31.40
   7   3  -2 1234.08   34.70
   7   3  -2 1207.98   31.80
  -7   3   2 1248.68   36.80
  -7   3   2 1235.58   30.50
  -7   3   2 1274.17   31.50
   7   3  -2 1285.47   30.60
   7   3  -2 1248.38   30.50
  -6  -3   2   14.60    2.30
  -6  -3   2   16.20    2.50
   6  -3  -2   21.70    2.80
   6  -3  -2   17.70    2.90
   6  -3  -2   17.40    2.30
   6  -3  -2   20.20    4.50
   6  -3  -2   16.40    2.50
   6  -3  -2   16.60    2.30
  -6   3   2   16.60    2.30
  -6   3   2   16.00    2.40
   6   3  -2   15.20    2.70
   6   3  -2   20.50    3.60
   6   3  -2   20.90    2.70
  -6   3   2   18.10    2.60
   6   3  -2   13.20    2.60
   6   3  -2   14.00    2.20
  -6   3   2   19.90    4.40
   5  -3  -2  651.43   18.20
  -5  -3   2  631.84   17.60
   5  -3  -2  639.24   16.80
   5  -3  -2  652.53   17.60
  -5  -3   2  635.04   17.30
   5  -3  -2  665.33   21.50
   5  -3  -2  640.44   16.60
   5  -3  -2  637.04   16.90
   5   3  -2  634.44   18.20
  -5   3   2  657.03   16.70
   5   3  -2  638.64   18.00
  -5   3   2  606.44   20.90
  -5   3   2  679.03   17.10
   5   3  -2  639.34   17.00
   5   3  -2  671.43   20.20
  -5   3   2  658.63   17.50
   5   3  -2  643.34   17.10
  -4  -3   2  156.08    5.10
   4  -3  -2  128.69    6.20
   4  -3  -2  153.28    6.90
  -4  -3   2  153.08    5.30
  -4  -3   2  157.18    6.70
  -4  -3   2  146.89    6.30
   4  -3  -2  156.48    6.10
   4  -3  -2  156.08    8.30
   4  -3  -2  163.48    5.60
  -4   3   2  161.28    8.50
   4   3  -2  160.88    7.00
  -4   3   2  157.48    4.20
  -4   3   2  161.28    5.30
  -4   3   2  165.28    4.50
  -4   3   2  174.58    6.80
   4   3  -2  157.18    7.70
   4   3  -2  154.98    6.80
  -4   3   2  157.68    6.10
   4   3  -2  167.88    6.40
   3  -3  -2 1570.94   35.20
   3  -3  -2 1562.74   36.80
   3  -3  -2 1547.25   36.30
  -3  -3   2 1617.24   35.30
   3  -3  -2 1621.14   35.80
  -3  -3   2 1518.55   35.40
   3  -3  -2 1589.14   38.80
  -3  -3   2 1545.65   36.00
   3   3  -2 1541.15   35.70
   3   3  -2 1575.34   35.50
  -3   3   2 1491.25   36.20
  -3   3   2 1555.84   38.90
   3   3  -2 1542.25   36.90
   3   3  -2 1599.54   36.90
  -3   3   2 1580.04   35.20
  -3   3   2 1547.85   33.50
  -3   3   2 1436.66   35.40
  -3   3   2 1538.75   34.10
   2  -3  -2 4016.20   84.89
  -2  -3   2 3910.21   83.49
  -2  -3   2 3882.51   85.09
   2  -3  -2 3849.81   84.09
   2  -3  -2 3947.10   86.49
  -2  -3   2 3939.51   84.59
   2  -3  -2 3845.72   85.09
   2  -3  -2 3876.41   83.59
  -2   3   2 3604.34   83.69
  -2   3   2 4022.10   85.09
   2   3  -2 3925.31   85.29
  -2   3   2 3782.62   84.59
   2   3  -2 4029.20   85.69
   2   3  -2 3937.61   83.79
  -2   3   2 4057.59   86.79
  -2   3   2 3961.20   83.09
  -2   3   2 3934.71   81.29
   1  -3  -2  118.69    5.90
   1  -3  -2  113.29    5.60
   1  -3  -2  109.79    5.00
   1  -3  -2  112.89    5.40
  -1  -3   2  111.89    5.20
   1  -3  -2  110.49    4.80
  -1  -3   2  125.59    5.10
   1   3  -2  117.69    5.90
  -1   3   2  120.19    5.60
  -1   3   2  115.89    4.80
   1   3  -2  123.69    5.10
  -1   3   2  104.99    5.70
   1   3  -2  112.89    5.60
   1   3  -2  133.19    6.20
  -1   3   2  116.39    5.10
  -1   3   2  112.49    5.50
   1   3  -2  114.59    5.20
   0  -3  -2 1304.87   33.00
   0  -3  -2 1289.57   30.50
   0  -3  -2 1226.88   31.30
   0  -3   2 1284.87   31.50
   0  -3  -2 1346.47   31.80
   0  -3   2 1292.07   30.30
   0  -3   2 1249.28   31.60
   0  -3  -2 1241.48   30.00
   0  -3   2 1277.07   33.60
   0  -3   2 1316.17   30.90
   0   3   2 1319.57   31.40
   0   3   2 1308.47   30.50
   0   3  -2 1342.97   31.70
   0   3  -2 1297.77   31.90
   0   3   2 1258.67   31.40
   0   3  -2 1285.87   30.20
   0   3   2 1326.67   31.90
   0   3  -2 1254.67   31.60
   0   3  -2 1317.37   30.80
   0   3   2 1265.87   30.00
   0   3   2 1346.67   28.90
   1  -3   2 1033.60   25.90
  -1  -3  -2 1068.89   26.80
   1  -3   2 1071.89   27.20
  -1  -3  -2 1057.89   25.80
  -1  -3  -2 1037.80   26.90
   1  -3   2 1040.60   27.50
   1  -3   2 1118.99   26.70
  -1   3  -2 1143.09   26.70
  -1   3  -2 1067.29   27.60
  -1   3  -2 1057.19   25.80
   1   3   2 1067.29   25.90
  -1   3  -2 1045.60   27.00
   1   3   2 1072.29   27.50
   1   3   2 1123.09   25.40
   1   3   2 1107.69   26.30
   2  -3   2 1729.13   41.60
  -2  -3  -2 1638.54   38.90
  -2  -3  -2 1653.23   40.00
  -2  -3  -2 1696.63   39.50
   2  -3   2 1636.74   39.10
  -2  -3  -2 1681.03   40.00
   2  -3   2 1701.23   41.10
   2  -3   2 1726.43   39.80
   2  -3   2 1701.33   40.50
  -2  -3  -2 1721.93   39.30
  -2   3  -2 1702.53   39.70
  -2   3  -2 1690.53   40.40
   2   3   2 1726.33   39.30
  -2   3  -2 1748.33   39.00
  -2   3  -2 1666.43   39.30
   2   3   2 1753.22   39.20
  -2   3  -2 1658.63   41.40
   2   3   2 1711.43   40.30
  -2   3  -2 1695.33   40.80
   2   3   2 1762.12   39.70
   2   3   2 1689.53   40.60
  -3  -3  -2  102.99    5.70
   3  -3   2  117.39    5.60
   3  -3   2  107.49    5.70
  -3  -3  -2  111.59    5.30
   3  -3   2  100.59    6.40
   3  -3   2  111.99    5.80
   3  -3   2  102.19    6.60
  -3  -3  -2  129.79    6.30
   3  -3   2  107.49    6.10
  -3  -3  -2  114.79    5.70
   3   3   2  115.69    5.70
  -3   3  -2  104.19    5.50
  -3   3  -2   92.99    5.90
   3   3   2   99.89    5.50
  -3   3  -2  115.69    5.20
   3   3   2  104.89    5.90
   3   3   2   99.19    5.90
   3   3   2  112.79    5.50
  -3   3  -2  105.49    6.70
  -3   3  -2  111.19    5.70
   4  -3   2   25.20    3.10
  -4  -3  -2   20.60    3.10
   4  -3   2   23.60    2.60
   4  -3   2   27.20    3.70
  -4  -3  -2   20.90    2.90
  -4  -3  -2   22.00    3.10
  -4  -3  -2   22.30    2.70
   4  -3   2   38.00    5.50
  -4  -3  -2   25.30    3.40
   4  -3   2   23.80    3.50
   4  -3   2   25.90    3.80
   4   3   2   22.10    3.10
   4   3   2   21.50    3.30
   4   3   2   20.20    2.90
  -4   3  -2   21.50    3.10
   4   3   2   26.50    2.90
  -4   3  -2   25.70    3.50
  -4   3  -2   24.20    3.20
  -4   3  -2   36.50    5.40
  -4   3  -2   27.10    2.50
  -4   3  -2   26.70    3.00
   5  -3   2  263.87   12.70
  -5  -3  -2  290.47   10.50
  -5  -3  -2  301.67   10.20
   5  -3   2  258.77   10.20
   5  -3   2  259.37   11.30
   5  -3   2  265.07   10.00
  -5  -3  -2  262.87   11.20
  -5  -3  -2  280.07    9.50
  -5  -3  -2  281.47   10.80
   5  -3   2  270.47   10.80
   5  -3   2  274.77   11.00
  -5   3  -2  270.77   12.70
  -5   3  -2  260.47   10.70
   5   3   2  258.37   10.60
   5   3   2  274.77   11.00
  -5   3  -2  284.27   10.50
   5   3   2  288.87   10.30
   5   3   2  272.17   10.50
  -5   3  -2  281.87   10.60
  -5   3  -2  263.57    9.90
   5   3   2  282.47   11.20
  -5   3  -2  279.07    9.20
   6  -3   2  140.49    7.00
   6  -3   2  136.69    7.20
  -6  -3  -2  141.29    7.50
  -6  -3  -2  132.99    6.00
  -6  -3  -2  141.59    6.50
  -6  -3  -2  123.79    7.90
   6  -3   2  141.89    8.20
   6  -3   2  148.99    7.90
  -6  -3  -2  140.49    7.10
   6  -3   2  145.89    9.60
   6  -3   2  143.29    7.70
   6   3   2  135.59    7.60
  -6   3  -2  142.49    7.40
  -6   3  -2  148.99    6.50
  -6   3  -2  125.49    8.90
   6   3   2  145.79    8.20
   6   3   2  142.79    7.30
  -6   3  -2  139.29    5.80
   6   3   2  139.49    7.60
  -6   3  -2  140.99    7.60
   6   3   2  151.48    7.40
  -6   3  -2  138.89    7.20
  -7  -3  -2  184.68    7.50
   7  -3   2  190.38    9.70
  -7  -3  -2  198.48   10.60
   7  -3   2  208.58    9.30
  -7  -3  -2  201.28    9.10
   7  -3   2  198.28   10.40
   7  -3   2  195.38   12.10
   7  -3   2  201.78    9.10
   7  -3   2  203.78    9.80
  -7   3  -2  213.18    9.80
   7   3   2  193.08    9.50
   7   3   2  204.98    9.50
   7   3   2  204.58    9.30
  -7   3  -2  199.58    7.30
  -7   3  -2  189.78    9.30
   7   3   2  190.28   10.20
   7   3   2  201.28    9.80
  -7   3  -2  200.88   12.00
   8  -3   2  360.76   14.40
   8  -3   2  372.46   13.70
   8  -3   2  379.36   15.60
  -8  -3  -2  371.86   10.70
   8  -3   2  370.96   15.00
   8  -3   2  360.06   17.90
   8  -3   2  393.16   14.10
  -8   3  -2  372.46   14.60
  -8   3  -2  353.06   13.50
  -8   3  -2  380.36    9.70
   8   3   2  363.76   14.70
   8   3   2  348.57   13.70
   8   3   2  385.76   15.90
   8   3   2  344.67   14.10
   8   3   2  352.16   13.90
   9  -3   2  341.27   14.20
   9  -3   2  369.56   14.30
   9  -3   2  368.86   16.10
  -9  -3  -2  357.16   14.00
   9  -3   2  372.56   13.80
   9  -3   2  371.26   15.70
   9  -3   2  310.97   17.70
   9   3   2  336.27   14.20
  -9   3  -2  355.46   14.80
  -9   3  -2  339.47   13.50
   9   3   2  364.16   14.30
   9   3   2  328.37   15.80
   9   3   2  367.36   16.20
  10  -3   2  399.26   16.20
 -10  -3  -2  386.16   15.70
  10  -3   2  408.06   21.40
  10  -3   2  407.86   17.60
  10  -3   2  442.56   15.90
 -10  -3  -2  441.56   19.70
 -10  -3  -2  423.86   15.70
  10  -3   2  424.46   18.50
  10  -3   2  423.86   16.10
  10   3   2  447.56   19.20
 -10   3  -2  421.86   19.20
  10   3   2  431.36   17.60
  10   3   2  450.85   17.00
 -10   3  -2  407.06   15.50
 -10   3  -2  410.06   15.50
  10   3   2  419.26   16.70
  11  -3   2   44.80    6.20
  11  -3   2   26.10    6.20
  11  -3   2   36.40    5.00
  11  -3   2   36.50    6.30
 -11  -3  -2   47.40    5.20
 -11  -3  -2   49.60    6.10
  11  -3   2   46.70    7.20
  11  -3   2   48.00    6.30
  11   3   2   48.70    9.70
 -11   3  -2   43.80    5.60
  11   3   2   35.00    5.30
 -11   3  -2   37.30    5.70
  11   3   2   37.70    6.00
 -11   3  -2   38.40    5.00
  11   3   2   40.20    6.00
  11   3   2   38.20    6.70
  11   3   2   55.39    7.40
  12  -3   2   71.69    7.10
  12  -3   2   78.69    9.80
  12  -3   2   72.09    9.60
  12  -3   2   87.99    8.20
 -12  -3  -2   70.09    7.60
  12   3   2   70.49    8.70
 -12   3  -2   74.89    8.40
  12   3   2   72.99    7.70
 -12   3  -2   82.19    7.30
  12   3   2   68.99    8.80
  13  -3   2  251.47   12.40
  13  -3   2  215.88   15.10
  13  -3   2  280.47   14.90
 -13  -3  -2  241.58   13.10
  13  -3   2  258.47   17.30
  13   3   2  258.37   16.20
  13   3   2  259.97   13.50
  13   3   2  253.57   15.30
 -13   3  -2  261.87   12.70
  13  -4  -2   15.00    4.70
 -13  -4   2    3.50    3.20
  13  -4  -2    8.50    5.80
  13  -4  -2   13.20    4.50
  13   4  -2    6.60    6.20
  13   4  -2   -1.50    4.40
  12  -4  -2  198.88   11.80
  12  -4  -2  248.98   14.20
 -12  -4   2  213.38   10.80
  12  -4  -2  200.68   10.80
  12   4  -2  219.18   11.40
  12   4  -2  186.28    8.60
  12   4  -2  214.08   13.20
 -12   4   2  210.78    7.30
  12   4  -2  220.98    9.10
  11  -4  -2   75.89    6.80
 -11  -4   2   78.89    6.00
 -11  -4   2   73.29    5.50
  11  -4  -2   65.69    9.30
  11  -4  -2   73.69    4.60
  11  -4  -2   75.19    8.00
  11   4  -2   87.79    6.30
  11   4  -2   72.49    8.30
 -11   4   2   79.89    6.90
  11   4  -2   79.89    6.60
 -11   4   2   67.49    5.00
 -11   4   2   74.09    4.90
  11   4  -2   76.79    7.70
  10  -4  -2   41.10    4.60
 -10  -4   2   30.50    4.00
  10  -4  -2   34.20    4.90
  10  -4  -2   26.50    4.40
  10  -4  -2   34.60    3.40
 -10  -4   2   33.30    4.00
  10  -4  -2   17.60    5.60
  10  -4  -2   33.70    3.90
  10   4  -2   32.70    4.00
 -10   4   2   28.90    3.40
 -10   4   2   36.20    3.80
  10   4  -2   31.80    5.70
 -10   4   2   27.70    4.30
  10   4  -2   35.20    6.00
  10   4  -2   27.10    4.10
   9  -4  -2    0.90    1.60
  -9  -4   2    1.20    1.60
   9  -4  -2    5.20    2.30
   9  -4  -2   -1.00    2.70
   9  -4  -2   -0.40    2.30
  -9  -4   2    2.50    1.70
   9  -4  -2   -1.30    1.50
   9   4  -2    4.40    2.50
   9   4  -2    0.60    1.60
   9   4  -2    1.40    1.60
   9   4  -2    3.60    1.80
  -9   4   2    3.00    1.60
  -9   4   2    3.30    1.70
   9   4  -2    1.90    2.20
  -8  -4   2 1147.79   29.70
   8  -4  -2 1061.09   28.80
   8  -4  -2 1090.59   36.10
  -8  -4   2 1089.59   28.90
   8  -4  -2 1150.08   28.40
   8  -4  -2 1111.09   28.80
   8  -4  -2 1107.89   29.40
   8  -4  -2 1137.89   31.40
   8   4  -2 1096.69   31.10
   8   4  -2 1086.99   33.20
  -8   4   2 1117.69   29.00
   8   4  -2 1098.79   29.00
   8   4  -2 1194.28   30.40
  -8   4   2 1087.29   28.90
  -8   4   2 1122.69   28.20
   8   4  -2 1124.49   28.90
  -8   4   2 1158.18   36.20
   7  -4  -2  202.08    8.30
   7  -4  -2  199.08    8.40
   7  -4  -2  197.38    8.20
   7  -4  -2  198.48    9.80
   7  -4  -2  206.88   12.20
  -7  -4   2  194.38    8.60
  -7  -4   2  204.68    8.90
  -7   4   2  211.18    8.20
   7   4  -2  201.88    9.80
   7   4  -2  218.88    8.70
  -7   4   2  202.68   12.10
   7   4  -2  198.88    9.30
   7   4  -2  196.08    8.40
   7   4  -2  179.58   10.30
  -7   4   2  187.18    8.00
  -7   4   2  197.18    8.60
  -6  -4   2  438.66   14.40
   6  -4  -2  408.86   13.20
   6  -4  -2  439.96   15.30
   6  -4  -2  448.76   18.00
   6  -4  -2  428.86   13.50
   6  -4  -2  423.66   14.20
  -6  -4   2  450.85   15.60
   6  -4  -2  444.66   13.10
  -6   4   2  428.86   14.10
   6   4  -2  427.36   13.60
   6   4  -2  424.16   13.60
  -6   4   2  423.46   13.40
  -6   4   2  456.95   12.90
  -6   4   2  431.56   17.90
   6   4  -2  446.26   15.00
   6   4  -2  418.46   15.10
   6   4  -2  449.36   16.50
   5  -4  -2  270.97   10.90
  -5  -4   2  252.77    7.90
   5  -4  -2  266.77   12.60
   5  -4  -2  277.57    9.70
   5  -4  -2  256.97    8.50
  -5  -4   2  272.77   10.50
   5  -4  -2  250.27    9.10
  -5  -4   2  251.27    9.80
  -5  -4   2  253.17    8.20
  -5   4   2  253.67    8.20
  -5   4   2  260.37   12.50
   5   4  -2  258.97   11.40
  -5   4   2  265.07    7.10
   5   4  -2  261.37   10.50
   5   4  -2  268.27   10.90
  -5   4   2  257.47   10.00
   5   4  -2  245.08    9.40
  -5   4   2  265.07    9.50
  -5   4   2  265.97    6.80
   5   4  -2  264.47    9.50
   4  -4  -2  646.14   17.80
   4  -4  -2  618.24   19.00
  -4  -4   2  632.54   18.10
   4  -4  -2  660.73   21.30
   4  -4  -2  645.24   18.60
   4  -4  -2  646.24   17.30
  -4  -4   2  640.04   19.80
  -4  -4   2  647.94   16.60
  -4   4   2  628.44   21.00
   4   4  -2  631.84   19.30
  -4   4   2  647.84   15.50
   4   4  -2  646.04   19.10
  -4   4   2  644.14   15.80
   4   4  -2  651.83   17.90
  -4   4   2  632.94   16.90
   4   4  -2  626.14   17.50
  -4   4   2  584.64   18.70
   4   4  -2  578.74   19.30
  -4   4   2  637.34   18.50
   3  -4  -2  271.57    9.50
   3  -4  -2  278.17   10.90
  -3  -4   2  272.47   10.10
  -3  -4   2  298.57   11.00
   3  -4  -2  294.17   10.70
  -3  -4   2  288.57   10.20
   3  -4  -2  286.97   12.00
   3  -4  -2  274.87    9.90
  -3  -4   2  285.27    9.30
  -3   4   2  288.47    9.90
  -3   4   2  294.87   12.20
   3   4  -2  284.27   11.60
   3   4  -2  278.87   11.10
   3   4  -2  290.17   11.00
  -3   4   2  276.87    7.60
   3   4  -2  282.77   10.00
  -3   4   2  266.37    9.90
  -3   4   2  281.07   10.50
   2  -4  -2 1462.55   34.50
  -2  -4   2 1450.55   33.70
   2  -4  -2 1451.85   35.80
   2  -4  -2 1402.06   35.00
   2  -4  -2 1480.15   36.90
  -2  -4   2 1421.06   35.50
   2  -4  -2 1400.56   33.70
  -2  -4   2 1425.16   35.10
  -2  -4   2 1403.46   34.60
   2   4  -2 1462.75   33.90
   2   4  -2 1445.66   35.70
  -2   4   2 1406.06   35.30
  -2   4   2 1378.36   33.10
  -2   4   2 1411.06   34.20
  -2   4   2 1401.86   35.00
   2   4  -2 1443.26   36.40
   2   4  -2 1444.06   34.50
  -2   4   2 1394.76   36.70
  -2   4   2 1376.66   31.20
   2   4  -2 1449.46   36.00
   1  -4  -2 1365.76   33.10
   1  -4  -2 1443.76   35.70
   1  -4  -2 1391.46   33.70
  -1  -4   2 1384.56   34.80
  -1  -4   2 1419.16   35.40
  -1  -4   2 1375.06   33.10
  -1  -4   2 1348.47   33.80
   1  -4  -2 1427.46   35.10
   1  -4  -2 1410.56   34.50
  -1  -4   2 1434.76   35.10
   1   4  -2 1364.76   33.70
  -1   4   2 1392.46   35.60
   1   4  -2 1413.26   33.20
  -1   4   2 1372.76   32.70
  -1   4   2 1358.06   34.60
  -1   4   2 1390.96   34.70
   1   4  -2 1416.76   35.00
  -1   4   2 1390.26   33.50
   1   4  -2 1389.16   35.30
   1   4  -2 1321.87   35.00
   0  -4   2   11.80    2.50
   0  -4  -2   13.60    2.80
   0  -4  -2    9.50    2.00
   0  -4   2   13.30    2.80
   0  -4  -2   14.50    2.90
   0  -4  -2   17.30    2.60
   0  -4  -2   13.10    2.40
   0  -4   2   14.10    2.30
   0  -4   2    9.70    2.40
   0  -4   2   10.30    2.20
   0   4   2   11.40    2.50
   0   4   2    7.00    1.90
   0   4   2   12.40    1.70
   0   4  -2   13.60    2.80
   0   4   2   16.10    2.50
   0   4  -2   17.10    3.30
   0   4  -2   16.40    2.70
   0   4  -2   19.50    3.60
   0   4  -2   17.00    2.50
   0   4   2   16.10    3.00
   0   4   2   11.00    2.20
   1  -4   2   14.70    3.20
  -1  -4  -2    4.10    1.90
   1  -4   2    4.80    1.70
   1  -4   2    7.20    2.50
   1  -4   2    5.90    2.20
  -1  -4  -2    5.90    1.80
   1  -4   2    3.30    1.40
  -1  -4  -2    5.40    1.70
  -1  -4  -2    4.60    1.60
  -1   4  -2    4.00    1.70
   1   4   2    7.30    1.50
   1   4   2    6.40    2.10
   1   4   2    4.40    1.60
  -1   4  -2    3.90    1.50
  -1   4  -2    4.20    1.80
  -1   4  -2    7.50    2.60
   1   4   2    6.80    2.20
   1   4   2    5.20    1.70
   1   4   2    4.60    1.70
  -2  -4  -2 1145.09   28.80
  -2  -4  -2 1084.89   29.10
   2  -4   2 1097.09   30.30
   2  -4   2 1135.39   28.40
   2  -4   2 1173.58   31.20
  -2  -4  -2 1128.99   28.10
  -2  -4  -2 1114.59   29.40
   2  -4   2 1169.88   30.10
   2   4   2 1105.39   29.90
  -2   4  -2 1157.78   31.00
   2   4   2 1110.39   29.60
  -2   4  -2 1122.49   29.60
  -2   4  -2 1077.09   29.90
  -2   4  -2 1120.19   28.80
   2   4   2 1081.49   30.20
   2   4   2 1169.28   28.10
   2   4   2 1120.09   28.20
  -2   4  -2 1087.49   28.20
  -2   4  -2 1123.09   27.80
   2   4   2 1145.59   28.60
  -3  -4  -2  113.19    6.50
   3  -4   2  109.89    6.70
  -3  -4  -2  106.89    5.70
  -3  -4  -2  116.09    6.50
   3  -4   2  106.59    7.00
   3  -4   2  106.39    5.90
   3  -4   2  124.99    6.50
  -3  -4  -2  121.09    6.40
   3   4   2  116.59    6.20
  -3   4  -2  116.49    6.90
   3   4   2  122.79    7.10
  -3   4  -2  119.49    6.20
  -3   4  -2  106.39    6.10
   3   4   2  110.29    6.10
   3   4   2  114.19    6.00
  -3   4  -2  121.39    5.80
  -3   4  -2  113.19    7.40
   4  -4   2 1009.70   30.00
   4  -4   2 1005.70   28.70
  -4  -4  -2 1017.00   27.50
   4  -4   2 1055.09   27.20
   4  -4   2 1012.30   26.90
  -4  -4  -2 1001.70   26.80
   4  -4   2  989.10   26.30
   4  -4   2 1007.30   28.10
  -4  -4  -2 1018.70   25.90
  -4  -4  -2 1063.99   27.20
   4   4   2  996.50   28.00
   4   4   2 1002.60   26.70
  -4   4  -2  977.90   29.70
   4   4   2  966.60   26.20
  -4   4  -2  988.00   26.30
   4   4   2 1007.20   27.20
  -4   4  -2  990.20   25.40
  -4   4  -2 1019.40   27.90
  -4   4  -2  973.00   26.70
   4   4   2  972.20   27.70
  -4   4  -2 1017.00   27.50
  -5  -4  -2    7.90    1.90
   5  -4   2   15.50    3.50
  -5  -4  -2    7.90    1.90
   5  -4   2   12.50    2.80
  -5  -4  -2   12.80    2.50
   5  -4   2   13.80    2.60
  -5  -4  -2   10.40    2.40
  -5  -4  -2   14.80    2.80
   5  -4   2    9.70    2.40
   5  -4   2   12.40    2.60
   5  -4   2   13.70    3.80
  -5   4  -2   12.40    2.70
  -5   4  -2   16.70    4.00
   5   4   2   13.70    2.70
  -5   4  -2   13.60    2.30
   5   4   2   11.20    3.00
  -5   4  -2    7.40    2.10
   5   4   2   16.20    3.20
  -5   4  -2   14.30    2.70
  -5   4  -2    8.20    2.20
   5   4   2   12.60    2.50
   5   4   2    8.80    2.50
  -6  -4  -2  351.36   12.00
   6  -4   2  329.37   12.40
  -6  -4  -2  319.57   12.90
   6  -4   2  313.47   14.00
  -6  -4  -2  345.07   11.50
   6  -4   2  314.17   12.70
   6  -4   2  330.67   15.80
  -6  -4  -2  339.97   16.40
  -6  -4  -2  353.86   14.60
   6  -4   2  334.37   13.70
   6  -4   2  330.57   12.70
  -6   4  -2  343.07   12.80
  -6   4  -2  347.37   12.00
   6   4   2  324.17   12.70
   6   4   2  297.47   13.20
   6   4   2  332.97   12.50
   6   4   2  353.06   14.00
   6   4   2  341.77   13.70
  -6   4  -2  317.57   12.50
  -7  -4  -2   29.40    4.40
   7  -4   2   27.40    4.40
   7  -4   2   33.20    5.20
  -7  -4  -2   20.30    3.80
   7  -4   2   29.60    4.60
   7  -4   2   38.50    6.80
  -7  -4  -2   26.90    4.00
   7  -4   2   26.20    4.00
  -7  -4  -2   26.20    3.40
   7  -4   2   34.00    4.70
  -7  -4  -2   30.80    3.10
  -7   4  -2   20.00    3.50
   7   4   2   33.50    4.90
  -7   4  -2   38.40    5.00
  -7   4  -2   45.40    7.00
  -7   4  -2   28.50    2.60
   7   4   2   33.80    5.10
   7   4   2   33.70    4.90
  -7   4  -2   31.80    3.30
   7   4   2   36.80    4.70
  -7   4  -2   35.80    4.90
   7   4   2   30.80    4.30
   8  -4   2  488.65   17.90
   8  -4   2  494.65   18.20
   8  -4   2  493.15   19.40
  -8  -4  -2  480.15   14.30
  -8  -4  -2  495.65   17.50
  -8  -4  -2  492.85   13.90
   8  -4   2  486.15   17.00
   8  -4   2  464.75   21.40
   8  -4   2  459.25   16.70
   8   4   2  491.35   19.10
   8   4   2  479.65   18.60
   8   4   2  461.05   17.60
   8   4   2  462.95   17.00
  -8   4  -2  480.65   13.20
  -8   4  -2  454.65   13.00
  -8   4  -2  478.25   17.40
   9  -4   2   27.80    4.30
   9  -4   2   23.80    4.60
   9  -4   2   19.50    4.50
  -9  -4  -2   26.40    2.50
   9  -4   2   26.40    4.20
  -9  -4  -2   31.10    2.50
   9  -4   2   34.20    5.10
   9  -4   2   16.10    4.40
   9   4   2   20.50    4.00
   9   4   2   27.20    5.20
   9   4   2   23.10    5.10
  -9   4  -2   27.20    4.30
   9   4   2   28.50    4.70
  -9   4  -2   29.90    4.60
   9   4   2   26.50    4.70
 -10  -4  -2    4.30    3.00
  10  -4   2    0.60    2.50
  10  -4   2    0.80    2.50
  10  -4   2    4.60    2.50
  10  -4   2    8.20    3.80
 -10  -4  -2    5.90    2.60
  10  -4   2    4.90    4.00
  10  -4   2    6.10    2.80
 -10   4  -2    5.40    2.60
  10   4   2    5.00    2.60
  10   4   2    9.40    3.70
  10   4   2    6.50    3.50
  10   4   2    1.80    2.80
 -10   4  -2    1.20    2.50
  10   4   2    5.90    2.80
 -10   4  -2    2.30    2.50
  11  -4   2  298.87   19.30
  11  -4   2  258.37   15.40
  11  -4   2  271.37   13.30
  11  -4   2  261.97   14.50
 -11  -4  -2  275.07   13.50
  11  -4   2  242.68   13.00
  11  -4   2  282.27   13.80
  11   4   2  269.07   14.00
  11   4   2  293.07   14.20
  11   4   2  271.07   15.90
 -11   4  -2  272.67   14.00
 -11   4  -2  262.07   14.00
  11   4   2  260.77   14.90
  12  -4   2  183.38   14.20
  12  -4   2  232.88   13.00
  12  -4   2  208.28   13.90
  12  -4   2  191.58   10.80
 -12  -4  -2  181.88   11.60
  12   4   2  207.98   20.90
 -12   4  -2  189.88   10.70
  12   4   2  194.88   12.50
 -12   4  -2  201.58   12.90
  13  -4   2  186.48   15.20
  13  -4   2  187.98   13.00
  13  -4   2  154.78   11.40
  13  -4   2  186.78   16.10
 -13   4  -2  169.38   10.80
  12  -5  -2   69.09    7.60
 -12  -5   2   78.79    8.40
  12  -5  -2   73.29    9.40
  12  -5  -2   71.59    4.70
  12  -5  -2   68.89    7.50
  12  -5  -2   68.49    4.70
  12   5  -2   75.69    8.00
 -12   5   2   76.09    5.30
  12   5  -2   74.19    9.60
  11  -5  -2  289.87   10.60
  11  -5  -2  290.07   13.00
  11  -5  -2  276.27   10.90
  11  -5  -2  296.27   15.50
  11  -5  -2  299.27   18.80
 -11  -5   2  246.48   11.60
 -11   5   2  305.07   12.90
  11   5  -2  355.16   25.80
  11   5  -2  281.87   12.50
 -11   5   2  268.37   11.70
 -11   5   2  276.37   10.60
  11   5  -2  277.37   11.80
  11   5  -2  300.57   13.40
  11   5  -2  260.27   14.80
 -10  -5   2  353.36   13.40
  10  -5  -2  350.96   13.80
  10  -5  -2  348.37   12.40
  10  -5  -2  350.86   16.40
  10  -5  -2  336.47   13.70
  10  -5  -2  316.57   19.00
 -10  -5   2  315.37   13.10
  10  -5  -2  349.96   12.90
  10   5  -2  353.16   14.40
  10   5  -2  339.17   14.10
 -10   5   2  352.06   13.60
  10   5  -2  359.36   14.30
 -10   5   2  377.06   12.70
  10   5  -2  336.67   18.50
  10   5  -2  358.16   16.40
  -9  -5   2  581.54   18.60
   9  -5  -2  579.84   18.60
   9  -5  -2  589.24   17.90
   9  -5  -2  576.94   18.40
   9  -5  -2  565.14   21.30
   9  -5  -2  554.24   24.80
   9  -5  -2  561.74   18.50
   9   5  -2  575.64   18.50
   9   5  -2  543.85   22.10
  -9   5   2  603.54   17.90
   9   5  -2  566.94   21.00
   9   5  -2  554.64   18.70
  -9   5   2  561.04   24.60
  -9   5   2  569.34   17.90
  -9   5   2  584.14   18.50
   8  -5  -2  807.22   30.40
   8  -5  -2  868.01   24.30
   8  -5  -2  858.81   26.80
   8  -5  -2  861.41   29.40
   8  -5  -2  871.41   23.70
  -8  -5   2  831.72   24.70
   8  -5  -2  847.42   24.70
  -8   5   2  818.62   22.90
   8   5  -2  851.11   24.50
  -8   5   2  878.01   29.50
   8   5  -2  882.11   27.20
   8   5  -2  829.22   24.10
   8   5  -2  857.71   25.80
   8   5  -2  806.72   27.80
  -7  -5   2 2123.29   53.19
   7  -5  -2 2116.59   49.60
   7  -5  -2 2087.69   52.69
   7  -5  -2 2096.49   49.60
  -7  -5   2 2122.39   50.79
   7  -5  -2 2093.79   56.99
   7  -5  -2 2028.70   50.39
   7  -5  -2 2078.89   48.30
  -7   5   2 2051.99   56.59
  -7   5   2 2095.69   47.70
   7   5  -2 2082.99   52.69
   7   5  -2 2065.79   51.59
  -7   5   2 2072.89   50.49
   7   5  -2 2063.59   49.70
   7   5  -2 2075.29   49.70
  -7   5   2 2022.70   49.10
   7   5  -2 2039.20   53.79
  -6  -5   2    3.20    1.20
   6  -5  -2    4.70    2.20
   6  -5  -2    2.30    1.60
   6  -5  -2    2.90    1.60
  -6  -5   2    1.10    1.30
   6  -5  -2    4.50    2.00
   6  -5  -2    0.70    1.90
  -6  -5   2    2.70    1.70
   6   5  -2    1.80    1.70
   6   5  -2   -0.60    1.70
   6   5  -2    6.40    2.20
  -6   5   2    2.20    1.50
  -6   5   2    2.00    1.50
  -6   5   2    6.60    3.10
   6   5  -2    4.20    1.80
  -6   5   2    5.50    1.40
   6   5  -2    3.80    1.50
   5  -5  -2    7.20    2.30
   5  -5  -2   13.60    2.40
   5  -5  -2   10.30    2.50
  -5  -5   2    6.20    2.70
  -5  -5   2    3.60    2.00
   5  -5  -2   11.70    2.50
   5  -5  -2   24.80    4.90
   5   5  -2    3.40    2.00
   5   5  -2    7.70    2.30
   5   5  -2    5.30    1.80
  -5   5   2    6.80    1.50
  -5   5   2    5.70    3.10
  -5   5   2    7.60    2.00
   5   5  -2   16.00    2.80
   5   5  -2   10.70    2.50
  -5   5   2    5.40    2.40
  -5   5   2    9.90    1.60
   4  -5  -2  593.84   18.30
   4  -5  -2  632.14   20.20
   4  -5  -2  625.34   18.00
   4  -5  -2  638.34   21.80
  -4  -5   2  593.24   17.10
   4  -5  -2  631.04   19.50
  -4  -5   2  612.84   19.40
  -4  -5   2  630.54   18.50
  -4  -5   2  587.84   18.70
  -4   5   2  629.64   18.30
  -4   5   2  601.84   19.20
   4   5  -2  638.44   21.40
  -4   5   2  617.44   16.60
  -4   5   2  637.04   15.50
   4   5  -2  611.24   20.20
  -4   5   2  609.44   18.20
   4   5  -2  640.54   20.10
   4   5  -2  561.94   19.80
   4   5  -2  620.24   18.50
  -4   5   2  607.24   21.70
   4   5  -2  615.64   18.20
   3  -5  -2  263.87   12.40
  -3  -5   2  288.27   11.10
   3  -5  -2  262.77   10.50
  -3  -5   2  296.17   10.20
  -3  -5   2  280.17   11.00
   3  -5  -2  286.67   12.10
  -3  -5   2  266.87   11.30
   3  -5  -2  283.37   11.50
   3  -5  -2  275.67   10.20
   3   5  -2  286.47   11.80
  -3   5   2  266.27   12.60
  -3   5   2  269.37    9.50
   3   5  -2  278.47   10.50
  -3   5   2  278.67   11.20
  -3   5   2  274.87    8.10
   3   5  -2  277.77   12.10
   3   5  -2  264.17   12.20
  -3   5   2  286.47   11.50
   3   5  -2  261.67   10.50
  -3   5   2  291.17   10.70
   2  -5  -2    1.60    1.50
   2  -5  -2    2.60    1.50
  -2  -5   2    3.40    1.30
  -2  -5   2    1.30    1.20
   2  -5  -2    1.70    1.60
   2  -5  -2    0.80    1.20
  -2  -5   2    2.50    1.50
  -2  -5   2   -0.90    1.30
  -2   5   2    3.30    1.40
  -2   5   2    1.50    1.30
   2   5  -2    3.00    1.50
  -2   5   2    1.90    1.60
   2   5  -2    0.90    1.30
   2   5  -2    3.50    1.70
  -2   5   2    1.40    0.90
   2   5  -2    3.00    1.50
  -2   5   2   -0.80    1.30
  -2   5   2    5.30    2.00
   2   5  -2    0.70    1.10
   1  -5  -2  164.28    8.70
   1  -5  -2  171.38    7.80
   1  -5  -2  168.98    8.50
  -1  -5   2  183.78    9.10
  -1  -5   2  185.08    8.50
  -1  -5   2  171.68   10.20
  -1  -5   2  184.18    9.40
  -1  -5   2  174.88    7.80
   1  -5  -2  177.88    9.40
   1   5  -2  179.88    8.20
  -1   5   2  167.28    7.40
  -1   5   2  168.18    8.60
  -1   5   2  171.08    9.30
  -1   5   2  176.18    8.00
  -1   5   2  180.88    9.10
   1   5  -2  175.28    9.00
   1   5  -2  170.68    9.20
   1   5  -2  181.48    9.40
   0  -5  -2   95.59    5.90
   0  -5   2  112.79    7.00
   0  -5  -2   95.49    5.60
   0  -5  -2   95.39    6.50
   0  -5  -2  104.19    6.90
   0  -5   2  104.59    6.90
   0  -5   2  113.69    6.00
   0  -5   2   92.89    6.60
   0  -5  -2  102.09    6.40
   0  -5   2  100.69    6.10
   0   5   2  102.09    5.70
   0   5  -2   94.19    5.50
   0   5  -2   95.59    6.60
   0   5   2   99.59    5.90
   0   5  -2  112.09    6.40
   0   5   2  101.49    4.90
   0   5   2   96.29    6.60
   0   5  -2   97.19    6.70
   0   5   2   98.89    6.90
   0   5   2  103.79    6.70
   0   5  -2  104.39    7.10
  -1  -5  -2   63.49    4.50
  -1  -5  -2   59.99    5.00
   1  -5   2   59.89    4.80
  -1  -5  -2   64.39    4.80
  -1  -5  -2   59.39    5.20
   1  -5   2   68.59    5.70
   1  -5   2   61.99    5.60
   1  -5   2   66.79    5.40
   1  -5   2   62.89    4.70
  -1   5  -2   67.49    5.80
   1   5   2   63.89    5.50
  -1   5  -2   68.69    5.50
   1   5   2   56.89    4.30
   1   5   2   71.09    4.90
   1   5   2   62.09    4.10
   1   5   2   59.79    5.30
  -1   5  -2   62.69    5.70
   1   5   2   63.29    5.40
  -1   5  -2   66.29    4.60
  -1   5  -2   73.39    5.10
  -2  -5  -2 1273.17   33.00
   2  -5   2 1260.77   33.50
  -2  -5  -2 1217.68   32.80
   2  -5   2 1213.38   31.40
  -2  -5  -2 1213.68   31.90
   2  -5   2 1255.17   34.50
  -2  -5  -2 1239.28   31.30
   2  -5   2 1214.88   34.00
   2  -5   2 1279.47   32.50
  -2   5  -2 1253.47   34.60
   2   5   2 1145.99   30.90
   2   5   2 1181.68   33.90
   2   5   2 1195.08   30.70
   2   5   2 1264.87   33.90
  -2   5  -2 1212.98   31.40
  -2   5  -2 1209.38   31.90
  -2   5  -2 1210.68   30.80
   2   5   2 1248.18   31.80
   2   5   2 1196.58   33.10
  -2   5  -2 1252.87   33.20
  -2   5  -2 1236.98   33.80
  -3  -5  -2   29.30    4.20
  -3  -5  -2   17.70    3.30
   3  -5   2   25.40    3.80
  -3  -5  -2   17.40    3.00
   3  -5   2   21.60    4.00
   3  -5   2   13.50    3.60
  -3  -5  -2   18.90    2.90
   3  -5   2   20.20    3.30
  -3   5  -2   17.10    3.70
   3   5   2   16.70    2.70
   3   5   2   16.20    3.40
  -3   5  -2   26.10    4.10
   3   5   2   16.20    3.60
   3   5   2   15.30    2.70
  -3   5  -2   15.10    3.00
   3   5   2   23.10    3.40
  -3   5  -2   20.00    3.80
  -3   5  -2   17.30    3.00
   3   5   2   17.30    3.60
  -3   5  -2   16.10    2.80
   4  -5   2    2.70    1.60
   4  -5   2    1.00    1.40
  -4  -5  -2    3.70    1.90
  -4  -5  -2    1.50    1.40
  -4  -5  -2    4.50    1.60
  -4  -5  -2    2.20    1.80
   4  -5   2    4.60    1.70
   4  -5   2    0.70    1.50
   4  -5   2    2.40    2.20
  -4   5  -2    3.60    1.80
   4   5   2    0.50    1.30
  -4   5  -2    2.50    1.60
   4   5   2    2.20    1.20
   4   5   2    2.60    2.10
   4   5   2    1.80    1.60
   4   5   2    3.10    1.70
  -4   5  -2    1.90    1.30
  -4   5  -2    0.60    1.30
  -4   5  -2   -0.90    1.60
   5  -5   2 1463.55   43.00
   5  -5   2 1524.55   39.20
   5  -5   2 1550.24   41.80
  -5  -5  -2 1473.35   38.50
   5  -5   2 1541.85   40.60
   5  -5   2 1528.45   38.50
  -5  -5  -2 1484.85   39.50
  -5  -5  -2 1558.44   39.20
  -5   5  -2 1464.55   38.80
  -5   5  -2 1459.25   39.90
   5   5   2 1532.75   38.60
  -5   5  -2 1536.75   39.20
   5   5   2 1549.24   41.00
   5   5   2 1556.54   39.10
  -5   5  -2 1478.75   38.00
   5   5   2 1518.05   39.70
   5   5   2 1514.45   40.90
  -5   5  -2 1521.35   54.29
  -6  -5  -2   -0.80    1.20
  -6  -5  -2    0.60    1.60
   6  -5   2   -0.30    1.50
  -6  -5  -2    2.20    1.90
   6  -5   2    2.00    2.30
   6  -5   2    2.00    2.50
  -6  -5  -2    0.30    1.30
   6  -5   2    0.60    1.20
   6  -5   2    6.70    2.30
   6  -5   2   -0.70    1.50
  -6   5  -2    2.90    2.10
   6   5   2   -0.70    1.50
  -6   5  -2    0.80    1.20
   6   5   2    1.50    1.80
  -6   5  -2    0.60    1.40
  -6   5  -2    0.50    1.80
   6   5   2    1.50    2.00
  -6   5  -2   -0.80    1.70
  -6   5  -2    2.60    2.00
   7  -5   2   75.59    6.20
   7  -5   2   68.79    6.20
   7  -5   2   56.79    9.40
   7  -5   2   78.49    6.40
  -7  -5  -2   89.39    5.40
   7  -5   2   67.39    7.50
   7  -5   2   71.29    6.40
  -7  -5  -2   82.09    6.60
  -7  -5  -2   77.69    6.10
   7   5   2   76.69    6.80
   7   5   2   70.99    6.60
  -7   5  -2   64.99    5.50
  -7   5  -2   66.69    5.10
  -7   5  -2   70.39    5.90
  -7   5  -2   76.79    4.70
   7   5   2   75.49    6.10
   7   5   2   68.99    6.30
   7   5   2   81.09    6.30
  -8  -5  -2  463.75   17.70
   8  -5   2  457.55   17.50
  -8  -5  -2  455.85   14.20
   8  -5   2  440.16   19.20
  -8  -5  -2  457.85   14.70
   8  -5   2  447.66   18.00
   8  -5   2  459.45   17.00
   8  -5   2  429.26   21.10
   8  -5   2  482.75   17.50
   8   5   2  474.75   19.00
   8   5   2  481.25   17.60
   8   5   2  423.06   16.60
  -8   5  -2  463.05   19.50
   8   5   2  434.16   17.90
  -8   5  -2  444.26   13.10
   8   5   2  457.35   18.80
  -8   5  -2  462.75   13.90
   9  -5   2   26.00    5.00
   9  -5   2   23.40    4.50
   9  -5   2   10.70    4.10
  -9  -5  -2   25.50    3.10
  -9  -5  -2   27.50    4.60
   9  -5   2   25.60    4.90
  -9  -5  -2   23.50    2.80
   9  -5   2   11.00    4.40
   9  -5   2   31.40    4.80
  -9  -5  -2   26.00    4.70
   9   5   2   25.10    4.70
   9   5   2   25.40    5.00
   9   5   2   19.90    4.60
   9   5   2   18.60    4.70
  -9   5  -2   19.70    4.90
   9   5   2   29.70    5.10
  -9   5  -2   25.00    4.80
  -9   5  -2   45.10    6.20
  -9   5  -2   29.80    4.70
  10  -5   2   32.10    6.00
  10  -5   2   50.19    8.00
  10  -5   2   45.20    6.30
  10  -5   2   46.20    6.80
  10  -5   2   37.70    5.50
  10  -5   2   41.90    5.90
 -10  -5  -2   42.80    6.00
 -10  -5  -2   46.80    6.60
 -10   5  -2   44.40    5.90
  10   5   2   36.70    6.70
  10   5   2   46.60    7.40
  10   5   2   43.40    6.70
  10   5   2   39.80    6.00
  10   5   2   39.50    5.90
  11  -5   2  203.58   14.50
  11  -5   2  219.98   12.60
  11  -5   2  212.08   13.00
 -11  -5  -2  192.78   11.70
 -11   5  -2  213.38   16.40
 -11   5  -2  205.88   12.00
  11   5   2  221.18   13.00
  11   5   2  191.98   12.60
  11   5   2  214.98   18.20
  12  -5   2   52.49    7.90
  12  -5   2   60.29    7.10
  12  -5   2   50.09    8.70
  12  -5   2   87.49   16.00
 -12   5  -2   67.19    7.70
  12   5   2   52.79    8.10
  12   5   2   58.09    9.10
  12   5   2   61.79    8.60
 -12   5  -2   66.79    8.40
  12  -6  -2  347.37   16.50
 -12  -6   2  350.86   15.30
  12  -6  -2  330.67   12.20
  12   6  -2  354.76   19.70
 -12   6   2  349.77   13.00
  12   6  -2  349.37   19.50
  12   6  -2  339.47   16.40
  11  -6  -2  344.37   12.90
  11  -6  -2  319.17   15.10
  11  -6  -2  345.27   18.10
 -11  -6   2  315.57   14.10
  11   6  -2  339.37   15.40
  11   6  -2  321.87   17.60
 -11   6   2  309.87   12.60
 -11   6   2  398.56   17.60
  11   6  -2  302.17   14.60
  10  -6  -2  140.59   11.10
 -10  -6   2  116.49    8.70
  10  -6  -2  117.19    7.70
  10  -6  -2  107.89    8.10
  10  -6  -2  108.09    7.40
  10  -6  -2  117.19   11.60
 -10   6   2  110.99    7.00
 -10   6   2  114.59    7.40
 -10   6   2  129.99    9.50
  10   6  -2  116.39    7.90
 -10   6   2  119.59   12.30
  10   6  -2  116.39    8.90
  10   6  -2  119.89    8.50
  10   6  -2  121.19   10.40
  10   6  -2  121.09   10.50
   9  -6  -2   50.29    5.70
  -9  -6   2   56.49    6.10
   9  -6  -2   51.09    5.30
   9  -6  -2   53.39    7.70
   9  -6  -2   57.39    5.70
   9  -6  -2   51.49    9.20
  -9  -6   2   66.49    6.10
   9   6  -2   48.90    5.80
   9   6  -2   70.29    9.50
  -9   6   2   53.59    4.70
  -9   6   2   55.29   14.30
   9   6  -2   55.89    7.30
  -9   6   2   56.29    5.90
   9   6  -2   51.09    6.70
  -9   6   2   55.99    5.20
   9   6  -2   67.59    6.20
   8  -6  -2   82.79    6.20
  -8  -6   2   86.09    6.90
  -8  -6   2   78.69    6.60
   8  -6  -2   90.09    7.00
   8  -6  -2   89.99    6.70
   8  -6  -2   81.69    9.00
   8  -6  -2   89.89    8.00
  -8   6   2   90.09    6.50
   8   6  -2   98.79    8.60
  -8   6   2   87.09    9.10
   8   6  -2   84.49    6.80
   8   6  -2   77.89    6.20
   8   6  -2   93.69    7.50
   8   6  -2   84.89    7.80
  -8   6   2   91.59    6.90
  -8   6   2   88.59    5.20
   7  -6  -2  289.77   16.10
  -7  -6   2  305.27    9.50
   7  -6  -2  298.87   13.10
   7  -6  -2  292.37   12.30
   7  -6  -2  297.67   14.70
   7  -6  -2  314.37   14.50
  -7   6   2  314.57   10.30
   7   6  -2  291.57   12.40
   7   6  -2  315.07   15.20
   7   6  -2  329.77   15.30
   7   6  -2  303.97   12.60
   7   6  -2  312.37   14.00
  -7   6   2  300.47   12.20
   6  -6  -2  293.07   13.90
  -6  -6   2  303.07   13.00
  -6  -6   2  309.87   10.90
  -6  -6   2  305.47   10.30
   6  -6  -2  278.67   11.90
   6  -6  -2  284.67   15.40
   6  -6  -2  286.57   12.80
   6  -6  -2  279.27   11.80
   6   6  -2  297.47   12.10
   6   6  -2  302.47   13.60
  -6   6   2  284.67    9.30
  -6   6   2  294.57   16.70
  -6   6   2  293.77    9.20
   6   6  -2  325.57   15.70
   6   6  -2  265.57   13.50
   6   6  -2  310.47   12.40
  -6   6   2  289.47   15.70
  -6   6   2  289.57    9.80
  -5  -6   2  997.60   26.30
   5  -6  -2 1032.90   27.90
  -5  -6   2  985.70   28.50
   5  -6  -2  985.60   30.30
  -5  -6   2 1015.80   29.30
   5  -6  -2 1041.30   36.60
   5  -6  -2 1015.30   29.40
  -5  -6   2  993.40   27.40
   5  -6  -2 1020.90   28.30
  -5   6   2  976.10   25.10
  -5   6   2 1020.50   24.20
  -5   6   2  997.90   27.00
   5   6  -2 1030.10   30.50
   5   6  -2  992.60   29.90
  -5   6   2  996.70   27.90
  -5   6   2 1051.39   33.10
   5   6  -2 1030.10   28.10
   5   6  -2  983.70   30.50
   5   6  -2  977.50   27.90
  -5   6   2 1016.40   29.40
   5   6  -2 1037.30   32.20
  -4  -6   2  257.77   13.80
   4  -6  -2  300.77   14.60
  -4  -6   2  299.37   11.20
   4  -6  -2  295.07   11.60
  -4  -6   2  304.57   12.30
  -4  -6   2  307.07   13.20
   4  -6  -2  307.37   13.10
   4  -6  -2  305.07   13.70
   4  -6  -2  321.17   12.60
  -4   6   2  288.67   15.00
   4   6  -2  311.27   12.00
   4   6  -2  282.67   12.90
  -4   6   2  322.27   13.30
  -4   6   2  308.47   10.70
  -4   6   2  304.77   12.40
   4   6  -2  303.07   13.80
  -4   6   2  314.37   10.10
   4   6  -2  275.27   11.70
  -4   6   2  296.07   11.90
   4   6  -2  315.67   13.60
   4   6  -2  286.57   14.10
   3  -6  -2  378.86   14.90
   3  -6  -2  394.36   15.90
   3  -6  -2  385.16   13.70
   3  -6  -2  408.96   16.90
   3  -6  -2  389.16   14.40
  -3  -6   2  379.76   14.70
  -3  -6   2  419.06   15.80
  -3  -6   2  380.26   13.30
  -3  -6   2  396.36   14.70
  -3   6   2  385.46   15.20
  -3   6   2  395.46   13.00
  -3   6   2  380.76   14.80
   3   6  -2  365.86   15.70
   3   6  -2  400.16   14.30
  -3   6   2  360.06   16.40
  -3   6   2  401.26   11.70
   3   6  -2  387.26   13.90
  -3   6   2  404.36   14.40
   3   6  -2  403.66   16.60
   2  -6  -2   58.79    5.10
   2  -6  -2   54.69    5.70
  -2  -6   2   63.29    4.90
  -2  -6   2   49.99    5.10
   2  -6  -2   57.69    5.20
  -2  -6   2   43.80    4.50
   2  -6  -2   62.79    4.70
   2  -6  -2   47.90    5.20
  -2  -6   2   59.99    5.30
  -2   6   2   52.59    4.50
  -2   6   2   59.39    5.30
  -2   6   2   43.80    4.00
   2   6  -2   52.39    4.50
   2   6  -2   51.59    5.40
  -2   6   2   54.69    3.60
   2   6  -2   53.09    5.40
   2   6  -2   63.19    5.80
   2   6  -2   59.19    4.60
  -2   6   2   45.50    5.00
  -1  -6   2  718.53   22.60
   1  -6  -2  772.92   22.80
  -1  -6   2  758.92   24.60
   1  -6  -2  765.42   23.60
  -1  -6   2  758.12   24.00
   1  -6  -2  717.83   23.80
  -1  -6   2  757.32   22.00
  -1  -6   2  804.12   24.60
   1  -6  -2  777.92   25.00
   1   6  -2  751.32   24.00
  -1   6   2  746.93   21.40
  -1   6   2  744.73   23.80
  -1   6   2  766.02   22.40
   1   6  -2  754.62   22.50
   1   6  -2  773.32   24.90
   1   6  -2  748.33   24.50
  -1   6   2  743.83   24.80
   1   6  -2  729.13   21.80
  -1   6   2  749.23   23.90
   0  -6   2   54.59    4.80
   0  -6   2   53.89    4.60
   0  -6   2   59.49    5.60
   0  -6   2   60.39    5.80
   0  -6  -2   59.19    5.30
   0  -6  -2   55.69    5.30
   0  -6  -2   47.30    5.20
   0  -6  -2   50.79    4.70
   0  -6   2   57.19    5.60
   0   6   2   57.99    3.90
   0   6   2   43.70    5.70
   0   6  -2   45.60    5.20
   0   6   2   64.69    5.10
   0   6   2   58.79    5.60
   0   6   2   51.89    5.50
   0   6  -2   57.99    5.80
   0   6  -2   47.20    4.50
   0   6  -2   53.59    5.20
   0   6   2   63.69    4.80
   0   6  -2   50.79    4.40
   1  -6   2 1328.07   36.50
  -1  -6  -2 1309.37   34.80
   1  -6   2 1302.37   34.80
   1  -6   2 1308.07   37.00
   1  -6   2 1316.67   34.10
   1  -6   2 1330.57   36.80
  -1  -6  -2 1282.77   35.50
  -1  -6  -2 1280.37   35.90
   1   6   2 1320.97   34.40
   1   6   2 1312.67   32.50
   1   6   2 1293.27   37.00
  -1   6  -2 1313.27   36.80
  -1   6  -2 1294.17   34.60
   1   6   2 1330.27   33.80
   1   6   2 1244.18   36.10
  -1   6  -2 1309.27   33.70
  -1   6  -2 1288.57   37.00
  -1   6  -2 1319.67   36.20
   1   6   2 1327.37   36.30
   2  -6   2   41.90    4.30
   2  -6   2   38.90    5.60
   2  -6   2   40.30    5.10
   2  -6   2   42.50    5.20
  -2  -6  -2   44.00    4.90
  -2  -6  -2   48.20    5.00
  -2  -6  -2   44.40    4.70
   2  -6   2   36.90    5.10
   2   6   2   42.90    4.20
   2   6   2   43.10    5.80
   2   6   2   39.30    3.70
  -2   6  -2   31.50    4.90
   2   6   2   42.30    5.00
   2   6   2   42.70    4.40
  -2   6  -2   42.30    4.10
  -2   6  -2   36.50    5.80
   2   6   2   46.10    4.90
  -2   6  -2   39.60    5.30
  -2   6  -2   35.40    3.90
  -2   6  -2   41.90    4.40
   3  -6   2   96.59    7.70
   3  -6   2  112.79    7.90
  -3  -6  -2  105.89    7.00
   3  -6   2  101.69    6.70
  -3  -6  -2  108.59    7.50
  -3  -6  -2  115.19    7.60
   3  -6   2  110.49    8.40
   3  -6   2  102.89    7.00
  -3   6  -2  106.69    7.00
   3   6   2  106.69    7.90
   3   6   2  110.99    8.40
  -3   6  -2  112.39    7.70
   3   6   2  107.79    6.90
  -3   6  -2  103.19    6.30
  -3   6  -2  102.19    8.20
  -3   6  -2  113.29    6.70
  -3   6  -2  113.19    8.00
   3   6   2  109.79    6.70
   3   6   2   90.59    7.30
   3   6   2  112.29    6.80
  -4  -6  -2    1.40    1.60
  -4  -6  -2    1.40    1.80
   4  -6   2   -0.50    1.50
   4  -6   2   -0.40    1.50
   4  -6   2    0.90    2.00
  -4  -6  -2    9.70    2.80
   4  -6   2    1.60    1.30
   4  -6   2   -1.40    1.50
   4   6   2    2.40    2.10
  -4   6  -2    0.80    1.40
  -4   6  -2    0.40    1.60
   4   6   2    0.10    1.50
  -4   6  -2   -0.20    1.40
   4   6   2    0.40    1.20
  -4   6  -2    1.70    1.60
   4   6   2   -0.80    1.10
   4   6   2    1.40    1.90
  -4   6  -2    3.90    2.50
  -4   6  -2   -1.10    1.40
  -5  -6  -2    6.70    2.40
   5  -6   2    6.30    3.20
  -5  -6  -2   10.90    2.90
  -5  -6  -2    8.20    2.90
  -5  -6  -2   11.00    2.70
   5  -6   2    5.40    2.60
   5  -6   2    6.90    2.50
  -5   6  -2   11.20    2.70
   5   6   2    9.70    3.00
   5   6   2    8.90    2.80
  -5   6  -2    9.50    2.90
  -5   6  -2    6.80    2.30
  -5   6  -2    8.00    2.80
   5   6   2    8.80    2.80
   5   6   2    3.50    2.90
  -5   6  -2   15.60    4.60
  -5   6  -2   13.00    2.80
   6  -6   2   46.20    6.90
  -6  -6  -2   51.29    4.60
   6  -6   2   39.40    5.30
  -6  -6  -2   65.49    5.90
   6  -6   2   48.60    8.00
  -6  -6  -2   66.09    5.50
  -6  -6  -2   47.60    5.20
   6  -6   2   49.40    6.50
   6  -6   2   49.70    5.10
  -6   6  -2   41.00    5.80
  -6   6  -2   37.40    4.90
   6   6   2   51.39    7.00
   6   6   2   39.20    6.00
  -6   6  -2   36.60    5.10
   6   6   2   46.70    5.10
  -6   6  -2   40.00    4.50
   6   6   2   30.70    4.70
   6   6   2   48.30    5.20
  -6   6  -2   48.60    4.30
   7  -6   2  231.48   11.60
  -7  -6  -2  238.98   12.20
  -7  -6  -2  221.98    9.80
  -7  -6  -2  235.68   11.80
   7  -6   2  210.68   11.20
   7  -6   2  212.78   12.20
   7  -6   2  210.68   14.00
   7  -6   2  217.58   13.20
  -7  -6  -2  239.68   10.70
   7   6   2  213.28   11.10
  -7   6  -2  230.68   10.90
   7   6   2  215.08   12.30
  -7   6  -2  234.18   11.60
  -7   6  -2  237.88   12.50
   7   6   2  213.38   11.20
  -7   6  -2  219.78   10.40
   7   6   2  255.97   12.80
   7   6   2  238.98   13.30
  -7   6  -2  241.38    9.50
   8  -6   2   -0.80    2.30
   8  -6   2   -1.80    2.80
  -8  -6  -2   -2.10    2.10
   8  -6   2    0.10    3.00
   8  -6   2   -2.10    2.00
  -8  -6  -2   -1.40    1.80
  -8  -6  -2    1.00    2.30
  -8  -6  -2    1.80    1.80
   8  -6   2    3.20    2.90
   8   6   2   -1.40    1.80
  -8   6  -2    2.30    2.50
   8   6   2    2.50    2.60
  -8   6  -2   -0.20    1.90
   8   6   2    2.70    3.20
   8   6   2    0.20    2.20
   8   6   2    1.50    2.30
  -8   6  -2   -2.10    2.30
  -8   6  -2    4.60    3.60
  -8   6  -2    0.60    1.50
  -8   6  -2    1.80    1.80
   9  -6   2  575.64   24.10
  -9  -6  -2  557.64   20.80
   9  -6   2  534.55   20.50
  -9  -6  -2  543.85   16.90
  -9  -6  -2  578.44   16.70
   9  -6   2  579.24   29.70
   9  -6   2  549.54   20.40
  -9  -6  -2  558.14   21.30
   9  -6   2  524.95   24.00
   9   6   2  567.74   23.00
  -9   6  -2  573.94   21.60
   9   6   2  553.94   21.10
  -9   6  -2  566.44   26.00
  -9   6  -2  535.05   17.60
  -9   6  -2  577.64   20.20
   9   6   2  585.14   23.70
   9   6   2  579.94   23.50
   9   6   2  570.34   22.40
  -9   6  -2  560.54   14.90
  10  -6   2   37.30    6.30
  10  -6   2   38.30    7.40
 -10  -6  -2   36.10    3.60
  10  -6   2   40.30    8.80
  10  -6   2   36.70    5.80
 -10  -6  -2   32.70    3.00
  10  -6   2   29.80    5.80
  10  -6   2   43.40    6.20
  10   6   2   37.60    5.90
  10   6   2   35.30    6.70
 -10   6  -2   34.10    5.30
  10   6   2   31.20    6.10
  10   6   2   44.60    6.70
  11  -6   2  169.18   11.70
  11  -6   2  156.78   13.70
  11  -6   2  160.48   11.70
  11  -6   2  168.98   10.90
 -11  -6  -2  150.68   11.00
  11   6   2  151.18   12.10
 -11   6  -2  146.19   10.30
 -11   6  -2  146.69   10.50
  11   6   2  145.69   13.40
  11   6   2  147.09   11.40
  12  -6   2   19.50    6.40
 -12  -6  -2    0.80    6.90
 -12   6  -2    3.00    4.80
 -12   6  -2   26.50    6.00
  11  -7  -2   77.59   10.10
  11  -7  -2   93.29    8.00
  11  -7  -2  108.09   10.50
 -11  -7   2   57.79    7.60
 -11   7   2   86.89    6.90
  11   7  -2   83.79   11.50
 -11   7   2   83.69    7.50
  11   7  -2   85.19    9.70
  11   7  -2   91.59    9.40
  10  -7  -2  113.89    8.50
 -10  -7   2  105.69    9.30
  10  -7  -2  118.99   11.60
  10  -7  -2  121.69    9.50
 -10   7   2  115.09    6.90
  10   7  -2  128.09   12.60
 -10   7   2  117.79    8.20
   9  -7  -2   44.10    5.80
   9  -7  -2   22.50    5.30
  -9  -7   2   31.20    5.50
   9  -7  -2   32.00    6.50
   9  -7  -2   40.60    6.00
   9   7  -2   39.30    7.40
  -9   7   2   49.10   10.20
   9   7  -2   37.00    5.70
   9   7  -2   43.00    6.50
   9   7  -2   29.70    6.10
   9   7  -2   41.60    5.80
  -9   7   2   53.59    9.70
  -9   7   2   35.20    3.80
   8  -7  -2  212.58   11.30
  -8  -7   2  230.38    7.30
   8  -7  -2  230.78   12.30
   8  -7  -2  204.78   14.60
   8  -7  -2  218.68   13.60
  -8  -7   2  235.28    7.40
   8  -7  -2  220.88   11.20
  -8  -7   2  238.08   12.20
   8   7  -2  230.98   11.80
  -8   7   2  220.98    8.60
   8   7  -2  224.48   11.50
   8   7  -2  236.38   16.20
   8   7  -2  243.58   13.20
  -8   7   2  235.28   11.20
   8   7  -2  236.68   13.90
  -8   7   2  228.48   12.20
   8   7  -2  222.68   13.80
   7  -7  -2   10.90    3.30
  -7  -7   2   20.90    4.00
   7  -7  -2   23.20    4.10
   7  -7  -2   20.00    3.80
  -7  -7   2   15.20    4.00
  -7  -7   2   21.00    3.20
   7  -7  -2   29.20    4.60
  -7  -7   2   21.80    3.00
   7  -7  -2   18.50    4.70
   7   7  -2   18.80    5.20
  -7   7   2   22.00    4.40
   7   7  -2   16.40    4.60
   7   7  -2   22.20    4.20
  -7   7   2   15.40    3.60
  -7   7   2   21.90    2.70
   7   7  -2   19.00    3.70
   7   7  -2   20.90    4.30
  -7   7   2   19.30    2.10
   7   7  -2   22.30    4.90
  -7   7   2   20.30    5.50
  -6  -7   2  358.86   15.60
   6  -7  -2  366.86   14.70
   6  -7  -2  357.86   15.60
  -6  -7   2  370.86   12.90
  -6  -7   2  364.76   15.20
   6  -7  -2  363.16   16.90
   6  -7  -2  352.76   18.10
  -6  -7   2  386.06   13.90
   6  -7  -2  376.26   15.00
   6   7  -2  362.26   16.20
  -6   7   2  368.16   11.10
   6   7  -2  360.56   14.70
  -6   7   2  371.46   13.10
   6   7  -2  370.66   14.80
   6   7  -2  392.36   17.60
   6   7  -2  344.67   16.10
   6   7  -2  404.16   18.70
  -6   7   2  351.46   14.40
  -6   7   2  360.56   11.60
   5  -7  -2 1262.57   34.70
   5  -7  -2 1238.18   39.20
   5  -7  -2 1208.78   35.70
  -5  -7   2 1274.17   34.20
   5  -7  -2 1227.28   37.30
  -5  -7   2 1317.87   36.50
  -5  -7   2 1329.07   33.00
   5  -7  -2 1241.08   34.10
  -5  -7   2 1237.48   35.20
  -5   7   2 1197.68   33.50
   5   7  -2 1211.48   34.00
   5   7  -2 1292.07   39.30
   5   7  -2 1313.17   37.00
  -5   7   2 1257.17   29.60
   5   7  -2 1258.67   36.80
   5   7  -2 1300.27   38.20
  -5   7   2 1239.38   31.40
  -5   7   2 1249.28   36.00
  -5   7   2 1208.18   34.10
  -5   7   2 1229.88   39.50
   5   7  -2 1250.87   34.50
   4  -7  -2  584.14   19.50
  -4  -7   2  593.34   20.50
   4  -7  -2  550.94   24.30
  -4  -7   2  580.74   18.60
   4  -7  -2  569.14   20.70
   4  -7  -2  551.34   19.60
  -4  -7   2  583.24   21.40
  -4  -7   2  589.04   20.10
   4  -7  -2  590.74   23.10
  -4   7   2  577.34   20.20
  -4   7   2  570.34   23.20
  -4   7   2  615.64   21.40
   4   7  -2  579.34   21.40
   4   7  -2  609.14   23.20
  -4   7   2  574.34   17.80
   4   7  -2  585.04   19.50
   4   7  -2  610.44   21.30
   4   7  -2  607.54   20.00
  -4   7   2  577.14   15.70
   4   7  -2  608.84   22.70
  -4   7   2  594.54   19.80
  -3  -7   2  532.25   20.10
   3  -7  -2  581.54   19.70
   3  -7  -2  552.84   27.20
  -3  -7   2  565.84   20.00
  -3  -7   2  561.14   18.30
   3  -7  -2  573.74   18.80
  -3  -7   2  564.04   19.80
   3  -7  -2  553.14   21.50
  -3   7   2  533.15   18.80
   3   7  -2  595.64   21.30
  -3   7   2  540.85   20.00
  -3   7   2  567.14   15.70
  -3   7   2  600.04   22.90
   3   7  -2  548.45   21.40
   3   7  -2  500.85   24.30
   3   7  -2  561.44   21.80
  -3   7   2  563.14   17.70
  -3   7   2  576.24   20.80
   3   7  -2  558.24   19.10
  -2  -7   2  424.76   17.50
   2  -7  -2  422.66   18.40
   2  -7  -2  467.95   17.00
  -2  -7   2  426.86   17.30
  -2  -7   2  442.56   15.80
   2  -7  -2  464.05   18.50
  -2  -7   2  477.15   17.40
   2  -7  -2  439.46   17.40
   2  -7  -2  468.75   16.50
  -2   7   2  449.26   13.80
   2   7  -2  445.16   16.50
   2   7  -2  449.16   18.70
   2   7  -2  442.36   17.90
   2   7  -2  433.06   15.90
  -2   7   2  445.66   17.70
   2   7  -2  437.96   18.70
  -2   7   2  463.05   19.40
  -2   7   2  445.86   20.00
  -2   7   2  423.56   15.00
  -2   7   2  456.25   16.50
   1  -7  -2   22.20    3.80
  -1  -7   2   19.20    3.80
   1  -7  -2   10.00    3.10
   1  -7  -2   12.10    3.10
  -1  -7   2   14.90    3.60
  -1  -7   2    8.80    3.00
   1  -7  -2   15.20    4.10
   1  -7  -2   14.00    3.30
  -1   7   2   14.60    2.90
   1   7  -2   13.80    3.80
   1   7  -2    8.10    2.40
  -1   7   2   11.30    3.30
  -1   7   2   13.40    3.90
   1   7  -2   16.30    4.10
  -1   7   2   18.10    3.50
  -1   7   2   15.70    4.60
   1   7  -2   14.40    3.00
   0  -7   2  349.27   15.60
   0  -7   2  356.26   16.10
   0  -7   2  382.16   15.00
   0  -7   2  350.26   14.70
   0  -7  -2  347.07   14.50
   0  -7  -2  355.06   15.70
   0  -7  -2  328.27   14.90
   0  -7  -2  380.96   16.60
   0  -7   2  343.97   15.50
   0  -7  -2  369.16   14.00
   0   7   2  347.87   13.50
   0   7  -2  361.66   14.50
   0   7   2  334.47   18.50
   0   7  -2  356.76   13.80
   0   7  -2  363.36   16.30
   0   7   2  370.56   12.40
   0   7  -2  358.76   15.60
   0   7   2  380.96   14.50
   0   7   2  347.47   15.40
  -1  -7  -2   40.10    5.40
   1  -7   2   50.39    5.60
  -1  -7  -2   57.09    6.10
   1  -7   2   48.30    5.20
  -1  -7  -2   42.80    5.80
  -1  -7  -2   49.80    4.90
   1  -7   2   45.80    5.70
   1  -7   2   51.59    5.00
   1  -7   2   43.90    6.20
   1   7   2   43.00    4.70
  -1   7  -2   46.20    7.10
  -1   7  -2   46.40    4.50
   1   7   2   39.00    4.30
  -1   7  -2   48.90    6.80
   1   7   2   32.80    5.40
   1   7   2   50.89    6.90
   1   7   2   43.80    6.40
   1   7   2   55.19    4.40
  -1   7  -2   46.00    6.40
  -1   7  -2   47.60    5.10
   2  -7   2  261.97   12.40
  -2  -7  -2  274.07   13.30
   2  -7   2  260.07   14.50
  -2  -7  -2  262.97   11.50
  -2  -7  -2  273.77   13.10
   2  -7   2  257.07   13.10
   2  -7   2  264.57   11.90
  -2  -7  -2  266.67   12.30
   2  -7   2  260.37   13.70
  -2   7  -2  253.27   12.90
   2   7   2  264.47   11.90
   2   7   2  259.87   13.90
  -2   7  -2  246.88   13.20
   2   7   2  270.57   13.50
   2   7   2  278.07   13.90
   2   7   2  247.98   11.70
  -2   7  -2  258.77   14.00
  -2   7  -2  269.77   11.70
  -2   7  -2  247.28   11.10
  -2   7  -2  262.67   12.10
   2   7   2  267.17   11.10
   3  -7   2   51.39    5.30
   3  -7   2   49.60    5.20
  -3  -7  -2   47.30    6.20
  -3  -7  -2   54.19    5.90
   3  -7   2   65.49    7.10
   3  -7   2   54.39    6.00
  -3  -7  -2   51.39    5.40
   3  -7   2   62.19    6.90
  -3  -7  -2   61.79    5.40
   3   7   2   57.69    5.20
  -3   7  -2   49.99    7.40
  -3   7  -2   46.40    4.70
  -3   7  -2   59.29    5.70
  -3   7  -2   58.09    6.40
   3   7   2   62.59    5.80
   3   7   2   55.89    6.30
   3   7   2   52.49    6.50
   3   7   2   47.90    7.00
   3   7   2   56.49    5.30
  -3   7  -2   59.49    5.10
  -3   7  -2   56.19    6.80
   4  -7   2  269.77   14.30
  -4  -7  -2  261.17   12.70
  -4  -7  -2  258.87   12.90
  -4  -7  -2  267.17   11.80
  -4  -7  -2  240.28   12.60
   4  -7   2  267.67   12.70
   4  -7   2  280.17   14.10
   4  -7   2  260.37   12.20
   4  -7   2  254.97   14.60
  -4   7  -2  261.47   11.40
   4   7   2  263.87   12.60
  -4   7  -2  289.47   13.90
   4   7   2  273.37   14.10
   4   7   2  255.07   13.80
  -4   7  -2  268.17   11.30
  -4   7  -2  254.17   12.30
  -4   7  -2  265.87   15.10
   4   7   2  269.67   12.20
   4   7   2  255.67   11.90
  -4   7  -2  255.97   13.20
   5  -7   2 1655.73   43.80
   5  -7   2 1698.83   44.70
   5  -7   2 1624.04   47.20
  -5  -7  -2 1651.03   44.20
   5  -7   2 1626.44   48.60
  -5  -7  -2 1683.63   44.70
  -5  -7  -2 1653.43   42.30
  -5  -7  -2 1658.23   45.20
   5  -7   2 1650.43   46.20
  -5   7  -2 1651.13   44.10
  -5   7  -2 1649.04   41.70
  -5   7  -2 1620.34   45.60
   5   7   2 1626.44   43.50
   5   7   2 1656.33   44.20
  -5   7  -2 1657.03   44.80
   5   7   2 1679.43   46.50
   5   7   2 1636.74   47.00
  -5   7  -2 1620.04   42.10
   5   7   2 1697.03   44.30
   6  -7   2   81.79    8.50
   6  -7   2   88.29    9.00
   6  -7   2   96.29    8.20
  -6  -7  -2   75.09    6.10
   6  -7   2   80.59    7.10
  -6  -7  -2  102.09    7.50
  -6  -7  -2   79.59    7.50
  -6  -7  -2   78.69    7.00
   6  -7   2   76.09    6.80
   6   7   2   81.89    6.80
   6   7   2   79.29    8.10
   6   7   2   69.49    6.90
  -6   7  -2   72.19    7.40
   6   7   2   81.09    8.10
  -6   7  -2   70.39    6.00
   6   7   2   85.09    7.10
  -6   7  -2   92.79    7.60
  -6   7  -2   73.29    5.80
   7  -7   2   54.59    5.90
  -7  -7  -2   40.70    6.10
   7  -7   2   34.50    6.50
   7  -7   2   45.80    6.80
   7  -7   2   47.30    8.70
  -7  -7  -2   47.20    6.60
   7  -7   2   34.50    5.50
  -7  -7  -2   38.60    5.00
  -7  -7  -2   49.70    6.20
   7   7   2   37.20    6.40
  -7   7  -2   43.20    4.60
   7   7   2   50.59    7.70
  -7   7  -2   28.00    6.70
   7   7   2   38.80    5.90
   7   7   2   54.19    6.80
  -7   7  -2   45.00    6.70
  -7   7  -2   40.00    6.10
   7   7   2   44.90    6.60
  -7   7  -2   38.40    5.50
  -8  -7  -2  134.49    8.20
   8  -7   2  147.09   10.20
  -8  -7  -2  131.19    9.90
   8  -7   2  129.99   10.60
  -8  -7  -2  136.79    7.90
   8  -7   2  121.89   10.90
   8  -7   2  124.39    9.10
   8  -7   2  127.99   11.80
  -8  -7  -2  132.89    9.50
   8   7   2  153.38    9.80
  -8   7  -2  134.19   10.20
   8   7   2  123.89   11.10
  -8   7  -2  134.39    9.70
   8   7   2  156.28   13.00
  -8   7  -2  144.49    8.80
  -8   7  -2  140.89    8.20
  -8   7  -2  157.58   13.10
   8   7   2  125.89    9.80
  -8   7  -2  145.39    7.30
   8   7   2  143.19    9.70
  -9  -7  -2    6.90    3.90
   9  -7   2    1.70    4.00
  -9  -7  -2    2.00    2.40
   9  -7   2    1.60    4.00
  -9  -7  -2    6.20    2.70
   9  -7   2    9.40    3.50
   9  -7   2    6.70    4.70
   9  -7   2    1.50    3.50
   9   7   2    7.50    4.60
   9   7   2    1.00    2.80
  -9   7  -2    5.20    2.30
   9   7   2    0.20    4.70
   9   7   2    9.10    3.60
  -9   7  -2    3.00    2.70
  -9   7  -2    8.00    3.80
   9   7   2   10.50    6.00
  -9   7  -2    4.20    1.90
 -10  -7  -2   87.89    5.40
  10  -7   2   75.09    8.90
  10  -7   2   88.79    9.10
  10  -7   2   81.29   10.90
 -10  -7  -2   81.29    5.30
 -10  -7  -2   77.39    9.30
  10   7   2   91.79   10.00
  10   7   2   99.29    9.30
  10   7   2  101.59   11.60
 -10   7  -2   75.69   11.90
  11  -7   2   16.50    5.70
 -11   7  -2    1.50    3.80
 -11   7  -2   13.70    4.60
  11   7   2   21.50    7.20
  10  -8  -2  323.27   16.20
  10  -8  -2  333.37   15.50
  10  -8  -2  331.97   19.90
 -10   8   2  341.37   11.70
  10   8  -2  349.17   17.70
 -10   8   2  319.77   15.00
   9  -8  -2  136.69    9.90
  -9  -8   2  144.79   14.90
  -9   8   2  139.09    9.50
   9   8  -2  120.69   10.80
   9   8  -2  132.49   12.30
  -9   8   2  121.69    6.20
   9   8  -2  135.49   10.10
   8  -8  -2   85.89    8.00
  -8  -8   2   81.49    8.40
   8  -8  -2  107.99   10.50
   8  -8  -2   68.69   10.40
   8  -8  -2   91.19    8.10
   8  -8  -2   90.79    8.10
  -8  -8   2   91.39    5.60
  -8  -8   2   84.89    5.20
   8   8  -2  106.19    8.50
   8   8  -2   77.29    8.40
   8   8  -2   67.69    7.40
   8   8  -2   83.79   12.00
  -8   8   2   83.99    4.80
  -8   8   2   86.79    7.50
   8   8  -2   74.19    8.30
  -8   8   2   87.29   12.00
   7  -8  -2   -0.50    4.00
   7  -8  -2    7.70    5.00
  -7  -8   2    7.70    2.70
   7  -8  -2   10.00    3.50
  -7  -8   2    6.40    3.30
  -7  -8   2    3.20    3.10
   7  -8  -2    9.40    4.40
   7  -8  -2    7.50    3.60
  -7  -8   2    7.40    2.60
   7   8  -2    7.00    4.00
  -7   8   2    9.00    5.20
  -7   8   2    8.50    3.30
  -7   8   2    9.50    1.80
   7   8  -2    9.50    4.00
  -7   8   2    7.60    2.00
   7   8  -2    6.60    4.50
  -7   8   2    5.70    3.60
  -7   8   2   11.20    2.60
   7   8  -2    6.10    3.80
   7   8  -2    6.50    3.50
   7   8  -2    8.40    3.10
  -6  -8   2   79.99    7.40
   6  -8  -2   69.79    7.30
  -6  -8   2   79.69    6.60
   6  -8  -2   81.09   11.40
   6  -8  -2   76.19    7.00
   6  -8  -2   81.09    9.80
   6  -8  -2   57.39    6.40
  -6  -8   2   77.09    6.50
  -6  -8   2   67.19    7.30
   6   8  -2   76.39    6.80
  -6   8   2   79.79    6.60
   6   8  -2   76.99    9.80
  -6   8   2   66.19    5.00
   6   8  -2   63.79    6.50
   6   8  -2   73.99    8.20
  -6   8   2   62.79    8.90
  -6   8   2   65.09    6.50
  -6   8   2   79.09    7.50
  -6   8   2   67.19    4.00
   6   8  -2   74.79    7.50
   5  -8  -2   51.39    5.60
  -5  -8   2   51.89    5.00
   5  -8  -2   37.20    5.30
  -5  -8   2   45.50    6.10
  -5  -8   2   44.40    6.60
   5  -8  -2   39.30    6.00
   5  -8  -2   43.30    6.90
   5  -8  -2   34.50    7.10
  -5  -8   2   37.90    5.60
   5   8  -2   43.20    6.70
   5   8  -2   46.70    5.30
  -5   8   2   48.10    8.20
   5   8  -2   38.00    6.20
  -5   8   2   52.89    6.40
   5   8  -2   45.50    6.60
  -5   8   2   43.90    4.50
  -5   8   2   45.30    3.40
  -5   8   2   40.90    5.80
   5   8  -2   47.30    5.90
   5   8  -2   51.19    7.50
  -5   8   2   44.50    6.40
   4  -8  -2  495.65   22.10
  -4  -8   2  531.55   20.90
   4  -8  -2  519.95   21.60
  -4  -8   2  518.05   20.00
   4  -8  -2  514.25   18.90
  -4  -8   2  515.75   18.10
  -4  -8   2  519.85   19.60
   4  -8  -2  515.45   20.40
   4  -8  -2  513.65   19.50
   4   8  -2  537.05   20.40
   4   8  -2  530.25   21.30
  -4   8   2  515.05   17.20
  -4   8   2  537.25   21.70
   4   8  -2  515.55   22.30
   4   8  -2  511.55   18.90
  -4   8   2  543.85   21.00
  -4   8   2  520.25   15.00
   4   8  -2  543.85   19.60
   4   8  -2  522.35   22.20
   3  -8  -2  786.02   25.70
  -3  -8   2  801.52   26.10
   3  -8  -2  751.52   27.30
  -3  -8   2  761.02   26.70
   3  -8  -2  782.32   26.60
   3  -8  -2  771.52   28.50
  -3  -8   2  801.62   24.40
   3  -8  -2  766.42   24.70
   3   8  -2  766.62   27.20
  -3   8   2  743.53   23.10
  -3   8   2  805.32   26.70
  -3   8   2  743.33   20.80
  -3   8   2  772.22   26.90
   3   8  -2  755.82   24.50
   3   8  -2  826.52   25.60
  -3   8   2  798.02   25.20
   3   8  -2  812.62   28.60
   3   8  -2  750.42   28.10
  -3   8   2  795.02   29.20
   2  -8  -2   91.19    7.00
   2  -8  -2   80.69    7.70
  -2  -8   2   77.49    7.20
  -2  -8   2   81.89    7.60
   2  -8  -2   86.09    7.20
   2  -8  -2   93.19    8.50
   2  -8  -2   83.69    7.70
  -2  -8   2   70.49    6.70
  -2  -8   2   78.79    6.50
  -2   8   2   83.29    8.40
   2   8  -2   95.79    8.80
  -2   8   2   93.09    8.40
  -2   8   2   85.89    6.90
  -2   8   2   71.79    7.30
   2   8  -2   77.69   12.10
   2   8  -2   99.09    8.70
  -2   8   2   85.59    5.40
   2   8  -2   81.39    6.60
   2   8  -2   87.19    8.40
  -2   8   2   95.19    6.60
   1  -8  -2 1069.29   34.80
   1  -8  -2 1100.49   31.40
   1  -8  -2 1093.99   34.40
  -1  -8   2 1109.39   34.20
   1  -8  -2 1127.89   32.90
  -1  -8   2 1091.89   34.10
   1  -8  -2 1083.19   33.40
  -1  -8   2 1095.89   31.40
  -1   8   2 1021.30   33.20
  -1   8   2 1094.79   32.00
   1   8  -2 1070.99   31.10
   1   8  -2 1100.99   35.50
   1   8  -2 1099.49   32.20
  -1   8   2 1056.99   34.10
  -1   8   2 1088.69   35.40
  -1   8   2 1113.49   28.50
  -1   8   2 1060.99   33.70
   1   8  -2 1106.09   34.50
   0  -8  -2  982.10   30.70
   0  -8  -2  966.00   31.40
   0  -8   2 1006.40   30.90
   0  -8  -2  970.50   32.10
   0  -8   2 1048.90   32.60
   0  -8   2 1029.70   29.90
   0  -8   2  952.00   32.70
   0  -8   2  968.80   32.20
   0   8  -2 1010.00   29.40
   0   8   2 1003.00   30.20
   0   8  -2 1000.20   33.40
   0   8  -2 1069.99   32.90
   0   8   2 1056.59   33.10
   0   8  -2  973.00   30.10
   0   8   2 1029.50   29.30
   0   8   2 1038.20   27.40
   0   8   2 1022.10   32.80
   0   8   2 1011.60   33.70
  -1  -8  -2   25.90    4.60
  -1  -8  -2   40.40    6.60
   1  -8   2   42.80    6.80
   1  -8   2   46.90    7.90
  -1  -8  -2   44.10    6.30
   1  -8   2   33.00    5.70
   1  -8   2   33.20    5.30
   1   8   2   36.90    4.10
   1   8   2   38.10    5.20
  -1   8  -2   27.60    4.30
   1   8   2   24.70    5.20
   1   8   2   30.20    4.60
  -1   8  -2   31.40    4.90
  -1   8  -2   25.30    5.40
   1   8   2   33.60    6.20
  -1   8  -2   27.80    5.20
   1   8   2   36.30    6.30
  -1   8  -2   34.20    6.70
   2  -8   2  364.56   15.80
  -2  -8  -2  364.16   16.50
   2  -8   2  328.17   16.70
  -2  -8  -2  331.57   15.30
  -2  -8  -2  369.96   14.90
  -2  -8  -2  329.17   15.80
   2  -8   2  347.47   16.60
   2  -8   2  347.77   17.30
   2   8   2  340.07   13.60
  -2   8  -2  358.26   14.50
  -2   8  -2  365.76   17.60
  -2   8  -2  356.46   14.60
   2   8   2  345.87   14.60
  -2   8  -2  348.07   15.30
   2   8   2  349.96   15.00
  -2   8  -2  360.46   16.80
  -2   8  -2  328.57   17.20
   2   8   2  362.06   16.90
  -3  -8  -2  193.78   11.30
  -3  -8  -2  225.18   11.10
   3  -8   2  208.18   13.30
  -3  -8  -2  199.28   11.80
  -3  -8  -2  225.48   12.50
   3  -8   2  214.88   11.70
   3  -8   2  206.18   12.50
   3  -8   2  213.98   11.30
   3  -8   2  223.38   13.40
  -3   8  -2  186.28   10.90
  -3   8  -2  196.58   12.10
  -3   8  -2  215.98   15.70
   3   8   2  184.88   10.50
  -3   8  -2  214.78   10.60
   3   8   2  204.48   12.50
  -3   8  -2  189.98   12.50
   3   8   2  206.48   10.60
  -3   8  -2  212.68   10.50
  -4  -8  -2   58.79    6.40
  -4  -8  -2   49.80    7.10
   4  -8   2   56.89    7.00
   4  -8   2   53.99    7.70
   4  -8   2   56.69    7.30
   4  -8   2   37.70    7.00
  -4  -8  -2   60.39    6.70
  -4  -8  -2   64.29    6.00
   4  -8   2   61.29    8.10
  -4   8  -2   64.19    8.20
  -4   8  -2   51.39    6.90
   4   8   2   57.69    5.90
   4   8   2   56.19    5.90
   4   8   2   52.99    5.90
  -4   8  -2   56.89    5.40
  -4   8  -2   48.40    5.20
  -4   8  -2   60.49    7.70
   4   8   2   56.29    8.00
   4   8   2   48.90    7.30
   5  -8   2    1.70    2.40
   5  -8   2    1.80    2.30
   5  -8   2   -1.80    3.20
   5  -8   2    4.10    2.90
  -5  -8  -2    5.10    2.50
   5  -8   2    3.80    3.20
  -5  -8  -2   -0.90    2.10
  -5  -8  -2    2.00    2.40
  -5  -8  -2    2.00    3.20
  -5   8  -2    3.70    2.40
  -5   8  -2   -1.90    2.90
  -5   8  -2    0.40    2.90
   5   8   2    2.80    2.20
   5   8   2   -1.90    2.80
   5   8   2    7.00    2.80
   5   8   2   -0.60    2.20
  -5   8  -2    3.60    2.20
  -5   8  -2    3.30    2.30
   5   8   2    8.00    3.80
   6  -8   2    3.40    3.30
  -6  -8  -2    3.10    3.10
   6  -8   2    2.90    2.80
  -6  -8  -2    6.50    3.20
   6  -8   2    0.80    2.50
   6  -8   2    1.60    3.70
   6  -8   2    5.30    3.40
  -6  -8  -2    2.60    3.30
  -6  -8  -2    1.80    2.40
  -6   8  -2    1.20    3.00
  -6   8  -2    0.40    3.20
   6   8   2   -0.10    1.90
  -6   8  -2    1.00    3.00
   6   8   2    4.00    3.70
  -6   8  -2    5.80    3.10
   6   8   2    1.90    2.60
   6   8   2    2.40    2.90
   6   8   2    4.10    3.90
   6   8   2    0.50    2.60
   7  -8   2   45.60    7.90
  -7  -8  -2   49.90    6.90
   7  -8   2   55.99    7.30
  -7  -8  -2   58.19    6.30
   7  -8   2   58.59    7.30
   7  -8   2   51.99   11.20
   7  -8   2   55.79    7.90
  -7  -8  -2   43.10    6.80
  -7  -8  -2   45.40    5.60
   7   8   2   55.09    6.90
  -7   8  -2   41.60    6.20
   7   8   2   75.89   11.10
  -7   8  -2   54.99    5.90
   7   8   2   47.90   12.00
   7   8   2   56.19    7.60
  -7   8  -2   58.99    8.80
   7   8   2   51.29    8.10
   7   8   2   65.69    7.20
  -7   8  -2   45.30    6.70
  -7   8  -2   50.79    5.30
  -7   8  -2   55.49    9.50
  -8  -8  -2    2.10    2.70
  -8  -8  -2    1.20    3.20
   8  -8   2    2.60    3.80
   8  -8   2    0.80    3.70
   8  -8   2    0.80    3.30
   8  -8   2    9.80    8.00
   8  -8   2    0.70    4.00
  -8  -8  -2    0.60    3.30
  -8   8  -2    4.20    2.80
  -8   8  -2    1.10    2.30
  -8   8  -2   -3.30    2.90
   8   8   2   -0.20    3.00
   8   8   2    1.80    4.00
  -8   8  -2   -6.00    2.80
   8   8   2    0.30    2.80
   8   8   2   -4.80    4.60
   8   8   2    3.60    3.00
   9  -8   2   78.09    9.20
   9  -8   2   72.79   10.50
   9  -8   2   68.89    8.90
  -9  -8  -2   81.09    7.10
  -9  -8  -2   78.39    6.80
  -9   8  -2   75.09    7.90
  -9   8  -2   85.39    6.30
  -9   8  -2   62.39    8.10
   9   8   2   90.49    9.20
  -9   8  -2   82.99    5.40
 -10  -8  -2  254.47   10.30
 -10  -8  -2  252.17   10.50
  10  -8   2  225.18   14.30
  10   8   2  282.57   17.60
 -10   8  -2  239.78   13.00
  -8  -9   2    6.30    2.80
  -8  -9   2   -3.90    3.80
   8  -9  -2   -1.10    3.50
   8  -9  -2    2.50    5.20
   8  -9  -2   -6.00    3.60
  -8  -9   2   -0.30    3.00
   8   9  -2    1.70    4.70
   8   9  -2    3.10    3.60
   7  -9  -2   69.09    8.30
   7  -9  -2   52.29    7.80
  -7  -9   2   52.99    8.00
   7  -9  -2   48.10    7.40
   7  -9  -2   47.20    9.20
  -7  -9   2   45.20    5.40
   7  -9  -2   56.19   11.20
  -7  -9   2   54.49    6.30
   7   9  -2   58.49    8.40
   7   9  -2   68.19    8.20
  -7   9   2   51.89    4.80
   7   9  -2   45.40    6.40
   7   9  -2   58.19   15.40
  -7   9   2   63.89    7.10
  -7   9   2   50.69    3.50
  -7   9   2   55.29    5.80
   7   9  -2   43.40    7.80
   6  -9  -2  294.07   14.80
   6  -9  -2  231.08   20.60
   6  -9  -2  291.87   15.60
  -6  -9   2  290.17   15.30
  -6  -9   2  288.37   12.80
   6  -9  -2  314.17   20.70
   6  -9  -2  284.17   16.70
  -6  -9   2  316.77   15.70
  -6  -9   2  289.17   15.60
   6   9  -2  274.47   17.30
  -6   9   2  295.87   15.70
  -6   9   2  273.27    9.20
  -6   9   2  287.97   18.20
   6   9  -2  279.57   16.00
   6   9  -2  300.37   19.40
   6   9  -2  290.47   16.30
   6   9  -2  316.07   18.30
  -6   9   2  289.87   14.30
  -6   9   2  278.77   11.40
   6   9  -2  281.57   16.10
   5  -9  -2    5.40    4.50
   5  -9  -2   13.00    4.60
   5  -9  -2   19.30    6.00
   5  -9  -2   12.40    4.00
   5  -9  -2   14.40    3.80
  -5  -9   2   22.90    4.30
  -5  -9   2   12.90    3.80
  -5  -9   2    7.30    3.80
   5   9  -2    6.20    3.00
  -5   9   2   13.90    3.90
  -5   9   2   11.40    4.40
   5   9  -2   25.10    6.40
   5   9  -2   13.60    3.40
  -5   9   2   11.00    5.70
  -5   9   2    9.30    3.50
   5   9  -2    9.30    3.60
   5   9  -2   11.00    5.20
  -5   9   2    9.80    3.00
  -5   9   2   13.40    2.20
  -4  -9   2   77.49    8.00
   4  -9  -2   70.99    7.20
   4  -9  -2   77.89    8.70
  -4  -9   2   73.89    8.10
   4  -9  -2   84.79    7.90
  -4  -9   2   96.69    8.30
   4  -9  -2   78.39   10.10
   4  -9  -2   68.39    8.40
  -4   9   2   77.79    8.30
  -4   9   2   72.29    4.90
  -4   9   2   63.99    6.90
   4   9  -2   76.59    7.20
   4   9  -2   83.79    8.90
   4   9  -2   71.69    7.00
   4   9  -2   63.79    8.50
   4   9  -2   74.39    7.20
  -4   9   2   80.79    9.50
  -4   9   2   73.99    6.20
   4   9  -2   69.69    9.30
  -4   9   2   66.09    9.90
   3  -9  -2  155.58   11.60
  -3  -9   2  161.28   10.90
  -3  -9   2  172.38   11.30
   3  -9  -2  168.28   12.30
   3  -9  -2  146.09   10.30
   3  -9  -2  166.08   10.20
  -3  -9   2  166.18   11.80
   3  -9  -2  150.88   10.80
   3   9  -2  161.18   12.40
  -3   9   2  145.29   12.20
  -3   9   2  166.58   11.80
   3   9  -2  170.38   12.20
  -3   9   2  153.38    7.50
   3   9  -2  155.98    9.90
  -3   9   2  162.68   10.40
  -3   9   2  175.58   11.60
   3   9  -2  161.08   10.30
  -3   9   2  156.58    9.20
   3   9  -2  167.38   10.50
   3   9  -2  157.78   12.10
   2  -9  -2  232.68   12.40
   2  -9  -2  231.68   14.60
   2  -9  -2  264.07   13.60
   2  -9  -2  210.28   13.60
  -2  -9   2  255.67   13.70
  -2  -9   2  227.38   13.50
   2  -9  -2  250.97   14.10
  -2  -9   2  250.37   14.20
  -2   9   2  237.48   10.20
   2   9  -2  237.18   14.80
  -2   9   2  260.67   13.30
   2   9  -2  235.18   14.50
  -2   9   2  230.88   13.70
  -2   9   2  235.68   11.60
   2   9  -2  221.68   12.20
  -2   9   2  242.58   15.30
  -2   9   2  258.37   10.00
   2   9  -2  244.38   15.10
   2   9  -2  253.27   12.60
  -1  -9   2  165.88   11.40
   1  -9  -2  163.88   10.10
   1  -9  -2  150.08   11.30
   1  -9  -2  153.18   11.80
   1  -9  -2  167.78   11.30
  -1  -9   2  150.28   11.00
  -1  -9   2  175.68   11.30
   1  -9  -2  178.98   11.20
   1   9  -2  156.98    9.90
  -1   9   2  150.48    9.70
   1   9  -2  173.28   12.00
   1   9  -2  155.78   10.20
  -1   9   2  151.38    7.80
  -1   9   2  147.59    9.30
   1   9  -2  187.98   12.90
  -1   9   2  144.29   11.00
  -1   9   2  152.58   12.00
   0  -9  -2   64.39    7.10
   0  -9   2   66.79    8.80
   0  -9   2   58.29    7.40
   0  -9   2   67.39    8.80
   0  -9   2   57.19    7.40
   0  -9  -2   76.49    8.00
   0  -9  -2   72.59    9.30
   0  -9   2   63.29    7.70
   0   9   2   60.99    6.70
   0   9   2   46.10    5.90
   0   9   2   56.59    5.10
   0   9  -2   64.09    7.90
   0   9   2   55.29    7.70
   0   9  -2   48.70    6.60
   0   9  -2   65.49    6.30
   0   9   2   53.39    7.60
   1  -9   2  769.92   27.40
   1  -9   2  783.42   29.20
  -1  -9  -2  710.43   27.20
  -1  -9  -2  752.82   29.70
  -1  -9  -2  776.82   36.80
   1  -9   2  726.13   28.00
   1  -9   2  821.92   39.90
   1   9   2  736.63   28.50
   1   9   2  754.82   25.10
   1   9   2  749.33   28.00
  -1   9  -2  723.53   28.20
  -1   9  -2  734.63   27.80
   1   9   2  772.22   25.90
  -1   9  -2  751.72   24.90
   1   9   2  805.22   23.80
  -1   9  -2  763.12   29.60
  -1   9  -2  775.02   26.20
   2  -9   2    1.30    3.30
  -2  -9  -2    2.10    2.50
   2  -9   2    2.90    3.70
   2  -9   2    3.80    3.50
  -2  -9  -2    4.40    2.80
  -2  -9  -2    3.60    2.80
  -2  -9  -2    0.30    2.30
   2  -9   2    3.70    3.20
  -2   9  -2    3.30    3.00
   2   9   2    3.40    2.50
  -2   9  -2    4.60    3.40
  -2   9  -2   -0.50    3.20
   2   9   2    3.40    2.00
  -2   9  -2    0.50    1.90
   2   9   2    4.60    2.80
  -2   9  -2    3.90    2.80
  -2   9  -2    3.50    2.40
   3  -9   2    0.80    2.90
   3  -9   2    3.40    3.50
  -3  -9  -2    3.10    2.80
   3  -9   2    1.90    3.10
   3  -9   2    1.40    2.70
  -3  -9  -2   -0.10    2.70
   3  -9   2   -2.40    2.30
  -3  -9  -2    0.50    2.10
  -3  -9  -2    6.00    3.50
   3   9   2    0.70    2.30
   3   9   2    1.70    2.50
  -3   9  -2    1.90    3.20
  -3   9  -2   -1.40    3.30
   3   9   2   -1.30    3.30
   3   9   2   -0.70    1.60
  -3   9  -2    1.80    2.20
  -3   9  -2    2.60    2.70
  -3   9  -2    0.60    2.10
  -3   9  -2    4.60    2.60
   3   9   2    2.50    2.40
   3   9   2    1.70    3.00
   4  -9   2   91.29    9.20
  -4  -9  -2   92.99    8.70
   4  -9   2   98.59   10.10
   4  -9   2   97.09    9.70
  -4  -9  -2  105.09    8.10
   4  -9   2  104.89    9.30
  -4  -9  -2  105.49    9.10
   4  -9   2   75.89    7.80
  -4  -9  -2   83.09    8.30
   4   9   2  115.59   10.70
   4   9   2   98.29    8.20
  -4   9  -2  100.39    9.40
  -4   9  -2   94.29   10.10
   4   9   2   90.79    7.70
   4   9   2   80.39    8.90
  -4   9  -2   79.49   10.00
  -4   9  -2   93.09    7.50
  -4   9  -2  102.09    7.40
   4   9   2   87.79    9.70
   4   9   2   97.09    8.40
  -4   9  -2  103.19    8.70
   5  -9   2   82.19    8.40
  -5  -9  -2   84.39    8.30
   5  -9   2   61.39    9.00
  -5  -9  -2   84.39    8.30
   5  -9   2   96.59    9.70
  -5  -9  -2   75.49    8.10
   5  -9   2   89.39   10.20
  -5  -9  -2   76.59    7.00
  -5   9  -2   82.79    6.90
   5   9   2   68.89    7.10
  -5   9  -2   81.99    6.80
  -5   9  -2   87.89    9.10
   5   9   2   76.99    8.00
  -5   9  -2   83.79    8.20
   5   9   2   74.89    9.10
   5   9   2   70.69   10.00
   5   9   2   76.39    7.40
  -5   9  -2   59.99   10.40
  -5   9  -2   77.59    9.50
   5   9   2   86.29   11.10
  -6  -9  -2  119.09    8.80
   6  -9   2  115.19    9.50
  -6  -9  -2  125.19   10.20
  -6  -9  -2  127.99    9.80
   6  -9   2  109.09   11.30
   6  -9   2  112.29    9.50
  -6  -9  -2   93.29    9.70
   6  -9   2   70.69   13.70
  -6   9  -2  112.09   10.60
  -6   9  -2  103.09    9.40
  -6   9  -2  134.29    8.70
  -6   9  -2  107.59    8.20
   6   9   2  111.29   10.80
   6   9   2  133.29    9.80
   6   9   2  115.79   11.80
  -6   9  -2  127.99   12.20
   6   9   2  117.29    9.40
   6   9   2  118.09    9.50
   6   9   2  116.99   12.00
   7  -9   2  118.99   10.00
  -7  -9  -2  117.09   10.60
   7  -9   2  129.79   11.80
   7  -9   2  118.69   12.20
   7  -9   2  113.79    9.90
  -7  -9  -2  119.49    9.10
   7  -9   2  125.39   12.20
  -7  -9  -2  126.89    9.80
  -7   9  -2  121.29   10.60
  -7   9  -2  109.09    7.80
  -7   9  -2  119.19    8.60
   7   9   2  153.48   10.90
   7   9   2  125.39   10.40
   7   9   2  134.09   10.40
   7   9   2  112.19   11.40
  -8  -9  -2    3.80    3.80
   8  -9   2    5.30    4.60
  -8  -9  -2    4.20    4.50
  -8  -9  -2   -0.30    3.50
  -8   9  -2    3.40    4.20
  -8   9  -2   -0.50    2.70
   8   9   2   -7.10    4.80
  -8   9  -2    2.30    3.60
  -8   9  -2   -2.00    3.80
   9  -9   2  381.36   19.30
  -9  -9  -2  398.66   20.80
  -9  -9  -2  407.36   16.20
  -9   9  -2  401.46   13.70
   9   9   2  411.56   21.80
  -7 -10   2  169.58   13.10
   7 -10  -2  180.28   12.80
  -7 -10   2  174.38   11.20
   7  10  -2  165.58   14.10
  -7  10   2  178.08    8.70
  -7  10   2  172.58   12.20
  -6 -10   2   23.50    5.30
   6 -10  -2   15.90    5.90
  -6 -10   2    9.70    4.90
   6 -10  -2   23.30    6.10
  -6 -10   2   30.90    6.10
   6  10  -2   13.70    5.80
   6  10  -2   24.10    8.70
   6  10  -2   40.40    7.40
  -6  10   2   27.70    6.10
   6  10  -2   34.10    8.80
  -6  10   2   15.10    5.40
  -5 -10   2  335.27   17.60
   5 -10  -2  326.87   16.70
  -5 -10   2  324.77   16.40
   5 -10  -2  321.57   19.80
  -5 -10   2  351.66   18.30
   5 -10  -2  335.87   17.90
  -5 -10   2  349.87   15.80
   5 -10  -2  350.46   19.70
   5 -10  -2  354.56   17.70
   5  10  -2  331.67   16.50
   5  10  -2  340.47   17.40
   5  10  -2  351.66   16.80
  -5  10   2  345.07   16.90
  -5  10   2  358.26   14.50
   5  10  -2  361.96   29.60
   5  10  -2  374.56   29.30
   5  10  -2  358.16   19.60
  -5  10   2  343.47   11.20
   4 -10  -2  107.89   11.20
   4 -10  -2  114.89    9.90
   4 -10  -2  113.09    9.80
  -4 -10   2  108.19    8.60
  -4 -10   2  109.29   10.50
  -4 -10   2  123.99   10.60
   4 -10  -2   93.09   10.80
  -4 -10   2  112.69   10.20
   4  10  -2  107.99    9.40
   4  10  -2   98.29   12.20
  -4  10   2   98.79    7.90
  -4  10   2  102.39    9.40
   4  10  -2  105.59    8.90
  -4  10   2  103.49   10.70
  -4  10   2  104.89   11.50
   4  10  -2  122.79   11.70
  -4  10   2  103.49   10.40
  -4  10   2  109.69    6.20
   4  10  -2  121.09   11.20
   4  10  -2  104.09    9.20
   3 -10  -2  120.29   13.50
  -3 -10   2  115.09    9.10
  -3 -10   2  115.59   10.80
  -3 -10   2  118.09   10.30
   3 -10  -2  105.99    9.20
  -3 -10   2   98.39    9.60
   3 -10  -2  100.59    9.10
   3 -10  -2  105.09   10.10
  -3  10   2  110.89    6.20
  -3  10   2  109.69    8.20
  -3  10   2  118.59   11.10
   3  10  -2  114.49   11.90
  -3  10   2  100.49    6.50
   3  10  -2   99.99   10.70
  -3  10   2  108.29    9.30
   3  10  -2  105.09    8.90
  -3  10   2  104.39   11.00
   3  10  -2   99.49   10.30
   3  10  -2  106.79    9.20
   2 -10  -2    8.60    3.30
  -2 -10   2    4.90    3.70
  -2 -10   2   15.20    4.40
   2 -10  -2    9.70    3.50
  -2 -10   2   13.20    4.10
   2 -10  -2   10.50    4.90
  -2 -10   2   18.70    5.10
   2 -10  -2   15.10    5.40
   2 -10  -2   14.10    4.50
  -2  10   2   12.40    4.80
   2  10  -2   15.80    4.20
  -2  10   2   14.30    3.70
  -2  10   2   12.00    2.90
   2  10  -2    8.00    4.00
  -2  10   2    8.80    3.70
  -2  10   2    8.90    5.00
   2  10  -2   12.00    4.10
   2  10  -2   21.70    6.20
   2  10  -2   12.40    4.90
  -2  10   2   11.50    3.70
  -2  10   2    9.20    2.30
   1 -10  -2  420.26   20.60
   1 -10  -2  450.55   19.80
  -1 -10   2  459.85   21.70
   1 -10  -2  445.06   20.50
  -1 -10   2  484.25   21.80
   1 -10  -2  401.16   18.20
  -1 -10   2  437.86   19.90
   1  10  -2  436.46   22.00
   1  10  -2  423.96   23.30
  -1  10   2  442.06   18.90
   1  10  -2  405.36   17.80
  -1  10   2  424.66   17.70
  -1  10   2  433.46   15.40
  -1  10   2  438.06   21.30
  -1  10   2  401.26   21.90
  -1  10   2  406.16   20.60
   1  10  -2  436.06   19.10
   1  10  -2  432.36   20.90
   0 -10  -2  501.65   21.70
   0 -10   2  451.75   20.40
   0 -10   2  465.75   21.70
   0 -10   2  449.36   21.10
   0 -10  -2  480.55   19.40
   0 -10  -2  428.46   19.80
   0 -10  -2  446.76   21.30
   0  10   2  453.35   22.50
   0  10  -2  398.46   23.40
   0  10   2  457.85   21.70
   0  10   2  464.25   18.80
   0  10   2  432.46   23.80
   0  10   2  450.95   21.20
   0  10  -2  459.75   21.80
   0  10  -2  464.85   19.70
   0  10  -2  454.55   18.80
   0  10   2  461.95   16.70
   1 -10   2   38.00    6.10
   1 -10   2   41.50    7.70
   1 -10   2   40.30    7.00
   1 -10   2   42.70    7.90
  -1 -10  -2   32.30    5.80
  -1 -10  -2   39.50    6.80
  -1 -10  -2   33.70    6.90
   1 -10   2   41.30    6.60
  -1 -10  -2   30.10    5.60
  -1  10  -2   45.90    7.30
   1  10   2   48.00    6.80
   1  10   2   36.40    7.70
   1  10   2   45.10    6.40
   1  10   2   34.20    5.70
   1  10   2   26.10    7.40
  -1  10  -2   31.60    7.00
  -1  10  -2   45.40    6.30
  -1  10  -2   47.70   12.10
   1  10   2   29.30    6.40
  -1  10  -2   44.70    6.30
   2 -10   2   83.09    8.10
  -2 -10  -2   99.09    9.40
   2 -10   2   60.99    9.10
   2 -10   2   81.29    8.60
  -2 -10  -2   87.99    9.20
   2 -10   2   81.29    9.50
  -2 -10  -2   96.09    8.20
   2 -10   2   90.49    9.20
  -2 -10  -2   77.29    9.60
   2  10   2   92.19    8.00
   2  10   2   88.09    8.20
   2  10   2   78.29   10.40
  -2  10  -2   77.49    9.80
   2  10   2   81.59    6.90
  -2  10  -2   91.49    7.80
  -2  10  -2   78.19    7.40
   2  10   2   86.19    9.80
  -2  10  -2   68.79    9.80
  -2  10  -2   91.49   10.20
   2  10   2   78.29   10.00
  -3 -10  -2  740.03   28.00
   3 -10   2  687.83   25.80
   3 -10   2  678.03   40.80
   3 -10   2  700.53   30.40
   3 -10   2  685.83   28.20
  -3 -10  -2  718.93   27.10
  -3 -10  -2  691.53   24.90
  -3 -10  -2  689.73   27.40
  -3  10  -2  713.03   30.50
  -3  10  -2  707.13   24.10
   3  10   2  715.43   24.30
  -3  10  -2  683.83   25.80
  -3  10  -2  714.43   24.60
   3  10   2  700.83   26.00
   3  10   2  722.53   28.90
   3  10   2  733.73   30.60
   3  10   2  709.13   29.40
  -3  10  -2  719.23   28.40
  -4 -10  -2   30.10    6.20
   4 -10   2   27.50    6.80
   4 -10   2   36.90    8.40
   4 -10   2   36.50    7.30
   4 -10   2   36.90    6.60
  -4 -10  -2   39.80    6.90
  -4 -10  -2   35.90    6.80
  -4 -10  -2   41.20    6.50
   4 -10   2   28.60    5.90
  -4  10  -2   36.20    9.40
   4  10   2   30.20    5.60
   4  10   2   29.20    5.30
  -4  10  -2   42.50    9.10
  -4  10  -2   38.90    6.70
   4  10   2   24.80    7.10
  -4  10  -2   35.50    5.50
  -4  10  -2   33.70    5.30
   4  10   2   38.50    7.90
  -4  10  -2   32.20    6.80
   4  10   2   41.00    8.70
   4  10   2   26.50    5.50
   5 -10   2   11.10    5.20
   5 -10   2   13.30    5.00
  -5 -10  -2   13.90    5.60
  -5 -10  -2   12.60    4.90
   5 -10   2   20.90    6.30
  -5 -10  -2   22.90    5.70
   5 -10   2   23.60    6.30
  -5 -10  -2   23.70    5.00
  -5  10  -2   21.20    4.70
   5  10   2   19.60    6.60
  -5  10  -2   31.20    6.90
  -5  10  -2   15.60    4.50
  -5  10  -2    9.60    5.20
   5  10   2   15.30    4.40
   5  10   2   18.10    4.60
  -5  10  -2   21.80    4.60
   6 -10   2   87.89    9.90
  -6 -10  -2   91.59    9.00
  -6 -10  -2  101.39   10.60
   6 -10   2   81.49   10.90
  -6 -10  -2   95.49   10.30
   6  10   2  111.29   12.90
  -6  10  -2  101.49   11.20
   6  10   2   83.09    8.40
  -6  10  -2   86.79    9.50
  -6  10  -2   94.69    8.10
   6  10   2   91.19    9.40
  -6  10  -2   99.79    8.20
  -7 -10  -2  589.44   23.70
  -7 -10  -2  623.24   22.90
  -7 -10  -2  607.74   26.20
   7 -10   2  610.94   25.30
  -7  10  -2  629.04   24.80
  -7  10  -2  606.74   24.90
   7  10   2  615.04   27.50
  -7  10  -2  587.94   20.80
   8 -10   2  168.18   21.70
  -8 -10  -2  156.38   14.20
  -8 -10  -2  165.18   11.60
  -8 -10  -2  159.68   12.40
  -8  10  -2  136.99   12.80
  -8  10  -2  141.39   11.50
  -8  10  -2  143.99    9.40
   8  10   2  146.79   15.50
  -7 -11   2   10.50    7.50
  -7 -11   2   30.10    6.90
  -7  11   2   45.00    7.10
  -7  11   2   44.90    5.60
  -6 -11   2  648.54   23.60
  -6 -11   2  642.14   25.40
  -6 -11   2  598.64   27.30
   6 -11  -2  655.93   26.70
   6  11  -2  683.33   29.50
  -6  11   2  643.64   21.60
  -6  11   2  673.03   25.20
  -6  11   2  658.43   26.00
  -5 -11   2   27.30    6.80
  -5 -11   2   33.30    6.50
  -5 -11   2   24.80    6.60
   5 -11  -2   31.80    7.00
  -5  11   2   27.50    3.20
  -5  11   2   27.90    6.20
  -5  11   2   33.70    5.50
  -5  11   2   28.70    6.80
  -5  11   2   27.60    3.20
   5  11  -2   44.10    8.00
  -4 -11   2  110.69   11.30
  -4 -11   2  123.19   10.50
  -4 -11   2  123.99   12.20
   4 -11  -2  101.99   10.90
   4  11  -2  116.69   10.50
  -4  11   2  137.79   12.70
  -4  11   2  119.69    6.40
  -4  11   2  130.49   11.20
   4  11  -2  124.39   10.70
  -4  11   2  116.69    6.70
  -4  11   2  116.29    9.30
  -3 -11   2  440.76   24.70
  -3 -11   2  411.76   18.80
   3 -11  -2  398.96   20.20
   3 -11  -2  412.76   21.20
  -3 -11   2  452.15   21.60
  -3  11   2  419.56   21.60
   3  11  -2  431.06   19.90
  -3  11   2  410.96   19.50
  -3  11   2  414.36   14.70
  -3  11   2  419.06   18.00
   3  11  -2  414.06   22.30
   3  11  -2  389.06   21.50
  -3  11   2  434.26   14.50
  -2 -11   2   89.79   10.80
   2 -11  -2   83.39   12.00
  -2 -11   2   99.79    9.20
   2 -11  -2   82.29   11.00
   2 -11  -2   93.59    9.50
  -2 -11   2   92.59    9.90
   2 -11  -2   69.49    9.90
  -2 -11   2   78.29   10.40
   2  11  -2  100.99    9.50
   2  11  -2   81.59    8.80
  -2  11   2   87.29   10.30
  -2  11   2   70.09   10.30
  -2  11   2   85.39    6.40
   2  11  -2   73.59    7.90
  -2  11   2   98.69   12.10
   2  11  -2   70.29   10.80
  -2  11   2   84.59    8.50
  -2  11   2   92.09    6.90
  -1 -11   2   12.00    5.40
  -1 -11   2   19.70    5.70
   1 -11  -2   15.70    5.50
   1 -11  -2   15.40    5.50
  -1 -11   2   22.60    7.50
  -1 -11   2   24.00    5.90
   1 -11  -2   10.70    5.40
  -1  11   2   16.90    3.50
  -1  11   2   13.60    6.00
  -1  11   2   11.20    5.80
   1  11  -2   20.00    5.10
  -1  11   2   14.90    4.30
   1  11  -2   14.80    5.20
   1  11  -2   17.00    5.20
   0 -11  -2   32.50    6.70
   0 -11  -2   37.30    7.00
   0 -11  -2   41.90    7.90
   0 -11   2   36.00    6.70
   0 -11   2   32.10    7.30
   0 -11   2   39.10    7.70
   0  11  -2   36.40    6.30
   0  11   2   51.19    9.10
   0  11   2   35.30    4.90
   0  11   2   39.00    6.30
   0  11   2   55.89    9.80
   0  11   2   30.70    6.10
   0  11  -2   41.20    7.30
   0  11  -2   42.60    8.60
   1 -11   2  243.48   16.80
  -1 -11  -2  229.88   14.90
   1 -11   2  232.88   16.00
   1 -11   2  207.68   15.30
   1 -11   2  265.37   15.90
  -1 -11  -2  243.58   16.20
  -1 -11  -2  229.58   15.50
   1  11   2  222.08   11.70
  -1  11  -2  232.18   16.10
  -1  11  -2  235.28   13.60
   1  11   2  214.68   13.60
   1  11   2  249.78   13.90
  -1  11  -2  220.78   13.10
   1  11   2  238.18   16.10
  -1  11  -2  188.88   13.30
   2 -11   2   18.80    5.60
   2 -11   2   10.90    5.20
  -2 -11  -2   18.50    5.80
   2 -11   2   17.10    5.60
  -2 -11  -2   16.60    5.20
   2 -11   2   24.00    6.00
  -2 -11  -2   15.60    5.70
   2  11   2   21.60    6.20
   2  11   2   17.70    5.50
   2  11   2   17.00    5.10
   2  11   2   23.60    4.40
  -2  11  -2   23.00    5.50
  -2  11  -2   11.80    5.40
  -3 -11  -2   55.59    8.20
  -3 -11  -2   74.49   10.20
   3 -11   2   73.39   12.10
  -3 -11  -2   74.49   10.20
   3 -11   2   65.99    9.70
   3  11   2   64.29    9.40
  -3  11  -2   71.79    9.90
   3  11   2   69.69    7.40
  -3  11  -2   51.99    7.20
   3  11   2   52.99    8.80
  -3  11  -2   62.39    9.50
   4 -11   2  164.48   14.20
   4 -11   2  181.68   14.20
  -4 -11  -2  164.88   13.60
  -4 -11  -2  173.38   14.00
  -4 -11  -2  183.98   14.50
  -4  11  -2  217.78   22.20
   4  11   2  153.38   15.00
   4  11   2  157.28   12.60
  -4  11  -2  171.28   11.80
  -4  11  -2  176.78   14.80
   4  11   2  178.08   11.80
  -5 -11  -2   32.50    7.70
  -5 -11  -2   27.50    8.00
   5  11   2   34.90    6.90
  -5  11  -2   35.90    9.20
  -5  11  -2   36.20    7.50
   5  11   2   31.90    8.00
   5  11   2   43.20    8.30
   6 -11   2  211.98   15.70
  -6 -11  -2  224.48   16.60
  -6 -11  -2  239.88   15.70
  -6  11  -2  220.38   12.90
   6  11   2  221.98   18.20
  -6  11  -2  238.78   17.30
  -6  11  -2  211.08   14.80
  -7 -11  -2   17.90    6.30
  -7  11  -2   10.30    6.80
  -7  11  -2   14.00    7.40
  -7  11  -2   12.60    4.90
  -7  11  -2   13.30    4.70
  -4 -12   2   74.79   11.80
   4 -12  -2   72.59   12.60
   4  12  -2   79.49   12.60
  -4  12   2   67.09    5.60
  -4  12   2   64.59    5.90
  -4  12   2   57.79    9.60
  -4  12   2   64.89    8.10
   3 -12  -2  100.09   12.20
  -3 -12   2  112.89   12.10
  -3  12   2  104.09   11.20
  -3  12   2  106.19   10.10
  -3  12   2  110.99    7.70
   3  12  -2  102.39   14.10
  -3  12   2  113.69    7.20
   2 -12  -2  288.07   18.20
  -2 -12   2  329.57   19.80
   2  12  -2  290.77   16.30
   2  12  -2  296.57   17.90
  -2  12   2  334.47   16.80
  -2  12   2  314.47   17.80
  -2  12   2  301.67   12.70
   2  12  -2  281.27   19.70
  -2  12   2  309.27   13.20
   1 -12  -2  399.16   21.30
  -1 -12   2  391.16   21.50
   1 -12  -2  408.46   22.10
  -1 -12   2  409.16   22.50
   1  12  -2  419.06   23.60
   1  12  -2  377.26   19.70
  -1  12   2  405.56   15.90
  -1  12   2  381.46   16.40
  -1  12   2  391.36   20.00
   1  12  -2  401.06   19.10
   0 -12   2   -0.10    5.80
   0 -12  -2    5.90    6.30
   0 -12   2   15.50    6.00
   0 -12  -2    8.90    6.30
   0  12  -2    0.80    6.00
   0  12  -2    4.70    6.20
   0  12   2    2.50    2.80
   0  12   2    8.40    5.30
   0  12   2    3.90    7.70
   1 -12   2   -0.50    5.30
  -1 -12  -2   -3.90    6.70
   1  12   2    3.80    6.60
   1  12   2    1.70    5.20
   1  12   2    4.20    3.20
  -1  12  -2   -2.40    6.40
  -1  12  -2    1.40    5.30
  -1  12  -2   -2.30    4.30
   2 -12   2  465.65   24.60
  -2 -12  -2  458.35   22.90
  -2 -12  -2  449.46   24.10
   2 -12   2  466.25   23.40
  -2  12  -2  445.56   19.70
   2  12   2  469.95   19.30
   2  12   2  432.36   21.90
  -2  12  -2  424.66   21.80
   2  12   2  448.96   24.80
  -3 -12  -2   67.09   10.90
   3 -12   2   51.69    9.60
  -3  12  -2   67.49   10.10
   3  12   2   62.79    9.70
   3  12   2   55.89    8.80
   3  12   2   60.79   13.30
  -3  12  -2   60.89    8.10
   4 -12   2  313.37   19.90
  -4 -12  -2  296.47   19.70
   4  12   2  319.77   16.90
   4  12   2  323.37   22.00
  -4  12  -2  307.07   15.40
  -4  12  -2  296.77   18.70
  13   0  -3   60.69    7.80
  13   0  -3   59.99    6.30
  13   0  -3   61.29    8.70
  12   0  -3   -0.10    3.00
  12   0  -3   -2.30    2.80
  12   0  -3    4.80    2.50
  12   0  -3    0.20    4.50
  11   0  -3    8.10    2.50
  11   0  -3    6.60    2.90
  11   0  -3    9.40    4.40
  11   0  -3   13.00    2.70
  10   0  -3   -0.20    1.30
  10   0  -3    5.40    2.90
  10   0  -3   -1.80    1.40
  10   0  -3    0.50    3.20
   9   0  -3 1586.74   41.30
   9   0  -3 1562.84   45.60
   9   0  -3 1545.05   35.60
   9   0  -3 1554.44   35.80
   8   0  -3    0.40    1.60
   8   0  -3   -0.60    1.00
   8   0  -3   -0.10    0.90
   8   0  -3    0.50    0.80
   7   0  -3   89.89    7.00
   7   0  -3   79.59    2.90
   7   0  -3   73.59    2.80
   7   0  -3   70.49    5.20
   6   0  -3    0.40    1.40
   6   0  -3   -0.10    0.80
   5   0  -3 1042.00   26.40
   5   0  -3 1056.19   28.30
   4   0  -3    0.50    0.70
   4   0  -3    2.50    1.40
   3   0  -3 1111.39   26.80
   3   0  -3 1183.68   27.40
  -2   0   3    0.50    0.40
   2   0  -3    0.30    0.30
   2   0  -3    0.80    0.30
   2   0  -3    1.60    0.60
   1   0  -3  274.07    7.50
   1   0  -3  283.07    7.80
   1   0  -3  293.97    7.70
  -1   0   3  300.47    7.70
  -1   0   3  299.47    7.90
  -1   0   3  289.47    7.20
  -1   0   3  292.77    7.40
   1   0  -3  298.37    7.70
   0   0   3    0.90    0.60
   0   0   3   -0.20    0.30
   0   0   3   -0.20    0.40
   0   0  -3    0.60    0.70
   0   0   3    0.90    0.80
   0   0  -3    0.20    0.60
   0   0   3    1.10    0.80
   0   0  -3    1.10    0.70
   0   0  -3    0.00    0.80
   0   0   3    0.30    0.60
   0   0  -3   -0.30    0.50
  -1   0  -3 2608.84   55.79
   1   0   3 2536.35   55.59
  -2   0  -3    0.60    0.60
  -2   0  -3    1.10    0.80
  -2   0  -3    0.30    0.60
  -2   0  -3    1.00    0.60
   2   0   3    0.50    0.50
  -2   0  -3    0.80    0.70
   2   0   3   -0.30    0.50
   2   0   3   -0.20    0.60
   2   0   3    0.30    0.60
   2   0   3    0.90    0.60
   2   0   3    0.40    0.50
   3   0   3  203.98    7.80
   3   0   3  190.38    7.70
   3   0   3  210.48    7.50
   3   0   3  197.78    7.70
  -3   0  -3  213.98    7.70
  -3   0  -3  201.88    7.30
  -3   0  -3  193.28    7.40
  -3   0  -3  191.28    7.50
   3   0   3  202.48    7.40
   4   0   3    0.90    1.40
  -4   0  -3   -0.30    0.80
  -4   0  -3    0.40    1.20
   4   0   3    1.40    1.40
   4   0   3   -1.20    1.10
  -4   0  -3    0.10    1.20
  -4   0  -3    1.30    1.20
   4   0   3    1.00    1.10
  -4   0  -3    0.60    1.00
   4   0   3    0.40    1.50
   4   0   3   -0.60    0.70
   5   0   3   50.29    3.80
   5   0   3   49.30    4.20
  -5   0  -3   54.39    3.60
   5   0   3   47.60    4.30
  -5   0  -3   52.59    3.50
   5   0   3   51.29    4.20
   5   0   3   54.99    4.10
  -5   0  -3   57.79    4.20
   5   0   3   48.70    4.90
  -5   0  -3   56.39    4.20
   6   0   3    0.10    1.00
   6   0   3    1.00    1.20
   6   0   3    2.80    1.40
  -6   0  -3    2.30    1.50
   6   0   3    4.10    1.80
  -6   0  -3   -0.50    0.90
  -6   0  -3    0.70    1.00
  -6   0  -3    1.30    1.00
   6   0   3   -1.00    1.20
   6   0   3    0.50    1.20
  -6   0  -3    0.70    1.30
   7   0   3  228.78    9.80
   7   0   3  247.78   10.90
  -7   0  -3  246.38    8.30
  -7   0  -3  251.17   11.40
   7   0   3  245.68   10.80
   7   0   3  239.78   10.10
  -7   0  -3  246.88    8.40
   7   0   3  244.58   13.10
  -7   0  -3  257.97   10.30
   7   0   3  257.67   11.70
  -8   0  -3    0.00    0.90
   8   0   3    0.30    1.30
  -8   0  -3   -0.20    1.60
   8   0   3    2.60    1.70
  -8   0  -3    1.90    1.60
   8   0   3    1.50    2.20
   8   0   3   -1.70    1.40
  -8   0  -3    0.80    1.00
   8   0   3   -0.40    1.50
  -9   0  -3 1591.04   43.20
  -9   0  -3 1526.15   33.60
   9   0   3 1553.94   40.40
   9   0   3 1614.34   40.40
   9   0   3 1506.05   46.70
  -9   0  -3 1580.14   40.40
   9   0   3 1552.74   41.70
   9   0   3 1517.45   40.80
   9   0   3 1599.84   43.40
  10   0   3    2.90    2.60
 -10   0  -3    1.30    1.90
  10   0   3   -2.10    2.90
  10   0   3    2.20    2.30
  10   0   3    2.00    2.50
  10   0   3    2.20    2.30
  10   0   3    0.70    2.20
 -10   0  -3    2.00    2.50
 -10   0  -3    1.50    2.10
  11   0   3  359.46   16.70
  11   0   3  346.17   15.30
  11   0   3  345.67   14.50
  11   0   3  361.56   15.40
  11   0   3  355.56   17.60
  11   0   3  392.16   24.10
 -11   0  -3  363.26   14.90
 -11   0  -3  361.26   14.20
  12   0   3    0.50    3.30
  12   0   3    3.20    3.00
 -12   0  -3   -1.00    2.90
 -12   0  -3   -0.30    3.90
  12   0   3    1.20    3.00
  12   0   3   -1.30    3.50
  12   0   3    7.90    3.50
  12   0   3    3.50    4.80
  13   0   3    1.70    6.00
  13   0   3    2.70    5.30
  13   0   3   -3.10    3.90
 -13   0  -3    2.20    4.00
  13  -1  -3   93.99    7.40
  13  -1  -3   79.79    9.10
  13  -1  -3   98.69   11.20
  13   1  -3   97.09    8.40
  13   1  -3   94.09   11.20
  13   1  -3   90.49    8.10
  12  -1  -3   15.00    4.00
  12  -1  -3   20.20    4.80
  12  -1  -3   16.80    3.30
  12  -1  -3    7.60    4.90
  12   1  -3   22.90    6.00
  12   1  -3   19.50    3.80
  12   1  -3   12.50    6.20
  12   1  -3   34.90    4.60
  11  -1  -3   16.60    2.80
  11  -1  -3   14.20    4.10
  11  -1  -3   12.90    4.80
  11  -1  -3   13.60    3.30
  11   1  -3   17.60    2.90
  11   1  -3   13.20    2.90
  11   1  -3    8.90    4.60
  11   1  -3   13.60    3.90
  10  -1  -3  684.53   22.90
  10  -1  -3  691.63   27.30
  10  -1  -3  673.33   18.20
  10  -1  -3  684.63   19.40
  10   1  -3  674.33   18.60
  10   1  -3  681.33   19.00
  10   1  -3  676.63   27.00
  10   1  -3  743.83   24.40
   9  -1  -3  101.69    5.20
   9  -1  -3  104.09    9.10
   9  -1  -3  107.49    7.20
   9  -1  -3  101.69    4.70
   9   1  -3  109.99    5.10
   9   1  -3  104.99    7.50
   9   1  -3  114.49    9.30
   9   1  -3   93.69    5.00
   8  -1  -3  189.48    6.30
   8  -1  -3  196.18   11.60
   8  -1  -3  190.58    6.70
   8  -1  -3  195.68    9.30
   8   1  -3  193.68    6.60
   8   1  -3  197.48   10.00
   8   1  -3  208.08   11.80
   8   1  -3  187.88    7.30
   7  -1  -3  676.93   19.40
   7  -1  -3  647.54   15.30
   7  -1  -3  672.93   22.80
   7  -1  -3  658.63   15.70
   7   1  -3  664.23   15.70
   7   1  -3  658.03   16.10
   7   1  -3  648.44   20.40
   7   1  -3  668.73   22.50
   6  -1  -3  404.86   15.40
   6  -1  -3  386.66   12.60
  -6  -1   3  395.36    9.50
  -6  -1   3  419.06    9.60
   6   1  -3  411.56   15.30
   6   1  -3  401.06   10.00
   6   1  -3  380.36   13.60
   5  -1  -3 1570.84   38.90
   5  -1  -3 1515.45   35.60
  -5  -1   3 1567.74   32.90
  -5  -1   3 1528.55   32.80
   5   1  -3 1560.34   32.50
   5   1  -3 1478.55   37.20
   5   1  -3 1522.55   32.60
   5   1  -3 1532.95   32.70
   5   1  -3 1535.75   32.50
  -4  -1   3   42.00    2.00
   4  -1  -3   43.10    3.80
  -4  -1   3   40.40    1.90
   4  -1  -3   45.30    2.80
   4   1  -3   43.90    3.50
   4   1  -3   44.40    2.00
   4   1  -3   42.80    1.80
  -4   1   3   43.50    3.80
   3  -1  -3  284.37    7.00
  -3  -1   3  281.07    7.60
   3  -1  -3  302.47    8.20
   3  -1  -3  295.77    9.70
  -3  -1   3  275.77    7.40
   3  -1  -3  286.67    7.10
  -3   1   3  301.07    9.80
   3   1  -3  303.37    7.70
  -3   1   3  291.27    7.10
   3   1  -3  279.87    7.10
   3   1  -3  316.67    7.40
   3   1  -3  285.47    6.90
  -3   1   3  304.77    7.40
  -2  -1   3 7077.79  160.08
   2  -1  -3 6841.22  156.98
   2  -1  -3 6749.62  196.78
  -2  -1   3 6957.50  206.88
   2   1  -3 6820.12  159.48
  -2   1   3 6593.14  197.48
   2   1  -3 6947.30  209.88
  -1  -1   3  321.67    8.30
   1  -1  -3  354.06    8.60
   1  -1  -3  338.77    8.80
   1  -1  -3  312.97    7.90
   1  -1  -3  322.27    8.50
   1  -1  -3  307.97    8.50
   1  -1  -3  327.67    8.80
  -1  -1   3  315.37    8.70
   1   1  -3  319.97    9.00
  -1   1   3  327.47    8.50
   1   1  -3  345.37    8.40
   1   1  -3  315.27    9.10
   1   1  -3  326.97    8.80
  -1   1   3  319.17    8.50
  -1   1   3  333.57    8.60
   1   1  -3  320.77    8.50
   0  -1   3 1847.92   40.40
   0  -1   3 1805.72   41.00
   0  -1  -3 1831.02   39.40
   0  -1   3 1824.12   40.10
   0  -1   3 1851.81   40.90
   0  -1  -3 1812.62   40.20
   0  -1  -3 1791.72   40.20
   0  -1  -3 1803.02   40.50
   0  -1   3 1868.81   39.60
   0   1   3 1864.11   40.40
   0   1  -3 1781.42   39.50
   0   1  -3 1839.12   40.10
   0   1   3 1879.21   40.30
   0   1   3 1896.71   39.50
   0   1   3 1802.82   40.30
   0   1   3 1815.22   40.50
   0   1   3 1904.21   39.70
   0   1  -3 1806.82   41.00
   0   1  -3 1801.12   40.70
   1  -1   3  586.34   15.20
   1  -1   3  593.94   15.10
  -1  -1  -3  572.54   15.00
  -1  -1  -3  566.44   14.50
  -1  -1  -3  564.44   15.10
   1  -1   3  603.34   15.60
  -1  -1  -3  577.04   15.10
  -1   1  -3  574.04   14.90
   1   1   3  573.94   15.10
   1   1   3  593.34   14.70
  -1   1  -3  598.54   15.60
   1   1   3  601.04   15.20
   1   1   3  578.14   15.10
  -1   1  -3  608.04   15.20
  -2  -1  -3 4830.92  135.69
  -2  -1  -3 4905.21  207.78
   2  -1   3 5375.26  219.68
   2  -1   3 4940.91  137.39
   2   1   3 4789.72  135.19
  -2   1  -3 4833.02  137.09
  -2   1  -3 4643.44  205.08
   2   1   3 4772.72  205.48
  -3  -1  -3 1573.84   36.40
  -3  -1  -3 1489.45   36.70
   3  -1   3 1577.34   37.60
   3  -1   3 1577.54   38.30
   3  -1   3 1530.45   37.20
  -3  -1  -3 1584.24   36.70
   3  -1   3 1580.24   37.20
   3  -1   3 1568.44   36.40
  -3  -1  -3 1565.34   36.10
   3  -1   3 1603.44   36.80
  -3  -1  -3 1599.54   36.80
   3   1   3 1576.74   36.80
  -3   1  -3 1561.84   36.70
   3   1   3 1530.25   36.70
  -3   1  -3 1635.44   38.30
  -3   1  -3 1593.44   37.20
   3   1   3 1530.25   37.00
  -3   1  -3 1583.34   37.10
  -3   1  -3 1629.24   36.90
  -3   1  -3 1558.84   36.10
   3   1   3 1570.94   36.80
   4  -1   3    7.20    1.70
  -4  -1  -3   11.40    2.10
   4  -1   3    4.90    1.60
  -4  -1  -3   12.60    2.20
   4  -1   3    8.00    2.30
   4  -1   3   13.30    3.10
  -4  -1  -3    9.70    2.00
  -4  -1  -3   12.30    2.30
   4  -1   3   10.00    2.00
   4  -1   3   12.60    2.60
  -4  -1  -3   14.40    2.40
  -4   1  -3   12.40    2.00
  -4   1  -3   12.70    2.40
   4   1   3   14.00    2.60
  -4   1  -3    8.30    1.90
   4   1   3   12.60    2.50
   4   1   3    7.50    1.70
  -4   1  -3    9.70    2.20
   4   1   3   21.30    3.20
   4   1   3    8.00    1.80
  -5  -1  -3    3.70    1.60
   5  -1   3    1.90    1.60
  -5  -1  -3    1.10    1.00
  -5  -1  -3    3.70    1.50
   5  -1   3    1.40    1.30
  -5  -1  -3    0.50    1.10
   5  -1   3   -0.20    1.10
  -5  -1  -3    2.10    1.20
   5  -1   3    1.80    1.20
   5  -1   3    2.20    2.00
   5  -1   3    3.40    1.50
   5   1   3    2.80    1.60
   5   1   3    0.40    1.20
   5   1   3    0.50    1.10
  -5   1  -3    1.90    1.10
  -5   1  -3    0.80    1.00
  -5   1  -3    1.30    1.20
   5   1   3   -0.10    1.00
  -5   1  -3    1.30    1.30
   5   1   3    9.00    2.00
  -5   1  -3    2.40    1.40
  -6  -1  -3  120.59    6.40
   6  -1   3  112.19    6.80
  -6  -1  -3  107.29    6.30
  -6  -1  -3  130.09    5.60
   6  -1   3  109.19    6.60
  -6  -1  -3   97.89    6.60
  -6  -1  -3  112.69    5.50
   6  -1   3  115.19    6.30
   6  -1   3  123.49    7.30
   6  -1   3  120.59    6.30
  -6   1  -3  114.69    5.30
  -6   1  -3  109.39    6.30
   6   1   3  111.79    6.40
  -6   1  -3  112.29    6.30
   6   1   3  115.29    6.50
  -6   1  -3  113.89    6.80
  -6   1  -3  112.29    5.30
   6   1   3  107.39    6.90
   6   1   3  110.79    6.40
   7  -1   3 1263.97   37.30
   7  -1   3 1227.08   33.40
   7  -1   3 1233.98   31.90
  -7  -1  -3 1248.58   29.80
   7  -1   3 1202.98   32.80
  -7  -1  -3 1231.68   31.80
  -7  -1  -3 1218.58   29.40
   7  -1   3 1277.97   34.30
  -7  -1  -3 1113.89   31.70
   7  -1   3 1290.37   32.30
  -7  -1  -3 1245.18   34.20
   7   1   3 1252.67   32.90
   7   1   3 1243.68   34.30
   7   1   3 1264.37   32.50
   7   1   3 1201.38   36.50
  -7   1  -3 1249.28   33.60
  -7   1  -3 1256.67   29.40
  -7   1  -3 1233.88   29.40
   7   1   3 1225.08   32.30
  -7   1  -3 1229.18   32.30
   7   1   3 1196.98   32.40
  -8  -1  -3  111.99    5.00
  -8  -1  -3  127.79    8.40
   8  -1   3  105.19    6.70
  -8  -1  -3  109.49    6.50
   8  -1   3  114.19    6.90
   8  -1   3  104.09    9.00
   8  -1   3  113.79    8.00
   8  -1   3  121.19    7.60
   8  -1   3   92.39    7.30
   8   1   3  105.99    6.90
  -8   1  -3  114.99    5.00
   8   1   3  106.99    6.90
  -8   1  -3  117.19    7.10
  -8   1  -3  106.99    4.70
   8   1   3   91.99    7.50
   8   1   3  122.99    7.60
   8   1   3  119.39    7.10
   8   1   3  108.09    9.00
  -8   1  -3  113.19    7.70
   9  -1   3    1.40    2.30
  -9  -1  -3    0.80    1.90
   9  -1   3   -0.40    1.70
   9  -1   3    2.10    2.00
   9  -1   3    1.70    2.10
  -9  -1  -3    0.90    0.80
   9  -1   3    4.00    2.90
  -9  -1  -3    5.20    2.60
   9  -1   3    3.80    1.90
   9   1   3   -0.40    1.70
   9   1   3   -1.00    2.20
   9   1   3    2.40    1.80
   9   1   3    4.80    2.30
   9   1   3    1.70    2.20
  -9   1  -3    2.10    1.90
   9   1   3   -2.10    1.70
  -9   1  -3    1.30    2.00
  10  -1   3 1308.07   38.50
  10  -1   3 1258.77   42.70
  10  -1   3 1269.27   34.70
  10  -1   3 1291.77   35.40
 -10  -1  -3 1312.97   34.60
 -10  -1  -3 1298.97   35.40
  10  -1   3 1312.77   37.80
 -10  -1  -3 1331.07   39.10
  10  -1   3 1197.58   35.40
 -10   1  -3 1300.37   34.70
  10   1   3 1262.97   35.90
  10   1   3 1303.77   35.30
  10   1   3 1234.08   42.20
 -10   1  -3 1271.77   34.90
  10   1   3 1195.68   35.40
  10   1   3 1274.77   38.90
  10   1   3 1359.26   37.20
  11  -1   3    7.20    2.90
  11  -1   3    2.30    2.60
 -11  -1  -3    6.90    2.50
 -11  -1  -3    0.30    2.40
 -11  -1  -3    3.20    2.90
  11  -1   3    3.70    3.00
  11  -1   3    6.10    2.90
  11  -1   3   -0.90    3.10
  11   1   3   -0.40    2.90
  11   1   3    3.50    2.70
 -11   1  -3    2.80    2.60
 -11   1  -3    3.70    2.30
  11   1   3    5.20    3.10
  11   1   3   -1.50    2.70
  11   1   3   -1.10    2.80
 -11   1  -3    2.70    2.80
  12  -1   3  260.47   15.20
 -12  -1  -3  250.07   12.60
  12  -1   3  273.67   28.20
  12  -1   3  273.57   13.80
  12  -1   3  249.18   12.90
  12  -1   3  272.37   16.00
  12  -1   3  281.47   13.10
 -12   1  -3  263.97   15.50
  12   1   3  298.77   15.50
  12   1   3  281.17   13.60
 -12   1  -3  261.77   12.60
  12   1   3  267.67   23.80
  12   1   3  253.67   13.90
  12   1   3  277.87   16.00
  12   1   3  274.27   13.30
 -13  -1  -3  192.78   11.70
  13  -1   3  186.78   11.40
  13  -1   3  183.48   14.60
  13  -1   3  213.58   13.40
  13   1   3  225.58   14.90
 -13   1  -3  207.78   11.80
  13   1   3  190.28   13.30
  13   1   3  173.38   11.40
  13  -2  -3  720.33   24.10
  13  -2  -3  696.43   25.90
  13  -2  -3  697.03   21.50
  13   2  -3  694.93   22.60
  13   2  -3  688.83   23.50
  12  -2  -3   20.00    6.30
  12  -2  -3   19.70    3.60
  12  -2  -3   24.20    4.90
  12  -2  -3   19.00    4.90
  12   2  -3   23.20    5.90
  12   2  -3   22.90    3.90
  12   2  -3   15.90    5.70
  12   2  -3   20.80    4.60
  11  -2  -3  558.64   16.60
  11  -2  -3  547.95   18.30
  11  -2  -3  545.75   20.10
  11  -2  -3  532.55   24.90
  11   2  -3  525.75   24.70
  11   2  -3  547.95   21.90
  11   2  -3  552.04   17.10
  11   2  -3  562.44   18.10
  10  -2  -3   88.59    5.10
  10  -2  -3   89.29    7.10
  10  -2  -3   91.39    6.20
  10  -2  -3  102.59    9.60
 -10  -2   3   87.39    3.50
  10   2  -3   84.99    5.80
  10   2  -3   87.29    8.90
  10   2  -3   79.19    5.10
  10   2  -3   92.79    7.90
  -9  -2   3    2.20    1.10
   9  -2  -3    1.40    1.70
   9  -2  -3    0.60    2.70
   9  -2  -3   -0.60    1.40
   9  -2  -3   -1.00    1.10
  -9  -2   3    1.30    1.00
   9   2  -3   -0.80    1.10
   9   2  -3    0.60    1.80
   9   2  -3   -2.50    1.50
   9   2  -3    0.40    1.50
   8  -2  -3  440.96   14.80
  -8  -2   3  432.96   12.60
  -8  -2   3  449.56   11.70
   8  -2  -3  409.96   12.90
   8  -2  -3  411.46   11.80
   8  -2  -3  422.56   18.40
   8   2  -3  419.76   16.80
   8   2  -3  452.75   13.30
   8   2  -3  423.66   12.20
   8   2  -3  407.46   11.30
   8   2  -3  411.76   11.30
  -8   2   3  432.86   10.40
  -7  -2   3    4.10    1.00
   7  -2  -3    6.30    2.20
   7  -2  -3    3.70    1.60
  -7  -2   3    4.80    1.00
   7  -2  -3    3.00    1.30
   7  -2  -3    3.30    0.70
   7  -2  -3    2.60    0.90
   7  -2  -3    2.70    0.80
  -7   2   3    5.10    0.90
  -7   2   3    3.70    1.40
  -7   2   3    3.30    0.90
   7   2  -3    2.50    1.10
   7   2  -3    4.60    1.20
   7   2  -3    2.40    1.00
   7   2  -3    2.70    1.50
   6  -2  -3 1554.04   33.90
  -6  -2   3 1570.74   34.90
   6  -2  -3 1527.85   41.10
   6  -2  -3 1533.15   35.20
   6  -2  -3 1597.14   33.70
   6  -2  -3 1558.94   36.60
  -6  -2   3 1577.44   34.70
  -6   2   3 1532.55   33.90
   6   2  -3 1542.75   35.50
  -6   2   3 1573.04   40.90
   6   2  -3 1472.45   35.40
  -6   2   3 1519.45   34.20
   6   2  -3 1555.04   34.60
   6   2  -3 1622.74   39.80
  -6   2   3 1545.45   36.80
   6   2  -3 1560.34   35.70
  -5  -2   3  383.96   10.60
   5  -2  -3  365.46    9.60
   5  -2  -3  376.46    9.90
   5  -2  -3  390.96   10.50
   5  -2  -3  378.06   14.20
   5  -2  -3  379.36    9.80
   5  -2  -3  367.76   10.90
  -5  -2   3  384.16   10.40
  -5   2   3  385.26    9.80
   5   2  -3  375.46   10.70
   5   2  -3  378.06   13.30
   5   2  -3  384.96   10.10
   5   2  -3  380.66   10.80
  -5   2   3  372.76   13.90
   5   2  -3  384.66   10.20
  -5   2   3  376.36   10.10
   4  -2  -3  525.65   13.00
   4  -2  -3  547.25   13.30
   4  -2  -3  540.65   13.60
   4  -2  -3  524.65   16.70
  -4  -2   3  545.15   13.60
   4  -2  -3  500.15   12.60
  -4  -2   3  532.95   13.90
   4  -2  -3  534.65   13.30
  -4   2   3  536.45   13.50
   4   2  -3  503.55   13.20
   4   2  -3  528.05   14.00
  -4   2   3  490.65   12.90
   4   2  -3  529.45   13.90
  -4   2   3  551.74   16.90
   4   2  -3  541.45   16.40
   4   2  -3  552.34   13.20
  -3  -2   3   94.29    4.10
   3  -2  -3   97.99    4.20
   3  -2  -3   97.19    3.20
   3  -2  -3  107.19    4.00
   3  -2  -3   90.79    3.60
  -3  -2   3  101.89    4.50
   3  -2  -3  106.19    6.50
   3  -2  -3   97.69    4.00
  -3   2   3  103.09    3.90
  -3   2   3   97.39    5.50
  -3   2   3  101.79    4.30
   3   2  -3  100.29    3.90
   3   2  -3  100.39    4.50
   3   2  -3   96.69    4.50
   3   2  -3   90.49    4.00
  -2  -2   3   53.49    3.30
   2  -2  -3   57.09    3.20
   2  -2  -3   53.19    2.70
  -2  -2   3   54.89    2.60
  -2  -2   3   57.49    3.10
  -2  -2   3   53.89    2.90
   2  -2  -3   65.29    3.20
   2  -2  -3   58.79    2.90
   2  -2  -3   73.49    4.00
   2   2  -3   55.79    2.90
  -2   2   3   56.79    4.30
   2   2  -3   55.19    3.00
  -2   2   3   54.59    2.50
  -2   2   3   54.09    3.10
   2   2  -3   57.59    3.30
  -2   2   3   52.89    2.60
   2   2  -3   55.79    3.40
  -2   2   3   66.19    3.10
   1  -2  -3 2821.32   60.49
   1  -2  -3 2781.72   60.59
   1  -2  -3 2772.52   60.69
  -1  -2   3 2858.81   60.39
  -1  -2   3 2780.92   59.69
  -1  -2   3 2770.12   60.59
   1  -2  -3 2741.93   59.89
   1  -2  -3 2731.03   59.59
  -1   2   3 2786.22   59.59
   1   2  -3 2685.23   60.69
  -1   2   3 2673.33   60.19
  -1   2   3 2768.62   60.39
   1   2  -3 2734.63   59.79
  -1   2   3 2816.42   60.79
   1   2  -3 2899.41   61.89
   1   2  -3 2822.02   61.49
   0  -2  -3  222.98    7.90
   0  -2  -3  212.68    7.20
   0  -2  -3  229.28    7.80
   0  -2   3  247.38    7.90
   0  -2   3  222.08    7.60
   0  -2   3  225.88    7.40
   0  -2  -3  225.48    7.40
   0  -2  -3  218.58    6.20
   0  -2   3  234.48    8.10
   0  -2   3  224.28    8.20
   0   2  -3  242.78    7.80
   0   2   3  232.78    6.40
   0   2  -3  231.78    7.70
   0   2   3  223.78    7.70
   0   2   3  234.28    7.80
   0   2  -3  228.48    7.40
   0   2   3  225.68    7.90
   0   2  -3  227.48    8.30
   0   2   3  224.18    7.40
   0   2   3  242.88    7.50
   1  -2   3 5460.35  148.79
   1  -2   3 5448.15  232.18
  -1  -2  -3 5206.58  222.98
  -1  -2  -3 5328.67  147.69
  -1   2  -3 5142.39  226.48
   1   2   3 5428.56  147.59
  -1   2  -3 5456.75  149.49
   1   2   3 5299.47  222.18
   2  -2   3  872.81   22.60
  -2  -2  -3  940.31   23.00
   2  -2   3  859.01   22.20
  -2  -2  -3  884.81   22.10
  -2  -2  -3  925.91   22.60
  -2  -2  -3  899.51   22.20
   2  -2   3  870.11   23.70
   2  -2   3  872.91   23.50
   2  -2   3  913.41   23.10
  -2  -2  -3  855.81   22.60
  -2   2  -3  912.51   22.70
   2   2   3  917.21   23.00
  -2   2  -3  877.81   22.10
  -2   2  -3  879.91   23.20
  -2   2  -3  896.01   23.50
  -2   2  -3  887.41   22.80
   2   2   3  895.81   22.50
   2   2   3  913.51   22.60
  -2   2  -3  889.61   23.60
   2   2   3  873.71   23.00
   2   2   3  962.70   23.90
  -3  -2  -3  146.79    6.20
  -3  -2  -3  151.88    6.60
   3  -2   3  143.09    7.00
   3  -2   3  139.99    6.30
  -3  -2  -3  132.79    6.30
   3  -2   3  159.98    7.10
  -3  -2  -3  147.19    6.70
   3  -2   3  146.39    6.60
   3  -2   3  144.29    7.50
   3  -2   3  145.89    7.40
  -3  -2  -3  141.29    6.40
  -3   2  -3  148.59    6.20
  -3   2  -3  152.08    7.20
   3   2   3  158.48    6.80
   3   2   3  137.19    6.40
   3   2   3  150.98    6.80
  -3   2  -3  148.99    6.70
  -3   2  -3  139.79    6.70
  -3   2  -3  153.28    7.70
   3   2   3  149.79    6.60
  -3   2  -3  139.89    6.90
   3   2   3  139.39    6.70
   4  -2   3  776.42   22.50
   4  -2   3  807.02   23.80
  -4  -2  -3  810.92   21.30
  -4  -2  -3  770.72   20.90
  -4  -2  -3  793.32   21.60
   4  -2   3  797.52   22.20
  -4  -2  -3  784.52   21.90
  -4  -2  -3  785.72   20.50
   4  -2   3  807.52   22.10
   4  -2   3  771.12   21.00
   4  -2   3  793.92   21.50
  -4   2  -3  810.82   21.50
  -4   2  -3  798.42   23.60
   4   2   3  762.62   21.70
   4   2   3  789.02   21.30
   4   2   3  821.92   22.00
  -4   2  -3  809.82   22.10
  -4   2  -3  702.83   21.20
  -4   2  -3  804.92   20.50
   4   2   3  794.42   21.50
  -4   2  -3  771.72   21.30
   4   2   3  811.32   21.80
  -5  -2  -3  877.21   23.00
   5  -2   3  837.12   23.20
   5  -2   3  866.91   25.00
   5  -2   3  890.81   23.90
   5  -2   3  894.71   24.70
  -5  -2  -3  906.21   23.70
  -5  -2  -3  892.11   24.00
  -5  -2  -3  893.21   24.90
   5  -2   3  881.91   26.90
   5  -2   3  871.01   24.50
  -5  -2  -3  869.01   22.50
   5   2   3  843.82   24.50
  -5   2  -3  894.21   26.70
  -5   2  -3  879.41   24.30
  -5   2  -3  872.51   23.10
  -5   2  -3  873.31   24.30
   5   2   3  862.61   24.10
  -5   2  -3  865.71   23.70
   5   2   3  901.21   24.20
   5   2   3  872.91   23.90
  -5   2  -3  869.61   22.40
   5   2   3  859.21   23.60
  -6  -2  -3 1202.28   33.60
  -6  -2  -3 1257.37   30.40
  -6  -2  -3 1219.68   31.90
   6  -2   3 1284.87   36.70
   6  -2   3 1301.07   34.20
   6  -2   3 1231.28   31.90
  -6  -2  -3 1268.27   31.00
  -6  -2  -3 1315.67   32.80
   6  -2   3 1311.07   32.60
   6  -2   3 1256.07   33.50
   6  -2   3 1297.17   33.50
  -6   2  -3 1266.17   32.40
   6   2   3 1259.57   32.90
   6   2   3 1252.07   32.70
   6   2   3 1260.57   32.40
  -6   2  -3 1244.78   30.20
   6   2   3 1242.28   33.70
  -6   2  -3 1166.58   32.60
   6   2   3 1237.78   32.40
  -6   2  -3 1232.98   30.60
  -7  -2  -3  469.55   14.20
  -7  -2  -3  488.25   16.20
  -7  -2  -3  466.05   16.10
  -7  -2  -3  467.55   13.80
   7  -2   3  494.95   16.00
   7  -2   3  476.75   17.50
   7  -2   3  484.15   15.90
  -7  -2  -3  495.45   18.30
   7  -2   3  466.65   16.70
   7  -2   3  466.35   19.60
   7  -2   3  481.95   17.30
  -7   2  -3  450.65   16.50
   7   2   3  493.45   17.70
   7   2   3  450.75   15.90
  -7   2  -3  495.05   14.10
  -7   2  -3  449.76   15.70
   7   2   3  465.55   16.30
  -7   2  -3  480.55   13.70
  -7   2  -3  491.85   16.70
   7   2   3  475.45   16.30
   7   2   3  480.65   16.50
  -8  -2  -3  121.49    5.70
   8  -2   3  115.39    7.60
   8  -2   3  112.79    7.00
   8  -2   3  107.29    6.80
   8  -2   3  120.09    9.90
   8  -2   3  124.29    8.30
   8  -2   3  129.59    8.60
  -8  -2  -3  114.59    5.40
  -8  -2  -3  114.09    8.40
  -8   2  -3  116.99    5.20
   8   2   3  120.69    8.40
   8   2   3  122.49    7.70
  -8   2  -3  142.29    8.50
   8   2   3  114.59    7.60
   8   2   3  115.59    7.40
  -9  -2  -3   16.40    2.00
   9  -2   3   10.60    4.30
   9  -2   3   20.20    5.70
   9  -2   3   10.20    3.00
   9  -2   3   16.30    3.80
  -9  -2  -3   21.40    4.40
   9  -2   3   13.60    3.20
   9   2   3   10.40    3.20
   9   2   3   15.40    3.70
   9   2   3    7.50    2.90
   9   2   3   13.50    3.30
  -9   2  -3   15.00    3.00
  -9   2  -3    9.50    2.80
  10  -2   3   52.79    6.20
  10  -2   3   43.80    5.60
  10  -2   3   45.20    6.10
  10  -2   3   42.10    5.30
  10  -2   3   48.60    9.30
  10  -2   3   49.00    7.30
 -10  -2  -3   51.49    5.30
 -10  -2  -3   36.50    5.30
 -10  -2  -3   58.69    7.60
  10   2   3   37.60    6.10
 -10   2  -3   49.10    5.20
  10   2   3   52.49    6.60
  10   2   3   46.90    5.90
  10   2   3   55.89    7.80
  10   2   3   41.00    5.60
 -10   2  -3   55.99    5.50
  10   2   3   37.80    7.10
  11  -2   3   51.59    7.40
 -11  -2  -3   62.49    8.50
  11  -2   3   45.70    7.60
 -11  -2  -3   45.90    5.90
  11  -2   3   54.19    5.90
  11  -2   3   63.09    6.60
 -11  -2  -3   60.89    6.00
  11  -2   3   35.60    9.20
  11   2   3   57.89    6.60
  11   2   3   33.90    9.50
  11   2   3   44.80    7.30
 -11   2  -3   55.49    5.90
  11   2   3   53.49    9.20
 -11   2  -3   50.99    7.00
  11   2   3   59.69    7.40
 -11   2  -3   62.39    6.10
  11   2   3   57.79    7.50
  12  -2   3    6.60    3.90
  12  -2   3    7.10    4.40
  12  -2   3    2.20    5.10
  12  -2   3    7.50    4.10
  12  -2   3   13.90    4.10
 -12  -2  -3    8.40    3.90
  12   2   3   10.10    4.90
  12   2   3   13.50    4.60
 -12   2  -3    5.80    3.40
 -12   2  -3    9.90    4.00
  12   2   3    6.10    5.40
  12   2   3    8.10    3.70
 -13  -2  -3  438.86   18.00
  13  -2   3  425.76   19.30
  13  -2   3  423.96   17.30
  13  -2   3  460.35   22.40
  13   2   3  411.26   18.00
  13   2   3  445.86   20.70
 -13   2  -3  437.66   17.50
  13   2   3  457.45   21.30
  13  -3  -3  303.47   15.40
  13  -3  -3  264.27   12.20
  13  -3  -3  255.47   14.50
  13   3  -3  288.57   13.30
  13   3  -3  251.47   14.60
  12  -3  -3  674.93   30.80
  12  -3  -3  728.53   24.80
  12  -3  -3  707.73   29.20
  12  -3  -3  719.83   21.70
  12   3  -3  762.82   29.90
  12   3  -3  735.03   22.50
  12   3  -3  727.33   27.90
  12   3  -3  700.63   31.00
  11  -3  -3  458.55   23.40
  11  -3  -3  447.86   17.30
 -11  -3   3  452.05   12.60
  11  -3  -3  484.25   18.20
  11  -3  -3  490.55   15.70
 -11  -3   3  478.05   13.00
  11   3  -3  497.45   17.70
  11   3  -3  475.45   16.10
  11   3  -3  493.15   23.30
  11   3  -3  483.05   23.40
  10  -3  -3    9.70    3.80
  10  -3  -3    9.10    2.20
 -10  -3   3    7.20    1.70
 -10  -3   3    9.50    1.90
  10  -3  -3    3.80    2.50
  10  -3  -3    8.70    2.70
  10   3  -3    9.00    1.80
  10   3  -3    3.80    1.60
  10   3  -3    8.00    2.30
  10   3  -3    7.90    3.30
  10   3  -3    9.90    3.30
  10   3  -3    7.10    3.50
  -9  -3   3  135.99    6.00
   9  -3  -3  153.18    8.10
   9  -3  -3  142.09    4.80
   9  -3  -3  142.49   11.00
   9  -3  -3  149.69    8.00
   9  -3  -3  140.99    4.80
   9  -3  -3  150.78    6.60
  -9  -3   3  142.79    6.20
   9   3  -3  155.88    9.80
   9   3  -3  149.79    6.20
  -9   3   3  143.49    5.40
   9   3  -3  145.19    6.90
   9   3  -3  146.09    7.80
  -9   3   3  135.59    5.10
   9   3  -3  128.49    6.10
   8  -3  -3   35.90    4.40
   8  -3  -3   38.50    3.80
   8  -3  -3   34.40    3.10
  -8  -3   3   39.50    3.10
  -8  -3   3   44.50    3.40
   8  -3  -3   36.80    2.60
   8  -3  -3   41.10    2.80
  -8   3   3   42.40    2.80
   8   3  -3   43.40    3.50
   8   3  -3   40.20    4.20
   8   3  -3   41.50    3.40
   8   3  -3   44.60    5.20
  -8   3   3   30.90    3.50
   8   3  -3   49.10    3.50
  -7  -3   3   28.70    2.80
   7  -3  -3   24.70    4.10
   7  -3  -3   26.00    3.10
  -7  -3   3   28.40    3.70
   7  -3  -3   33.10    3.40
   7  -3  -3   24.50    2.30
   7  -3  -3   27.10    2.50
   7  -3  -3   30.30    2.60
   7   3  -3   31.80    3.20
  -7   3   3   23.20    4.00
   7   3  -3   25.60    2.60
  -7   3   3   30.70    2.50
   7   3  -3   17.70    3.00
   7   3  -3   28.00    2.80
  -7   3   3   23.70    2.80
   7   3  -3   26.00    3.40
  -7   3   3   31.00    2.80
   6  -3  -3   22.30    2.10
   6  -3  -3   16.10    4.00
   6  -3  -3   18.40    2.40
  -6  -3   3   18.90    2.50
  -6  -3   3   21.10    2.60
   6  -3  -3   20.30    2.50
   6  -3  -3   26.40    3.50
   6   3  -3   14.10    2.50
  -6   3   3   13.60    3.50
   6   3  -3   23.10    4.10
   6   3  -3   15.70    2.70
  -6   3   3   16.20    2.10
  -6   3   3   18.50    2.40
   6   3  -3   20.00    2.50
  -6   3   3   16.00    2.20
   6   3  -3   15.90    2.20
  -5  -3   3  146.39    6.20
   5  -3  -3  154.28    6.80
   5  -3  -3  161.48    6.30
   5  -3  -3  149.39    5.80
  -5  -3   3  155.98    6.50
   5  -3  -3  157.68    5.70
   5  -3  -3  148.19    5.70
   5  -3  -3  152.38    8.70
   5   3  -3  150.78    6.00
  -5   3   3  156.48    5.90
  -5   3   3  150.48    8.70
   5   3  -3  155.68    6.70
   5   3  -3  152.58    6.90
  -5   3   3  150.88    6.20
   5   3  -3  153.68    8.10
  -5   3   3  155.98    5.60
   4  -3  -3  168.68    8.70
   4  -3  -3  192.78    7.00
   4  -3  -3  179.28    5.40
   4  -3  -3  171.88    6.20
  -4  -3   3  158.78    6.90
  -4  -3   3  179.28    5.00
  -4  -3   3  169.48    6.70
  -4  -3   3  178.38    5.10
   4  -3  -3  179.08    6.50
   4  -3  -3  168.98    7.10
  -4   3   3  169.68    6.30
  -4   3   3  169.48    8.70
   4   3  -3  170.68    7.10
   4   3  -3  166.68    7.30
  -4   3   3  170.98    5.20
   4   3  -3  186.38    6.60
  -4   3   3  172.98    6.90
   4   3  -3  183.68    6.70
  -3  -3   3  107.39    5.20
   3  -3  -3  111.79    5.20
  -3  -3   3  119.29    5.00
   3  -3  -3  109.69    5.00
   3  -3  -3  115.49    6.50
  -3  -3   3  110.09    4.70
   3  -3  -3  111.29    5.50
   3  -3  -3  112.09    4.70
   3   3  -3  114.89    5.00
  -3   3   3  106.49    4.80
  -3   3   3  111.99    4.50
  -3   3   3  112.59    5.50
  -3   3   3  109.39    4.00
   3   3  -3   98.09    5.40
  -3   3   3  118.19    6.60
   3   3  -3  102.69    4.90
   3   3  -3   98.79    5.50
   2  -3  -3  752.92   19.70
  -2  -3   3  783.52   20.20
   2  -3  -3  801.02   21.60
   2  -3  -3  784.72   19.40
  -2  -3   3  768.92   20.20
  -2  -3   3  751.42   20.70
   2  -3  -3  779.62   20.70
   2  -3  -3  799.12   20.40
  -2  -3   3  787.62   19.30
   2   3  -3  815.72   21.40
   2   3  -3  791.02   19.70
   2   3  -3  767.72   21.10
  -2   3   3  848.22   21.90
   2   3  -3  758.92   20.70
  -2   3   3  795.32   20.60
  -2   3   3  775.92   21.40
  -2   3   3  762.82   18.90
   2   3  -3  761.42   20.00
  -1  -3   3 1058.89   26.70
   1  -3  -3 1132.79   26.60
   1  -3  -3 1074.99   27.40
   1  -3  -3 1059.69   26.00
   1  -3  -3 1130.59   27.80
  -1  -3   3 1093.99   27.70
  -1  -3   3 1108.29   26.20
   1  -3  -3 1118.89   27.10
  -1  -3   3 1103.59   27.60
   1   3  -3 1117.09   26.80
  -1   3   3 1142.99   28.00
  -1   3   3 1096.59   23.50
  -1   3   3 1090.09   26.40
   1   3  -3 1112.49   26.40
   1   3  -3 1101.09   27.50
   1   3  -3 1096.59   27.60
   1   3  -3 1049.99   27.80
  -1   3   3 1088.49   27.20
  -1   3   3 1065.59   27.00
  -1   3   3 1083.89   25.90
   0  -3  -3  200.88    7.40
   0  -3  -3  197.08    8.10
   0  -3  -3  206.28    8.00
   0  -3   3  206.08    7.80
   0  -3   3  223.08    8.60
   0  -3   3  203.88    8.60
   0  -3   3  214.58    8.50
   0  -3  -3  201.08    8.20
   0  -3  -3  213.58    7.80
   0  -3   3  207.18    7.60
   0   3   3  210.28    8.40
   0   3  -3  202.48    8.20
   0   3  -3  205.68    7.80
   0   3  -3  203.58    8.40
   0   3   3  219.38    7.60
   0   3   3  203.88    6.10
   0   3   3  198.08    8.20
   0   3  -3  214.98    8.80
   0   3   3  206.78    8.20
   0   3   3  211.48    7.70
   0   3  -3  207.78    7.60
   1  -3   3  505.15   15.00
  -1  -3  -3  524.65   14.60
   1  -3   3  513.15   15.70
   1  -3   3  524.55   14.70
  -1  -3  -3  535.85   15.00
  -1  -3  -3  487.05   15.30
   1   3   3  513.95   13.60
  -1   3  -3  498.15   15.20
   1   3   3  513.15   14.80
   1   3   3  511.65   14.50
   1   3   3  504.25   15.60
  -1   3  -3  517.25   16.10
  -1   3  -3  524.15   15.90
  -1   3  -3  504.25   14.50
   1   3   3  510.55   15.60
  -1   3  -3  512.15   15.00
  -2  -3  -3   77.29    4.90
   2  -3   3   59.29    4.90
   2  -3   3   59.69    4.50
   2  -3   3   60.99    4.10
  -2  -3  -3   66.59    4.00
  -2  -3  -3   64.09    4.40
  -2  -3  -3   63.89    4.10
  -2  -3  -3   66.09    4.30
   2  -3   3   52.99    4.90
  -2   3  -3   58.19    4.30
   2   3   3   60.39    4.10
  -2   3  -3   59.59    4.00
   2   3   3   54.49    4.20
   2   3   3   65.69    4.80
  -2   3  -3   57.19    4.50
  -2   3  -3   55.59    4.80
   2   3   3   58.79    3.80
  -2   3  -3   55.99    4.70
   2   3   3   81.59    4.70
  -2   3  -3   60.39    4.30
   3  -3   3  322.97   12.70
  -3  -3  -3  326.87   10.70
   3  -3   3  300.67   11.60
   3  -3   3  301.97   12.20
  -3  -3  -3  308.57   11.10
  -3  -3  -3  312.17   11.00
  -3  -3  -3  304.57   11.20
   3  -3   3  310.97   11.10
  -3  -3  -3  300.37   10.80
   3  -3   3  313.07   10.90
   3  -3   3  308.87   11.30
  -3   3  -3  311.97   10.50
  -3   3  -3  306.27   11.00
   3   3   3  321.27   11.00
  -3   3  -3  331.77   11.90
  -3   3  -3  302.67   11.00
  -3   3  -3  301.47   11.80
   3   3   3  314.57   11.50
  -3   3  -3  296.77   12.30
   3   3   3  330.47   11.90
   3   3   3  326.67   11.20
   3   3   3  308.47   10.80
   4  -3   3   32.50    3.30
  -4  -3  -3   30.40    3.40
   4  -3   3   24.90    4.10
   4  -3   3   20.30    3.20
   4  -3   3   30.20    4.40
  -4  -3  -3   18.80    2.70
  -4  -3  -3   23.90    3.30
   4  -3   3   29.80    3.20
   4  -3   3   27.10    3.20
   4   3   3   22.40    3.20
  -4   3  -3   29.10    3.60
   4   3   3   18.80    2.90
   4   3   3   26.80    3.60
  -4   3  -3   29.40    4.00
  -4   3  -3   27.40    2.90
   4   3   3   21.30    3.60
   4   3   3   22.90    3.20
  -4   3  -3   24.00    3.60
  -4   3  -3   21.30    3.50
   5  -3   3   77.49    5.70
  -5  -3  -3   88.89    5.40
  -5  -3  -3   82.09    5.40
   5  -3   3   95.99    5.70
   5  -3   3   84.19    5.90
   5  -3   3   91.29    5.70
  -5  -3  -3   95.39    6.30
  -5  -3  -3   85.49    5.00
  -5  -3  -3   86.69    5.80
   5  -3   3   91.59    7.30
   5  -3   3  112.49    7.20
   5   3   3   88.49    6.00
  -5   3  -3   94.79    5.80
  -5   3  -3   87.79    5.00
   5   3   3   87.29    6.00
  -5   3  -3   82.19    5.90
   5   3   3   84.39    5.40
   5   3   3   89.59    6.00
  -5   3  -3   82.69    5.50
  -5   3  -3   79.49    5.60
   5   3   3   87.79    5.80
  -6  -3  -3   69.89    5.40
   6  -3   3   77.19    5.50
  -6  -3  -3   73.69    4.70
   6  -3   3   80.79    6.00
   6  -3   3   79.49    6.60
  -6  -3  -3   78.99    5.10
  -6  -3  -3   73.69    6.00
  -6  -3  -3   66.79    5.20
   6  -3   3   76.29    5.40
   6  -3   3   84.19    6.10
   6  -3   3   70.19    6.80
   6   3   3   76.49    6.00
  -6   3  -3   76.39    5.50
   6   3   3   71.59    5.90
  -6   3  -3   72.69    5.60
  -6   3  -3   67.79    4.30
   6   3   3   76.89    5.50
   6   3   3   75.49    5.60
  -6   3  -3   70.79    5.40
   6   3   3   76.49    5.70
  -6   3  -3   62.59    6.40
  -6   3  -3   79.39    5.20
   7  -3   3  103.59    6.60
   7  -3   3   86.89    7.10
  -7  -3  -3   87.79    7.10
  -7  -3  -3  109.39    6.90
  -7  -3  -3   92.59    5.50
   7  -3   3   79.09   12.40
  -7  -3  -3   92.99    6.20
  -7  -3  -3   92.29    5.20
   7  -3   3  103.79    6.60
   7  -3   3   84.59    6.60
   7   3   3  101.39   10.80
   7   3   3   96.29    6.50
   7   3   3   88.49    6.60
  -7   3  -3   86.69    8.00
  -7   3  -3   89.39    5.30
  -7   3  -3   88.79    6.50
   7   3   3   99.89    7.80
   7   3   3   94.89    6.80
  -7   3  -3   84.69    6.00
  -7   3  -3   92.29    5.00
  -7   3  -3   95.29    6.60
  -8  -3  -3  261.17   11.80
   8  -3   3  262.37   15.20
   8  -3   3  263.67   13.20
  -8  -3  -3  284.37   10.00
   8  -3   3  262.27   12.40
   8  -3   3  271.67   11.80
   8  -3   3  266.97   12.80
  -8  -3  -3  261.67    9.50
   8  -3   3  277.67   11.80
  -8   3  -3  267.07    9.20
   8   3   3  266.77   12.40
  -8   3  -3  274.57   12.50
   8   3   3  280.67   12.30
   8   3   3  274.27   12.10
   8   3   3  277.37   13.40
   8   3   3  299.87   18.50
  -8   3  -3  266.57    8.90
  -9  -3  -3   19.70    2.40
   9  -3   3   12.60    3.30
  -9  -3  -3   13.90    2.30
   9  -3   3   16.20    4.00
   9  -3   3   12.20    3.10
   9  -3   3   14.00    4.20
   9  -3   3   15.10    3.20
   9  -3   3   13.50    3.90
   9   3   3   11.90    3.10
   9   3   3    7.30    2.90
   9   3   3   16.00    3.60
   9   3   3   19.00    4.10
  -9   3  -3   16.50    1.90
  -9   3  -3   16.70    3.60
  -9   3  -3   16.80    1.90
   9   3   3   14.80    4.00
  -9   3  -3   15.70    3.80
  10  -3   3    0.50    2.20
 -10  -3  -3   -0.20    2.60
  10  -3   3    1.00    2.30
  10  -3   3    0.80    3.10
  10  -3   3    5.40    2.40
  10  -3   3    5.10    2.80
  10  -3   3    5.60    3.60
 -10  -3  -3    3.10    2.70
  10   3   3    4.20    2.80
  10   3   3    5.30    3.00
 -10   3  -3    1.40    2.50
  10   3   3    2.20    2.80
  10   3   3    1.70    2.70
 -10   3  -3   -1.70    2.80
  10   3   3    0.60    2.90
 -11  -3  -3  471.75   18.20
  11  -3   3  463.55   18.90
 -11  -3  -3  503.45   22.40
  11  -3   3  524.25   19.50
 -11  -3  -3  469.65   18.60
  11  -3   3  494.75   25.20
  11  -3   3  472.45   20.60
  11  -3   3  468.55   21.20
  11  -3   3  509.45   18.40
 -11   3  -3  478.25   18.10
  11   3   3  464.35   21.30
  11   3   3  503.85   19.50
  11   3   3  498.15   20.40
 -11   3  -3  484.15   20.10
  11   3   3  489.45   20.00
  11   3   3  471.05   18.90
 -11   3  -3  472.75   18.10
 -12  -3  -3  689.03   30.90
  12  -3   3  732.03   28.80
  12  -3   3  728.73   25.60
  12  -3   3  718.83   23.90
  12  -3   3  742.83   27.80
 -12   3  -3  744.53   24.30
  12   3   3  648.84   28.50
 -12   3  -3  752.72   27.30
  13  -3   3    7.40    6.30
  13  -3   3   14.30    5.30
  13  -3   3    6.90    4.40
 -13  -3  -3   -2.80    4.60
  13   3   3   15.60   10.40
 -13   3  -3    7.70    4.80
  13   3   3   25.80    7.20
  13   3   3    0.80    5.10
  13  -4  -3   72.09    9.30
  13  -4  -3   56.49    8.50
  13  -4  -3   64.29    7.90
  13   4  -3   56.69    8.20
  13   4  -3   56.89    7.50
  12  -4  -3  111.89    8.00
  12  -4  -3  101.89    8.30
  12  -4  -3  100.69    9.80
  12   4  -3   85.39   14.80
  12   4  -3  109.59    8.20
  12   4  -3  112.39   10.00
  11  -4  -3  327.37   21.40
  11  -4  -3  305.87   16.70
  11  -4  -3  348.07   13.20
  11  -4  -3  284.77   22.00
 -11  -4   3  330.87   11.20
 -11  -4   3  313.67   11.20
  11   4  -3  310.87   10.80
  11   4  -3  374.46   15.70
  11   4  -3  336.17   17.30
  11   4  -3  347.27   13.50
  10  -4  -3  266.87   11.60
  10  -4  -3  266.47   12.60
  10  -4  -3  272.67    8.30
  10  -4  -3  283.57   17.00
 -10  -4   3  249.78    9.80
  10  -4  -3  264.97    8.30
 -10  -4   3  252.97    9.90
  10  -4  -3  251.17   10.50
 -10   4   3  282.17    8.80
  10   4  -3  253.47   10.90
  10   4  -3  248.18   14.10
  10   4  -3  266.57    9.90
 -10   4   3  269.67    9.00
  10   4  -3  261.77   12.60
  10   4  -3  261.97   10.20
   9  -4  -3   52.59    4.40
   9  -4  -3   55.29    4.80
  -9  -4   3   52.29    4.20
   9  -4  -3   57.19    4.00
   9  -4  -3   43.20    6.60
  -9  -4   3   61.09    4.70
   9  -4  -3   52.89    3.70
   9  -4  -3   57.59    5.90
   9   4  -3   59.19    4.50
  -9   4   3   49.70    3.80
   9   4  -3   56.39    4.80
   9   4  -3   65.69    6.80
   9   4  -3   56.99    4.70
  -9   4   3   53.89    4.70
   9   4  -3   63.89    5.90
   8  -4  -3   67.99    5.70
   8  -4  -3   67.59    4.30
  -8  -4   3   69.69    4.80
   8  -4  -3   56.69    4.40
   8  -4  -3   71.59    4.40
  -8  -4   3   62.79    4.60
   8  -4  -3   65.19    4.70
   8  -4  -3   69.79    7.80
   8   4  -3   64.89    4.50
  -8   4   3   67.49    7.30
  -8   4   3   54.99    4.40
  -8   4   3   58.09    4.40
   8   4  -3   60.19    4.80
   8   4  -3   63.29    5.70
   8   4  -3   58.29    4.60
  -8   4   3   57.69    4.00
   8   4  -3   69.29    6.50
   7  -4  -3 1219.68   34.00
   7  -4  -3 1286.57   32.00
  -7  -4   3 1348.27   33.30
   7  -4  -3 1347.27   34.70
  -7  -4   3 1341.87   32.80
   7  -4  -3 1324.07   31.90
   7  -4  -3 1303.17   31.90
   7  -4  -3 1311.07   39.00
   7   4  -3 1367.46   37.40
   7   4  -3 1288.27   32.20
  -7   4   3 1334.97   39.20
  -7   4   3 1348.57   31.80
  -7   4   3 1320.77   31.70
   7   4  -3 1324.37   32.60
   7   4  -3 1356.56   34.90
  -7   4   3 1360.46   32.70
   7   4  -3 1249.68   33.30
   6  -4  -3  272.67    9.50
   6  -4  -3  269.27    9.90
   6  -4  -3  265.47   13.20
   6  -4  -3  269.47    9.40
   6  -4  -3  271.37    8.80
   6  -4  -3  281.27   11.20
  -6  -4   3  281.37   10.50
  -6  -4   3  241.98   11.20
  -6   4   3  256.87    8.50
   6   4  -3  268.47   12.30
  -6   4   3  255.37   11.10
   6   4  -3  251.67    9.50
   6   4  -3  258.67   11.00
  -6   4   3  269.17   13.30
   6   4  -3  275.77   10.70
  -6   4   3  277.07    9.50
   6   4  -3  263.37    9.70
   5  -4  -3 1672.73   38.50
   5  -4  -3 1584.04   38.90
  -5  -4   3 1644.14   35.90
  -5  -4   3 1643.64   39.10
  -5  -4   3 1636.64   35.60
   5  -4  -3 1630.54   43.40
   5  -4  -3 1644.34   40.30
  -5  -4   3 1633.24   39.60
   5  -4  -3 1644.04   36.30
  -5   4   3 1580.24   43.20
  -5   4   3 1643.94   36.00
   5   4  -3 1634.04   38.60
  -5   4   3 1661.33   39.30
   5   4  -3 1605.44   42.00
   5   4  -3 1626.74   40.00
   5   4  -3 1558.24   38.40
   5   4  -3 1617.64   40.60
  -5   4   3 1671.33   38.40
  -4  -4   3  256.77    8.30
  -4  -4   3  266.07    8.90
   4  -4  -3  277.57    9.60
  -4  -4   3  255.57    9.70
   4  -4  -3  274.77   10.60
   4  -4  -3  258.87    9.80
   4  -4  -3  259.77   11.90
   4  -4  -3  261.47    9.10
  -4   4   3  247.98    9.90
   4   4  -3  273.47   10.90
  -4   4   3  269.97    8.30
  -4   4   3  263.77    7.60
   4   4  -3  252.87    9.40
  -4   4   3  263.47    9.30
  -4   4   3  256.57   11.90
   4   4  -3  295.07   10.80
   4   4  -3  259.87    9.30
   3  -4  -3  509.45   15.50
   3  -4  -3  478.65   14.20
  -3  -4   3  494.15   15.80
  -3  -4   3  488.75   14.80
   3  -4  -3  506.05   15.90
   3  -4  -3  511.05   17.20
  -3  -4   3  480.85   15.00
  -3  -4   3  522.65   14.10
   3  -4  -3  470.35   14.50
  -3   4   3  504.65   13.50
   3   4  -3  521.95   16.90
  -3   4   3  490.25   15.50
   3   4  -3  497.05   15.90
   3   4  -3  495.45   14.90
  -3   4   3  511.05   14.70
  -3   4   3  506.75   17.30
   3   4  -3  488.55   14.50
   3   4  -3  503.15   16.30
   2  -4  -3 1386.36   33.30
  -2  -4   3 1340.57   34.40
   2  -4  -3 1367.96   35.00
   2  -4  -3 1407.76   33.90
  -2  -4   3 1396.26   33.10
  -2  -4   3 1365.56   34.10
   2  -4  -3 1430.26   34.60
   2  -4  -3 1399.96   35.90
  -2  -4   3 1386.86   35.10
   2   4  -3 1414.06   34.10
  -2   4   3 1393.66   32.70
  -2   4   3 1420.16   33.70
  -2   4   3 1441.46   34.60
  -2   4   3 1406.76   34.90
   2   4  -3 1370.36   35.00
   2   4  -3 1424.86   35.80
  -2   4   3 1393.46   36.20
   2   4  -3 1422.16   33.50
   2   4  -3 1393.46   35.60
  -1  -4   3  289.27   11.00
  -1  -4   3  266.37    9.40
   1  -4  -3  265.37    9.40
  -1  -4   3  257.37    9.90
   1  -4  -3  248.98   10.40
  -1  -4   3  258.97   10.40
   1  -4  -3  268.57   10.80
   1  -4  -3  259.57    9.60
  -1  -4   3  283.47   10.90
   1  -4  -3  248.98    9.90
   1   4  -3  269.67    9.50
   1   4  -3  266.87   10.70
   1   4  -3  272.67    9.90
  -1   4   3  254.47   10.30
  -1   4   3  264.77    9.10
  -1   4   3  252.87   10.30
   1   4  -3  259.87   11.00
   1   4  -3  262.47   10.60
  -1   4   3  268.67   10.90
  -1   4   3  267.47    7.20
  -1   4   3  262.97    9.60
   0  -4  -3  782.42   20.70
   0  -4  -3  762.32   22.30
   0  -4   3  732.23   20.50
   0  -4   3  778.72   22.30
   0  -4   3  810.02   22.50
   0  -4  -3  762.92   21.00
   0  -4  -3  776.32   21.70
   0  -4   3  778.02   21.40
   0  -4   3  787.52   22.60
   0  -4  -3  731.43   21.90
   0   4  -3  806.72   23.00
   0   4   3  797.02   18.80
   0   4   3  775.42   22.10
   0   4  -3  762.42   22.30
   0   4   3  793.42   20.70
   0   4   3  762.52   22.10
   0   4  -3  771.82   22.20
   0   4   3  747.23   22.30
   0   4  -3  798.62   21.40
   0   4   3  797.32   21.10
   0   4  -3  787.22   20.80
  -1  -4  -3  275.07   10.30
   1  -4   3  275.67   10.10
   1  -4   3  303.27   11.70
  -1  -4  -3  272.57   10.90
  -1  -4  -3  281.07   10.80
   1  -4   3  270.17   11.50
  -1  -4  -3  256.67    9.70
   1  -4   3  280.27   11.20
   1  -4   3  287.07   10.70
   1   4   3  279.57   10.00
  -1   4  -3  269.77   11.50
  -1   4  -3  282.17   11.40
   1   4   3  267.97    9.00
  -1   4  -3  284.17   10.00
   1   4   3  272.67   11.20
   1   4   3  291.77   10.50
  -1   4  -3  287.07   10.60
   1   4   3  271.47   11.10
  -1   4  -3  265.77   10.90
  -2  -4  -3 1456.85   35.80
  -2  -4  -3 1478.35   37.10
  -2  -4  -3 1470.45   37.30
   2  -4   3 1439.86   36.00
   2  -4   3 1515.15   38.60
   2  -4   3 1468.45   37.80
  -2  -4  -3 1482.65   36.50
   2  -4   3 1467.25   38.30
   2  -4   3 1501.75   36.80
  -2   4  -3 1531.15   38.40
   2   4   3 1484.75   37.60
   2   4   3 1458.55   35.20
  -2   4  -3 1484.35   38.50
   2   4   3 1458.35   37.80
  -2   4  -3 1474.75   36.50
  -2   4  -3 1464.95   36.90
   2   4   3 1490.65   36.40
   2   4   3 1522.05   36.20
   2   4   3 1453.15   38.00
  -2   4  -3 1512.55   35.90
   3  -4   3  413.06   13.90
  -3  -4  -3  378.96   13.30
   3  -4   3  383.46   14.90
  -3  -4  -3  382.46   13.80
  -3  -4  -3  412.16   13.10
   3  -4   3  387.16   14.40
  -3  -4  -3  395.26   13.40
   3  -4   3  390.86   13.30
   3   4   3  371.16   13.00
  -3   4  -3  414.26   15.60
  -3   4  -3  395.36   13.70
  -3   4  -3  387.16   14.40
  -3   4  -3  366.76   13.10
  -3   4  -3  433.16   14.80
   3   4   3  382.56   14.40
  -3   4  -3  396.36   12.90
   3   4   3  387.76   13.10
   3   4   3  403.96   13.60
  -4  -4  -3  510.35   16.80
   4  -4   3  535.35   17.00
  -4  -4  -3  515.05   15.80
  -4  -4  -3  510.85   17.10
  -4  -4  -3  482.65   16.70
   4  -4   3  540.85   19.30
   4  -4   3  526.25   18.50
  -4  -4  -3  531.05   16.80
   4  -4   3  516.05   17.70
   4  -4   3  508.25   16.30
  -4   4  -3  499.85   16.40
  -4   4  -3  488.05   16.50
  -4   4  -3  524.35   19.10
  -4   4  -3  520.55   15.70
   4   4   3  531.05   16.80
  -4   4  -3  516.45   17.40
   4   4   3  533.35   17.90
   4   4   3  502.35   16.30
  -4   4  -3  548.85   17.90
   4   4   3  529.45   17.60
   4   4   3  515.75   16.60
  -5  -4  -3 1459.25   37.90
   5  -4   3 1492.85   41.40
  -5  -4  -3 1429.76   38.20
   5  -4   3 1514.35   37.30
   5  -4   3 1438.16   38.50
   5  -4   3 1433.36   37.70
   5  -4   3 1411.46   39.40
  -5  -4  -3 1460.35   37.20
  -5  -4  -3 1515.95   37.20
   5  -4   3 1516.95   37.80
  -5  -4  -3 1459.55   36.00
   5   4   3 1446.16   38.60
   5   4   3 1450.85   37.30
   5   4   3 1450.45   37.90
  -5   4  -3 1430.46   37.30
  -5   4  -3 1450.85   37.40
  -5   4  -3 1451.45   35.60
  -5   4  -3 1462.15   41.10
   5   4   3 1428.86   38.20
  -5   4  -3 1512.45   38.60
   5   4   3 1462.25   37.10
  -5   4  -3 1416.06   37.10
  -6  -4  -3    5.50    2.40
   6  -4   3    6.90    2.40
   6  -4   3    6.10    2.10
   6  -4   3    7.30    3.20
   6  -4   3    6.50    2.40
  -6  -4  -3    4.50    1.80
  -6  -4  -3    6.80    2.90
  -6  -4  -3    5.20    1.80
   6  -4   3    3.50    2.00
   6  -4   3   10.30    3.40
   6   4   3    4.20    2.20
   6   4   3    3.20    1.80
  -6   4  -3    8.20    2.70
  -6   4  -3    5.70    2.60
  -6   4  -3    9.30    2.70
   6   4   3    7.00    2.40
  -6   4  -3    5.20    2.10
   6   4   3    4.00    1.90
  -6   4  -3    9.50    2.60
   6   4   3    3.40    1.90
  -6   4  -3    4.00    1.50
   7  -4   3  789.82   28.50
  -7  -4  -3  790.02   23.70
   7  -4   3  760.82   23.30
   7  -4   3  762.82   23.70
  -7  -4  -3  754.72   22.00
   7  -4   3  798.52   24.60
   7  -4   3  803.82   25.20
  -7  -4  -3  800.52   21.70
  -7  -4  -3  758.62   25.60
  -7  -4  -3  787.02   24.30
   7  -4   3  771.62   26.20
   7   4   3  791.82   25.30
  -7   4  -3  754.22   20.70
   7   4   3  780.22   24.00
  -7   4  -3  744.63   23.60
   7   4   3  738.83   23.50
   7   4   3  845.82   25.30
  -7   4  -3  740.53   27.40
  -7   4  -3  783.82   22.00
  -7   4  -3  762.82   24.40
  -7   4  -3  789.02   23.80
   8  -4   3  255.97   11.80
   8  -4   3  255.57   15.20
  -8  -4  -3  234.18   11.80
   8  -4   3  238.08   11.50
   8  -4   3  267.57   12.80
  -8  -4  -3  264.67   10.20
   8  -4   3  259.67   13.80
   8  -4   3  238.18   14.20
   8   4   3  245.48   11.80
   8   4   3  251.17   12.50
  -8   4  -3  247.78    9.50
  -8   4  -3  260.07   11.90
  -8   4  -3  224.58   11.40
   8   4   3  242.98   12.80
   8   4   3  243.28   12.70
   8   4   3  256.97   12.10
   9  -4   3  401.36   17.00
   9  -4   3  370.96   16.40
   9  -4   3  351.16   17.50
  -9  -4  -3  378.86   15.90
   9  -4   3  400.26   15.60
  -9  -4  -3  432.06   12.60
   9  -4   3  385.26   20.40
  -9  -4  -3  409.26   12.80
   9  -4   3  384.96   15.70
   9   4   3  381.46   17.50
  -9   4  -3  390.06   16.30
   9   4   3  390.16   16.20
   9   4   3  383.16   15.90
   9   4   3  396.56   16.70
  -9   4  -3  388.96   11.30
   9   4   3  384.36   17.00
  10  -4   3   45.50    7.50
  10  -4   3   46.70    8.70
 -10  -4  -3   54.49    8.30
 -10  -4  -3   51.99    3.20
 -10  -4  -3   58.99    5.90
  10  -4   3   48.60    7.00
  10  -4   3   50.59    6.80
  10  -4   3   50.49    6.70
 -10  -4  -3   51.79    3.10
  10  -4   3   53.39    5.90
 -10   4  -3   58.99    6.20
  10   4   3   55.79    7.20
  10   4   3   50.69    7.20
  10   4   3   54.99    6.80
  10   4   3   53.89    7.80
 -10   4  -3   60.79    6.50
  10   4   3   60.69    6.80
  11  -4   3  583.44   23.20
  11  -4   3  587.24   22.20
  11  -4   3  563.34   24.40
  11  -4   3  538.45   20.30
  11  -4   3  568.54   21.40
 -11  -4  -3  564.64   21.30
  11  -4   3  560.34   27.40
  11   4   3  566.74   24.20
  11   4   3  567.94   21.90
 -11   4  -3  609.04   22.80
  11   4   3  538.45   22.10
 -11   4  -3  530.25   20.20
  11   4   3  592.34   23.50
  12  -4   3  136.79   10.00
  12  -4   3  125.99   10.90
 -12  -4  -3  140.99   10.70
  12  -4   3  141.19   11.70
  12  -4   3  147.19   13.50
 -12   4  -3  136.19   10.10
  12   4   3  138.59   11.60
  12   4   3  155.08   11.70
  12   4   3  166.38   13.50
 -12   4  -3  139.69   11.00
  12  -5  -3  169.28   12.80
  12  -5  -3  143.19    9.30
 -12  -5   3  159.58    8.30
  12  -5  -3  156.68   10.00
  12   5  -3  156.38   12.80
  12   5  -3  170.68   10.90
  12   5  -3  139.79    7.60
  11  -5  -3   76.09    6.50
  11  -5  -3   76.19    4.40
  11  -5  -3   82.39    8.80
  11  -5  -3   81.39    7.20
  11  -5  -3   76.59   11.50
 -11  -5   3   77.09    6.20
 -11   5   3   74.09    4.80
  11   5  -3   83.19    6.00
  11   5  -3   86.49    7.40
  11   5  -3   85.09    6.60
  11   5  -3   95.09    9.50
 -11   5   3   74.69    5.00
 -10  -5   3   44.80    4.80
 -10  -5   3   41.90    5.00
  10  -5  -3   40.80    8.30
  10  -5  -3   43.10    4.00
  10  -5  -3   39.80    4.70
  10  -5  -3   44.60    4.30
  10  -5  -3   45.40    6.60
  10   5  -3   39.00    5.00
 -10   5   3   42.30    4.00
  10   5  -3   38.80    6.10
  10   5  -3   42.90    4.60
  10   5  -3   50.49    6.70
  10   5  -3   49.50    5.30
   9  -5  -3   96.89    6.00
   9  -5  -3   93.19    6.10
   9  -5  -3  105.49    6.10
  -9  -5   3  115.09    7.20
  -9  -5   3  101.19    6.30
   9  -5  -3   95.69    6.50
   9  -5  -3  114.39    8.40
   9  -5  -3   97.49    9.90
   9   5  -3  108.79    6.60
  -9   5   3   94.49    9.60
  -9   5   3   95.19    5.80
   9   5  -3   98.29    8.60
   9   5  -3  103.59   13.30
   9   5  -3  110.49    7.10
   9   5  -3  106.79    7.10
  -9   5   3  104.29    5.90
  -9   5   3   95.49    6.30
   8  -5  -3  779.72   25.00
   8  -5  -3  748.63   22.10
   8  -5  -3  767.32   22.30
   8  -5  -3  796.22   21.80
  -8  -5   3  810.82   23.30
   8  -5  -3  804.62   29.40
   8  -5  -3  784.42   21.20
  -8  -5   3  718.23   22.60
   8   5  -3  772.82   25.10
   8   5  -3  799.12   22.90
  -8   5   3  777.42   20.80
  -8   5   3  780.42   21.60
  -8   5   3  760.62   32.60
   8   5  -3  792.02   23.70
   8   5  -3  823.92   22.50
   8   5  -3  728.63   26.30
   7  -5  -3  192.88    8.50
   7  -5  -3  190.28   10.20
  -7  -5   3  177.28    8.80
   7  -5  -3  186.18    8.50
   7  -5  -3  171.08   11.60
   7  -5  -3  189.98    8.80
  -7  -5   3  179.68    9.00
   7   5  -3  171.88    8.30
   7   5  -3  180.38   10.70
  -7   5   3  181.68    7.00
  -7   5   3  200.58   12.40
  -7   5   3  185.48    8.30
  -7   5   3  188.18    8.90
   7   5  -3  192.48   10.40
   7   5  -3  193.88    8.80
   7   5  -3  207.48   10.00
   6  -5  -3  293.27   11.70
  -6  -5   3  305.97   11.80
   6  -5  -3  316.17   13.20
  -6  -5   3  297.77   12.00
   6  -5  -3  280.57   10.90
  -6  -5   3  301.57    8.60
   6  -5  -3  291.07   11.10
   6  -5  -3  303.27   14.90
  -6   5   3  300.27   11.10
   6   5  -3  303.87   13.80
   6   5  -3  315.87   11.50
   6   5  -3  302.57   13.10
  -6   5   3  307.17   12.00
   6   5  -3  313.07   11.50
   6   5  -3  294.87   12.40
  -6   5   3  302.97   15.30
  -5  -5   3   34.10    2.90
   5  -5  -3   37.20    3.90
   5  -5  -3   32.60    5.60
   5  -5  -3   37.20    3.70
   5  -5  -3   37.80    5.10
  -5  -5   3   34.40    4.30
  -5  -5   3   30.10    3.00
   5  -5  -3   28.60    3.20
   5   5  -3   42.50    4.50
  -5   5   3   26.90    4.00
   5   5  -3   36.50    5.30
   5   5  -3   34.10    3.60
  -5   5   3   40.80    6.40
  -5   5   3   35.80    3.50
   5   5  -3   34.80    5.80
   5   5  -3   37.90    4.50
  -5   5   3   37.00    2.50
   5   5  -3   40.20    3.80
  -5   5   3   33.20    2.10
   4  -5  -3  459.75   14.80
  -4  -5   3  450.25   14.30
  -4  -5   3  446.26   15.00
   4  -5  -3  441.06   15.20
   4  -5  -3  481.75   18.00
   4  -5  -3  452.75   16.20
  -4  -5   3  450.45   13.40
  -4  -5   3  442.46   15.60
  -4   5   3  443.86   12.70
  -4   5   3  444.96   14.00
   4   5  -3  448.46   16.40
   4   5  -3  431.56   14.50
  -4   5   3  433.26   17.50
  -4   5   3  449.46   15.60
   4   5  -3  435.96   15.70
   4   5  -3  441.26   14.40
   4   5  -3  438.16   17.00
  -3  -5   3  109.29    6.30
   3  -5  -3   98.29    5.90
   3  -5  -3  109.39    7.00
   3  -5  -3  109.19    5.80
   3  -5  -3  107.49    6.60
   3  -5  -3   96.19    7.10
  -3  -5   3   99.19    5.40
  -3  -5   3   96.29    6.10
  -3  -5   3  103.59    6.70
   3   5  -3  107.59    6.80
  -3   5   3   94.49    7.20
   3   5  -3  118.49    7.40
  -3   5   3   99.29    6.10
   3   5  -3   84.59    6.60
   3   5  -3  108.39    5.90
  -3   5   3  108.69    6.00
  -3   5   3  101.29    6.40
   3   5  -3  104.19    6.00
  -3   5   3  113.39    5.40
   2  -5  -3   26.40    4.20
   2  -5  -3   35.90    3.60
  -2  -5   3   34.70    3.40
  -2  -5   3   28.20    4.20
   2  -5  -3   38.60    3.50
  -2  -5   3   34.10    3.70
   2  -5  -3   27.40    4.20
  -2  -5   3   43.60    4.20
   2  -5  -3   31.40    4.20
   2   5  -3   43.90    4.50
   2   5  -3   23.20    3.70
  -2   5   3   30.00    3.00
  -2   5   3   37.80    4.00
  -2   5   3   32.70    4.30
  -2   5   3   36.80    2.10
   2   5  -3   31.50    4.40
  -2   5   3   31.40    1.90
  -2   5   3   32.10    3.40
   2   5  -3   36.10    3.40
  -2   5   3   30.00    4.40
   2   5  -3   37.10    3.60
  -1  -5   3 3711.13   83.09
   1  -5  -3 3823.22   84.89
  -1  -5   3 3817.02   84.39
   1  -5  -3 3832.52   83.29
  -1  -5   3 3783.82   85.49
   1  -5  -3 3765.42   83.89
   1  -5  -3 3802.82   85.69
  -1  -5   3 3793.12   85.89
  -1  -5   3 3568.24   85.19
   1  -5  -3 3724.43   85.99
   1   5  -3 3787.82   86.39
  -1   5   3 3675.83   82.49
  -1   5   3 3758.42   85.19
  -1   5   3 3750.52   85.19
  -1   5   3 3681.73   86.19
  -1   5   3 3798.52   79.79
  -1   5   3 3697.83   83.49
   1   5  -3 3792.12   84.09
   1   5  -3 3729.73   85.39
   1   5  -3 3676.73   82.99
   1   5  -3 3836.22   86.19
   0  -5   3   34.80    3.80
   0  -5  -3   43.50    5.60
   0  -5  -3   37.70    4.30
   0  -5   3   43.00    3.90
   0  -5   3   39.40    5.20
   0  -5   3   37.80    5.00
   0  -5  -3   36.50    3.60
   0  -5   3   36.50    4.10
   0  -5  -3   35.60    3.70
   0  -5  -3   40.00    3.70
   0   5  -3   24.40    3.40
   0   5   3   32.60    3.30
   0   5   3   40.50    4.40
   0   5   3   38.50    4.30
   0   5  -3   31.90    4.20
   0   5  -3   34.50    4.80
   0   5  -3   37.80    3.50
   0   5   3   39.40    2.80
   0   5   3   25.20    3.60
   0   5   3   36.40    3.80
   0   5  -3   40.10    4.50
  -1  -5  -3  111.49    7.00
  -1  -5  -3  124.79    7.50
  -1  -5  -3  119.69    6.90
  -1  -5  -3  123.79    6.60
   1  -5   3  130.39    7.30
   1  -5   3  119.39    6.70
   1  -5   3  127.99    7.90
   1  -5   3  118.19    7.60
   1  -5   3  133.39    8.20
   1   5   3  131.79    5.90
   1   5   3  125.79    7.60
  -1   5  -3  122.89    7.80
   1   5   3  115.29    6.30
   1   5   3  123.89    7.70
   1   5   3  148.09    7.40
  -1   5  -3  134.79    7.30
  -1   5  -3  120.49    7.50
  -1   5  -3  121.49    7.70
   1   5   3  115.79    7.60
  -1   5  -3  125.89    6.60
   2  -5   3  772.72   23.70
   2  -5   3  742.03   24.00
   2  -5   3  766.02   22.60
  -2  -5  -3  741.63   22.30
   2  -5   3  774.72   22.10
   2  -5   3  761.12   24.30
  -2  -5  -3  765.82   21.70
  -2  -5  -3  777.02   23.20
  -2  -5  -3  735.33   23.00
   2   5   3  768.32   23.60
  -2   5  -3  749.53   21.40
  -2   5  -3  753.22   23.40
  -2   5  -3  745.23   24.30
   2   5   3  780.82   24.30
   2   5   3  784.02   21.10
  -2   5  -3  789.52   24.30
   2   5   3  780.62   22.30
   2   5   3  750.92   21.70
  -2   5  -3  782.22   22.40
   2   5   3  789.12   24.00
  -2   5  -3  759.52   22.40
   3  -5   3   59.29    5.00
  -3  -5  -3   56.09    5.00
  -3  -5  -3   51.19    4.30
   3  -5   3   55.39    5.70
   3  -5   3   55.79    5.40
   3  -5   3   67.79    5.10
  -3  -5  -3   46.90    4.50
   3  -5   3   58.99    5.80
  -3  -5  -3   53.59    5.00
   3   5   3   54.79    4.70
  -3   5  -3   55.39    5.30
  -3   5  -3   51.79    4.60
  -3   5  -3   57.89    4.40
  -3   5  -3   46.30    4.80
   3   5   3   56.79    5.50
   3   5   3   57.59    4.50
   3   5   3   52.69    5.30
  -3   5  -3   55.89    5.70
  -3   5  -3   43.80    4.40
   3   5   3   54.59    4.60
   3   5   3   51.09    5.20
   4  -5   3   85.09    7.30
   4  -5   3   97.69    6.60
   4  -5   3   87.59    7.40
  -4  -5  -3   92.59    6.40
  -4  -5  -3   85.99    5.70
  -4  -5  -3   87.59    6.10
  -4  -5  -3   91.49    6.60
   4  -5   3   93.39    7.10
   4  -5   3   97.59    6.30
   4   5   3   90.59    6.80
  -4   5  -3   82.59    6.50
   4   5   3   92.39    6.10
   4   5   3   95.79    6.20
  -4   5  -3   81.09    7.00
   4   5   3   93.19    7.10
  -4   5  -3   98.19    7.90
   4   5   3   96.09    6.40
  -4   5  -3   92.89    7.10
  -4   5  -3  101.99    5.90
  -4   5  -3   87.39    6.00
   5  -5   3  198.98   11.80
   5  -5   3  188.58   10.20
  -5  -5  -3  171.28    9.10
  -5  -5  -3  197.08   11.90
   5  -5   3  181.58    9.20
  -5  -5  -3  175.38    8.50
   5  -5   3  182.88   10.90
  -5  -5  -3  173.18    9.10
  -5   5  -3  179.68   11.50
  -5   5  -3  176.18    9.00
  -5   5  -3  174.28    9.20
   5   5   3  173.08    9.10
  -5   5  -3  182.08    8.30
   5   5   3  181.28   10.00
   5   5   3  181.88    9.10
   5   5   3  158.98    8.90
  -5   5  -3  174.98    9.90
  -5   5  -3  173.08    9.50
   5   5   3  171.78   10.10
   6  -5   3   29.50    5.30
   6  -5   3   39.20    6.90
  -6  -5  -3   35.40    4.90
   6  -5   3   29.00    4.40
   6  -5   3   30.80    4.80
   6  -5   3   23.80    4.10
  -6  -5  -3   42.40    4.20
  -6  -5  -3   33.90    4.70
   6   5   3   35.30    5.70
   6   5   3   29.00    5.10
   6   5   3   29.70    5.60
   6   5   3   37.80    6.40
  -6   5  -3   41.60    5.80
   6   5   3   26.20    5.40
  -6   5  -3   31.10    6.00
  -6   5  -3   27.20    4.50
  -6   5  -3   37.50    4.40
  -6   5  -3   33.20    4.00
  -6   5  -3   27.60    4.20
  -7  -5  -3  871.31   24.60
   7  -5   3  812.52   28.30
   7  -5   3  821.22   26.30
   7  -5   3  803.52   30.10
   7  -5   3  840.42   27.30
  -7  -5  -3  829.62   26.40
   7  -5   3  830.22   25.90
   7  -5   3  847.52   25.70
  -7  -5  -3  836.02   25.80
   7   5   3  829.12   27.00
  -7   5  -3  811.22   25.60
   7   5   3  824.42   27.50
  -7   5  -3  838.12   25.90
   7   5   3  824.22   25.70
  -7   5  -3  823.22   26.60
   7   5   3  851.21   27.10
   7   5   3  893.41   26.40
  -7   5  -3  856.21   24.40
   8  -5   3  738.13   24.30
  -8  -5  -3  759.62   24.40
  -8  -5  -3  794.02   25.40
   8  -5   3  745.33   24.90
   8  -5   3  761.82   24.30
  -8  -5  -3  736.63   21.20
   8  -5   3  773.32   27.50
   8  -5   3  723.33   29.10
  -8  -5  -3  753.12   22.00
   8  -5   3  766.72   26.00
   8   5   3  719.43   24.30
  -8   5  -3  769.92   21.50
   8   5   3  780.12   26.00
   8   5   3  742.73   26.10
  -8   5  -3  708.63   20.30
   8   5   3  748.23   24.60
  -8   5  -3  713.03   23.80
  -8   5  -3  777.02   24.50
   8   5   3  749.13   26.00
  -9  -5  -3  867.71   23.90
   9  -5   3  888.31   34.10
   9  -5   3  867.31   29.10
   9  -5   3  871.31   27.50
  -9  -5  -3  998.30   39.00
   9  -5   3  890.71   31.20
  -9  -5  -3  852.91   27.90
   9  -5   3  875.51   28.70
  -9  -5  -3  854.11   23.20
   9  -5   3  885.01   27.90
  -9   5  -3  904.71   22.60
  -9   5  -3  890.21   38.80
  -9   5  -3  862.11   39.40
   9   5   3  871.21   28.00
   9   5   3  891.01   30.10
   9   5   3  875.51   30.00
   9   5   3  893.51   29.20
  -9   5  -3  854.81   21.90
  -9   5  -3  868.01   27.60
   9   5   3  865.11   27.90
  -9   5  -3  780.02   26.70
  10  -5   3  119.39    9.30
 -10  -5  -3   97.09    8.10
  10  -5   3   90.59    8.60
  10  -5   3  114.69    9.20
 -10  -5  -3  119.19    6.30
  10  -5   3   99.09   10.50
 -10  -5  -3  106.99    5.30
  10  -5   3  132.29    9.20
 -10  -5  -3  108.79    9.00
  10  -5   3  101.99   11.50
 -10   5  -3  100.79    8.30
  10   5   3   98.29    8.90
 -10   5  -3  119.89    9.00
  10   5   3  119.09    9.10
  10   5   3  104.69   10.30
  10   5   3  105.79    9.80
 -10   5  -3  126.59    9.10
  10   5   3  101.09    8.90
  11  -5   3   82.69    8.70
  11  -5   3   92.39    8.00
 -11  -5  -3   76.49   10.80
 -11   5  -3   71.79    8.00
 -11   5  -3   94.69    8.50
  11   5   3   90.89   10.60
  11   5   3   79.29    8.70
  11   5   3   72.89    9.20
  12  -5   3  241.18   17.50
  12  -5   3  223.78   14.60
  12  -5   3  219.18   16.70
  12  -5   3  237.38   13.50
 -12   5  -3  217.48   14.00
  12   5   3  236.88   14.90
  12  -6  -3   59.19    7.60
  12  -6  -3   63.19    9.50
 -12  -6   3   68.09    7.20
  12   6  -3   61.19    7.80
  12   6  -3   63.49    9.80
  12   6  -3   47.30    6.00
  11  -6  -3  174.58   12.70
  11  -6  -3  175.68    8.50
 -11  -6   3  183.48   10.20
  11  -6  -3  166.38    9.50
  11  -6  -3  166.68   10.50
  11   6  -3  163.68   10.20
  11   6  -3  171.88   10.70
  11   6  -3  177.38   13.50
  10  -6  -3   87.39    9.10
  10  -6  -3   86.79    6.60
  10  -6  -3  101.69   11.30
 -10  -6   3  101.29    7.70
  10  -6  -3   97.69    7.70
  10  -6  -3  101.29    6.60
  10   6  -3   92.99    8.10
  10   6  -3   88.69    9.20
 -10   6   3   96.39    7.20
  10   6  -3   90.79    7.10
  10   6  -3  108.19   10.10
 -10   6   3   90.99    6.40
  10   6  -3  111.59    7.90
 -10   6   3   98.79   11.20
   9  -6  -3    8.50    2.70
  -9  -6   3    8.20    2.80
   9  -6  -3    5.40    2.60
   9  -6  -3    6.90    2.90
   9  -6  -3    9.30    3.90
   9  -6  -3   -1.20    2.50
  -9   6   3    1.80    4.20
  -9   6   3    7.70    2.80
   9   6  -3    7.50    2.60
  -9   6   3    4.90    2.40
   9   6  -3   10.50    4.10
   9   6  -3    7.30    3.00
  -9   6   3    3.30    1.70
  -8  -6   3  831.82   25.40
  -8  -6   3  817.22   24.80
   8  -6  -3  809.52   27.20
   8  -6  -3  844.72   24.90
   8  -6  -3  758.92   24.20
   8  -6  -3  793.02   30.20
  -8   6   3  789.92   24.50
   8   6  -3  843.32   25.00
   8   6  -3  847.32   27.90
   8   6  -3  787.32   28.10
  -8   6   3  804.02   21.00
  -8   6   3  878.11   25.60
  -8   6   3  833.92   31.00
   8   6  -3  772.62   23.90
   8   6  -3  914.31   26.80
   7  -6  -3    4.50    3.00
   7  -6  -3    7.00    2.30
   7  -6  -3    4.20    2.00
   7  -6  -3    7.20    2.40
  -7  -6   3    1.60    1.80
   7  -6  -3    3.10    2.70
  -7   6   3    4.80    1.30
   7   6  -3    9.10    3.50
  -7   6   3    2.60    2.70
   7   6  -3    5.00    2.40
   7   6  -3    5.00    2.80
  -7   6   3    2.50    2.50
  -7   6   3    5.70    2.10
   7   6  -3    4.50    2.50
   7   6  -3    7.20    2.40
   6  -6  -3  567.24   19.30
   6  -6  -3  558.14   20.70
   6  -6  -3  546.05   22.50
  -6  -6   3  572.34   15.90
   6  -6  -3  581.64   18.50
   6  -6  -3  546.75   18.30
  -6  -6   3  596.14   16.50
  -6   6   3  594.94   23.50
   6   6  -3  575.14   20.30
  -6   6   3  566.74   14.40
  -6   6   3  587.04   13.80
   6   6  -3  615.94   19.00
   6   6  -3  576.34   22.40
  -6   6   3  590.64   14.20
   6   6  -3  590.34   18.80
   6   6  -3  572.74   26.30
  -6   6   3  558.14   18.20
   6   6  -3  617.64   21.90
  -5  -6   3    8.60    2.80
   5  -6  -3    7.20    2.30
   5  -6  -3   13.10    2.90
   5  -6  -3    6.00    2.70
   5  -6  -3    7.90    2.50
   5  -6  -3    6.10    3.00
  -5  -6   3   14.20    2.40
  -5  -6   3   11.60    2.50
  -5  -6   3    7.30    2.30
  -5   6   3   13.40    3.10
  -5   6   3   12.00    2.20
  -5   6   3    9.50    2.50
  -5   6   3    5.70    2.70
   5   6  -3    9.20    2.90
   5   6  -3    8.90    2.20
   5   6  -3   12.80    3.10
   5   6  -3   18.30    3.40
   5   6  -3   10.70    2.80
  -4  -6   3 1376.06   35.30
   4  -6  -3 1363.46   39.40
  -4  -6   3 1372.66   36.10
   4  -6  -3 1331.57   37.40
   4  -6  -3 1373.16   36.50
  -4  -6   3 1354.66   33.70
   4  -6  -3 1327.97   34.50
   4  -6  -3 1352.36   35.40
  -4  -6   3 1357.06   36.80
   4   6  -3 1330.27   35.10
   4   6  -3 1375.16   38.80
  -4   6   3 1346.37   39.50
  -4   6   3 1321.37   32.60
  -4   6   3 1364.86   35.10
   4   6  -3 1373.46   38.20
  -4   6   3 1393.36   36.90
   4   6  -3 1300.57   34.80
  -4   6   3 1408.36   35.30
   4   6  -3 1259.57   36.70
  -3  -6   3  186.78   10.10
  -3  -6   3  197.38    8.70
   3  -6  -3  178.78   10.10
  -3  -6   3  185.48    9.50
   3  -6  -3  194.68   11.10
   3  -6  -3  173.68    9.40
  -3  -6   3  186.58    9.40
   3  -6  -3  176.38    9.00
   3   6  -3  194.48   10.30
  -3   6   3  186.28    8.90
  -3   6   3  183.78    8.00
   3   6  -3  196.98   10.80
   3   6  -3  192.28    9.00
   3   6  -3  174.68   10.40
  -3   6   3  182.78    9.80
  -3   6   3  184.78   11.00
  -3   6   3  186.58    5.80
   3   6  -3  187.38    9.20
  -3   6   3  176.38    9.40
  -2  -6   3   70.79    6.00
   2  -6  -3   74.49    6.10
  -2  -6   3   76.59    5.80
  -2  -6   3   73.59    5.30
   2  -6  -3   69.99    6.20
   2  -6  -3   63.59    5.10
   2  -6  -3   72.19    6.40
   2  -6  -3   72.69    5.50
   2   6  -3   69.79    6.40
  -2   6   3   78.99    6.90
   2   6  -3   77.19    5.70
  -2   6   3   76.29    3.50
  -2   6   3   77.59    5.10
   2   6  -3   68.49    6.10
   2   6  -3   74.99    6.60
  -2   6   3   73.49    3.70
  -2   6   3   66.19    5.10
  -2   6   3   68.99    6.10
  -2   6   3   64.09    5.70
   1  -6  -3   59.79    5.40
  -1  -6   3   59.89    5.60
  -1  -6   3   56.29    5.40
   1  -6  -3   58.99    5.20
  -1  -6   3   66.79    5.90
   1  -6  -3   54.29    4.60
  -1  -6   3   56.09    5.00
   1  -6  -3   53.99    5.70
  -1  -6   3   68.69    5.20
   1  -6  -3   56.59    5.60
  -1   6   3   66.49    5.90
   1   6  -3   68.99    6.40
  -1   6   3   58.99    3.60
  -1   6   3   55.89    5.70
  -1   6   3   67.19    5.20
   1   6  -3   64.79    6.00
   1   6  -3   57.99    5.80
   1   6  -3   58.99    4.70
  -1   6   3   60.89    6.00
  -1   6   3   59.19    4.60
   1   6  -3   65.99    5.30
   0  -6  -3    6.10    2.50
   0  -6  -3    3.90    1.70
   0  -6   3    6.70    2.50
   0  -6  -3    6.30    2.20
   0  -6   3    4.40    2.60
   0  -6   3    3.20    1.90
   0  -6  -3   10.10    2.80
   0  -6   3   11.00    2.60
   0  -6   3    5.20    2.40
   0   6   3    1.60    1.40
   0   6   3    1.70    1.30
   0   6  -3    2.90    1.60
   0   6  -3   10.40    2.90
   0   6   3    2.30    1.80
   0   6  -3    4.20    2.10
   0   6  -3    5.80    1.80
   0   6  -3    5.50    2.50
   0   6   3    5.10    2.00
   0   6   3    8.10    1.80
   0   6   3    4.80    2.30
   1  -6   3   69.39    6.20
  -1  -6  -3   79.29    6.40
   1  -6   3   69.89    5.70
  -1  -6  -3   73.99    5.40
  -1  -6  -3   64.19    5.30
   1  -6   3   71.49    6.30
   1  -6   3   66.89    6.40
   1  -6   3   63.19    5.20
  -1  -6  -3   79.19    6.20
   1   6   3   68.99    5.20
   1   6   3   76.29    6.20
  -1   6  -3   73.09    6.30
   1   6   3   71.79    6.40
   1   6   3   59.49    5.90
  -1   6  -3   60.09    6.20
   1   6   3   65.59    5.30
  -1   6  -3   71.69    5.30
  -1   6  -3   51.69    5.60
   1   6   3   63.09    4.30
  -1   6  -3   63.49    5.40
   2  -6   3  672.73   23.80
   2  -6   3  730.13   22.50
   2  -6   3  696.03   21.60
  -2  -6  -3  709.43   22.80
[truncated: 1,047,583 more chars]
