# Supplementary material for: Synthesis of a Hexachloro Sulfate(IV) Dianion Enabled by Polychloride Chemistry
Source: Angew Chem Int Ed Engl. 2022 Aug 30;61(43):e202209684. doi: 10.1002/anie.202209684 (PMC9805220; doi:10.1002/anie.202209684)
Supplement: Supplementary file 2 — Supporting Information [file ANIE-61-0-s003.cif]

####################################################################### 
# 
# This file contains crystal structure data downloaded from the 
# Cambridge Structural Database (CSD) hosted by the Cambridge 
# Crystallographic Data Centre (CCDC).
# 
# Full information about CCDC data access policies and citation 
# guidelines are available at http://www.ccdc.cam.ac.uk/access/V1 
# 
# Audit and citation data items may have been added by the CCDC. 
# Please retain this information to preserve the provenance of 
# this file and to allow appropriate attribution of the data. 
# 
#######################################################################

data_fullp1_a
_database_code_depnum_ccdc_archive 'CCDC 2156517'
loop_
_audit_author_name
_audit_author_address
'Patrick Vossnacker'
;Free University Berlin
Germany
;
_audit_update_record             
;
2022-03-04 deposited with the CCDC.	2022-07-01 downloaded from the CCDC.
;
_audit_creation_date             2022-02-11
_audit_creation_method           
;
Olex2 1.3
(compiled 2020.11.12 svn.r5f609507 for OlexSys, GUI svn.r6408)
;
_shelx_SHELXL_version_number     2017/1
_audit_contact_author_address    ?
_audit_contact_author_email      ?
_audit_contact_author_phone      ?
_publ_contact_author_id_orcid    ?
_publ_section_references         
;
Dolomanov, O.V., Bourhis, L.J., Gildea, R.J, Howard, J.A.K. & Puschmann, H.
 (2009), J. Appl. Cryst. 42, 339-341.

Sheldrick, G.M. (2008). Acta Cryst. A64, 112-122.
;
_chemical_name_common            ?
_chemical_name_systematic        ?
_chemical_formula_moiety         'Cl6 S, 4(C H2 Cl2), 2(C7 H18 N)'
_chemical_formula_sum            'C18 H44 Cl14 N2 S'
_chemical_formula_weight         816.91
_chemical_melting_point          ?
loop_
_atom_type_symbol
_atom_type_description
_atom_type_scat_dispersion_real
_atom_type_scat_dispersion_imag
_atom_type_scat_source
C C 0.0033 0.0016 'International Tables Vol C Tables 4.2.6.8 and 6.1.1.4'
H H 0.0000 0.0000 'International Tables Vol C Tables 4.2.6.8 and 6.1.1.4'
Cl Cl 0.1484 0.1585 'International Tables Vol C Tables 4.2.6.8 and 6.1.1.4'
N N 0.0061 0.0033 'International Tables Vol C Tables 4.2.6.8 and 6.1.1.4'
S S 0.1246 0.1234 'International Tables Vol C Tables 4.2.6.8 and 6.1.1.4'

_shelx_space_group_comment       
;
The symmetry employed for this shelxl refinement is uniquely defined
by the following loop, which should always be used as a source of
symmetry information in preference to the above space-group names.
They are only intended as comments.
;
_space_group_crystal_system      triclinic
_space_group_IT_number           2
_space_group_name_H-M_alt        'P -1'
_space_group_name_Hall           '-P 1'
loop_
_space_group_symop_operation_xyz
'x, y, z'
'-x, -y, -z'

_cell_length_a                   10.1220(10)
_cell_length_b                   13.5938(9)
_cell_length_c                   14.6209(15)
_cell_angle_alpha                116.305(3)
_cell_angle_beta                 90.917(3)
_cell_angle_gamma                91.176(3)
_cell_volume                     1802.4(3)
_cell_formula_units_Z            2
_cell_measurement_reflns_used    7843
_cell_measurement_temperature    100.0
_cell_measurement_theta_max      28.271
_cell_measurement_theta_min      2.507
_shelx_estimated_absorpt_T_max   0.701
_shelx_estimated_absorpt_T_min   0.598
_exptl_absorpt_coefficient_mu    1.143
_exptl_absorpt_correction_T_max  0.7457
_exptl_absorpt_correction_T_min  0.6072
_exptl_absorpt_correction_type   multi-scan
_exptl_absorpt_process_details   
;
SADABS-2016/2 (Bruker,2016/2) was used for absorption correction.
wR2(int) was 0.1217 before and 0.0683 after correction.
The Ratio of minimum to maximum transmission is 0.8143.
The \l/2 correction factor is Not present.
;
_exptl_absorpt_special_details   ?
_exptl_crystal_colour            'clear yellow'
_exptl_crystal_colour_lustre     clear
_exptl_crystal_colour_primary    yellow
_exptl_crystal_density_diffrn    1.505
_exptl_crystal_density_meas      ?
_exptl_crystal_density_method    ?
_exptl_crystal_description       block
_exptl_crystal_F_000             840
_exptl_crystal_preparation       ?
_exptl_crystal_size_max          0.502
_exptl_crystal_size_mid          0.452
_exptl_crystal_size_min          0.335
_exptl_transmission_factor_max   ?
_exptl_transmission_factor_min   ?
_diffrn_reflns_av_R_equivalents  0.0602
_diffrn_reflns_av_unetI/netI     0.0264
_diffrn_reflns_Laue_measured_fraction_full 1.000
_diffrn_reflns_Laue_measured_fraction_max 0.999
_diffrn_reflns_limit_h_max       13
_diffrn_reflns_limit_h_min       -13
_diffrn_reflns_limit_k_max       18
_diffrn_reflns_limit_k_min       -18
_diffrn_reflns_limit_l_max       19
_diffrn_reflns_limit_l_min       -19
_diffrn_reflns_number            122213
_diffrn_reflns_point_group_measured_fraction_full 1.000
_diffrn_reflns_point_group_measured_fraction_max 0.999
_diffrn_reflns_theta_full        25.242
_diffrn_reflns_theta_max         28.304
_diffrn_reflns_theta_min         2.013
_diffrn_ambient_temperature      100.0
_diffrn_detector_area_resol_mean ?
_diffrn_measured_fraction_theta_full 1.000
_diffrn_measured_fraction_theta_max 0.999
_diffrn_measurement_device_type  'Bruker APEX-II CCD'
_diffrn_measurement_method       '\f and \w scans'
_diffrn_radiation_type           MoK\a
_diffrn_radiation_wavelength     0.71073
_diffrn_source                   ?
_diffrn_source_current           1.0
_diffrn_source_power             0.05
_diffrn_source_voltage           50.0
_diffrn_standards_number         0
_reflns_Friedel_coverage         0.000
_reflns_Friedel_fraction_full    .
_reflns_Friedel_fraction_max     .
_reflns_number_gt                7626
_reflns_number_total             8950
_reflns_special_details          
;
 Reflections were merged by SHELXL according to the crystal
 class for the calculation of statistics and refinement.
 
 _reflns_Friedel_fraction is defined as the number of unique
 Friedel pairs measured divided by the number that would be
 possible theoretically, ignoring centric projections and
 systematic absences.
;
_reflns_threshold_expression     'I > 2\s(I)'
_computing_cell_refinement       'SAINT V8.40B (?, 2016)'
_computing_data_collection       ?
_computing_data_reduction        'SAINT V8.40B (?, 2016)'
_computing_molecular_graphics    'Olex2 1.3 (Dolomanov et al., 2009)'
_computing_publication_material  'Olex2 1.3 (Dolomanov et al., 2009)'
_computing_structure_refinement  'XL  (Sheldrick, 2008)'
_computing_structure_solution    'SHELXT 2014/5 (Sheldrick, 2014)'
_refine_diff_density_max         0.377
_refine_diff_density_min         -0.291
_refine_diff_density_rms         0.053
_refine_ls_extinction_coef       .
_refine_ls_extinction_method     none
_refine_ls_goodness_of_fit_ref   1.024
_refine_ls_hydrogen_treatment    constr
_refine_ls_matrix_type           full
_refine_ls_number_parameters     373
_refine_ls_number_reflns         8950
_refine_ls_number_restraints     12
_refine_ls_R_factor_all          0.0336
_refine_ls_R_factor_gt           0.0252
_refine_ls_restrained_S_all      1.029
_refine_ls_shift/su_max          0.001
_refine_ls_shift/su_mean         0.000
_refine_ls_structure_factor_coef Fsqd
_refine_ls_weighting_details     
'w=1/[\s^2^(Fo^2^)+(0.0242P)^2^+0.7294P] where P=(Fo^2^+2Fc^2^)/3'
_refine_ls_weighting_scheme      calc
_refine_ls_wR_factor_gt          0.0579
_refine_ls_wR_factor_ref         0.0610
_refine_special_details          ?
_olex2_refinement_description    
;
1. Fixed Uiso
 At 1.2 times of:
  All C(H,H) groups, All C(H,H,H,H) groups
 At 1.5 times of:
  All C(H,H,H) groups
2. Restrained distances
 Cl16-C17 \\sim Cl25-C17
 with sigma of 0.02
 Cl24-Cl23 \\sim Cl14-Cl13
 with sigma of 0.04
 Cl24-C16 \\sim Cl14-C16 \\sim Cl13-C16 \\sim Cl23-C16
 with sigma of 0.02
 Cl16-C17 \\sim Cl25-C17 \\sim Cl15-C17
 with sigma of 0.02
 Cl12-C15 \\sim Cl22-C15
 with sigma of 0.02
 Cl28-C18 \\sim Cl18-C18
 with sigma of 0.02
 Cl18-C18 \\sim Cl28-C18
 with sigma of 0.02
3. Others
 Sof(H17C)=Sof(H17D)=Sof(Cl25)=1-FVAR(1)
 Sof(Cl15)=Sof(H17A)=Sof(H17B)=FVAR(1)
 Sof(Cl14)=Sof(H16C)=Sof(H16D)=Sof(Cl13)=1-FVAR(2)
 Sof(Cl24)=Sof(Cl23)=Sof(H16A)=Sof(H16B)=FVAR(2)
 Sof(H15C)=Sof(H15D)=Sof(Cl22)=1-FVAR(3)
 Sof(Cl12)=Sof(H15A)=Sof(H15B)=FVAR(3)
 Sof(H18C)=Sof(H18D)=Sof(Cl28)=1-FVAR(4)
 Sof(Cl18)=Sof(H18A)=Sof(H18B)=FVAR(4)
4.a Secondary CH2 refined with riding coordinates:
 C13(H13A,H13B), C9(H9A,H9B), C6(H6A,H6B), C4(H4A,H4B), C11(H11A,H11B), C2(H2A,
 H2B), C18(H18A,H18B), C18(H18C,H18D), C15(H15A,H15B), C15(H15C,H15D), C17(H17A,
 H17B), C17(H17C,H17D), C16(H16A,H16B), C16(H16C,H16D)
4.b Idealised Me refined as rotating group:
 C5(H5A,H5B,H5C), C8(H8A,H8B,H8C), C1(H1A,H1B,H1C), C10(H10A,H10B,H10C),
 C14(H14A,H14B,H14C), C7(H7A,H7B,H7C), C12(H12A,H12B,H12C), C3(H3A,H3B,H3C)
;
_atom_sites_solution_hydrogens   geom
_atom_sites_solution_primary     ?
_atom_sites_solution_secondary   ?
loop_
_atom_site_label
_atom_site_type_symbol
_atom_site_fract_x
_atom_site_fract_y
_atom_site_fract_z
_atom_site_U_iso_or_equiv
_atom_site_adp_type
_atom_site_occupancy
_atom_site_site_symmetry_order
_atom_site_calc_flag
_atom_site_refinement_flags_posn
_atom_site_refinement_flags_adp
_atom_site_refinement_flags_occupancy
_atom_site_disorder_assembly
_atom_site_disorder_group
Cl5 Cl 0.44654(3) 0.34389(2) 0.26580(2) 0.01535(7) Uani 1 1 d . . . . .
S1 S 0.24521(3) 0.25334(2) 0.25208(2) 0.01180(7) Uani 1 1 d . . . . .
Cl4 Cl 0.25252(3) 0.30736(3) 0.42605(2) 0.01633(7) Uani 1 1 d . . . . .
Cl1 Cl 0.34861(3) 0.10031(2) 0.22726(2) 0.01593(7) Uani 1 1 d . . . . .
Cl3 Cl 0.04475(3) 0.16241(3) 0.23932(2) 0.01579(7) Uani 1 1 d . . . . .
Cl2 Cl 0.13245(3) 0.41722(3) 0.27764(3) 0.01731(7) Uani 1 1 d . . . . .
Cl6 Cl 0.23694(3) 0.20012(3) 0.07746(2) 0.01747(7) Uani 1 1 d . . . . .
Cl17 Cl 0.19163(4) 1.07611(3) 0.52683(3) 0.02554(8) Uani 1 1 d . . . . .
Cl11 Cl 0.16045(4) 1.04599(3) 0.77803(3) 0.02916(9) Uani 1 1 d . . . . .
Cl16 Cl 0.29762(4) 0.44685(3) -0.01061(3) 0.02932(9) Uani 1 1 d D . . . .
Cl18 Cl 0.2246(5) 0.9032(4) 0.3206(4) 0.0287(10) Uani 0.66(6) 1 d D . P A 1
Cl12 Cl 0.4310(3) 1.1042(2) 0.7483(2) 0.0301(5) Uani 0.78(3) 1 d D . P B 1
Cl24 Cl -0.0721(12) 0.6509(8) 0.2326(7) 0.0526(18) Uani 0.37(3) 1 d D . P C 1
Cl15 Cl 0.3766(4) 0.6219(4) 0.1899(4) 0.0335(7) Uani 0.53(2) 1 d D . P D 1
Cl23 Cl -0.3033(5) 0.5389(4) 0.2844(5) 0.0284(12) Uani 0.37(3) 1 d D . P C 1
N2 N 0.31114(11) 0.70143(9) 0.52223(8) 0.0138(2) Uani 1 1 d . . . . .
N1 N 0.20358(11) 0.80512(9) 0.97333(8) 0.0153(2) Uani 1 1 d . . . . .
C5 C 0.41131(14) 0.71517(12) 0.99387(11) 0.0202(3) Uani 1 1 d . . . . .
H5A H 0.473717 0.714680 1.045598 0.030 Uiso 1 1 calc R U . . .
H5B H 0.459442 0.731054 0.944074 0.030 Uiso 1 1 calc R U . . .
H5C H 0.365881 0.643208 0.958974 0.030 Uiso 1 1 calc R U . . .
C13 C 0.24376(14) 0.68770(12) 0.60802(11) 0.0207(3) Uani 1 1 d . . . . .
H13A H 0.312006 0.673543 0.649637 0.025 Uiso 1 1 calc R U . . .
H13B H 0.202328 0.757626 0.652565 0.025 Uiso 1 1 calc R U . . .
C9 C 0.21157(13) 0.71007(11) 0.44844(10) 0.0168(3) Uani 1 1 d . . . . .
H9A H 0.163670 0.638463 0.411660 0.020 Uiso 1 1 calc R U . . .
H9B H 0.259305 0.725370 0.397345 0.020 Uiso 1 1 calc R U . . .
C8 C 0.39380(14) 0.60354(11) 0.46428(11) 0.0199(3) Uani 1 1 d . . . . .
H8A H 0.464829 0.600650 0.509282 0.030 Uiso 1 1 calc R U . . .
H8B H 0.432229 0.609733 0.405877 0.030 Uiso 1 1 calc R U . . .
H8C H 0.338256 0.536395 0.439871 0.030 Uiso 1 1 calc R U . . .
C6 C 0.26085(14) 0.81685(13) 0.88356(11) 0.0215(3) Uani 1 1 d . . . . .
H6A H 0.187432 0.826902 0.843232 0.026 Uiso 1 1 calc R U . . .
H6B H 0.303841 0.747641 0.839210 0.026 Uiso 1 1 calc R U . . .
C1 C 0.11830(14) 0.90107(12) 1.03173(11) 0.0220(3) Uani 1 1 d . . . . .
H1A H 0.041931 0.899059 0.988818 0.033 Uiso 1 1 calc R U . . .
H1B H 0.169744 0.969601 1.051183 0.033 Uiso 1 1 calc R U . . .
H1C H 0.087608 0.897130 1.093291 0.033 Uiso 1 1 calc R U . . .
C10 C 0.11203(14) 0.79828(12) 0.49870(11) 0.0218(3) Uani 1 1 d . . . . .
H10A H 0.056457 0.804486 0.446100 0.033 Uiso 1 1 calc R U . . .
H10B H 0.158642 0.868626 0.539632 0.033 Uiso 1 1 calc R U . . .
H10C H 0.056449 0.778926 0.542931 0.033 Uiso 1 1 calc R U . . .
C4 C 0.31099(14) 0.80234(12) 1.04467(10) 0.0192(3) Uani 1 1 d . . . . .
H4A H 0.269625 0.789846 1.099681 0.023 Uiso 1 1 calc R U . . .
H4B H 0.357554 0.874958 1.076772 0.023 Uiso 1 1 calc R U . . .
C11 C 0.40044(14) 0.80354(12) 0.57283(12) 0.0235(3) Uani 1 1 d . . . . .
H11A H 0.345908 0.865713 0.616670 0.028 Uiso 1 1 calc R U . . .
H11B H 0.465655 0.791653 0.617861 0.028 Uiso 1 1 calc R U . . .
C2 C 0.11766(14) 0.70055(12) 0.92881(12) 0.0253(3) Uani 1 1 d . . . . .
H2A H 0.049564 0.707187 0.882658 0.030 Uiso 1 1 calc R U . . .
H2B H 0.173529 0.638440 0.886934 0.030 Uiso 1 1 calc R U . . .
C14 C 0.13947(17) 0.59652(13) 0.57366(14) 0.0309(4) Uani 1 1 d . . . . .
H14A H 0.179269 0.526593 0.529860 0.046 Uiso 1 1 calc R U . . .
H14B H 0.068803 0.611456 0.535365 0.046 Uiso 1 1 calc R U . . .
H14C H 0.102658 0.592331 0.633473 0.046 Uiso 1 1 calc R U . . .
C18 C 0.14943(16) 1.02830(12) 0.39574(11) 0.0247(3) Uani 1 1 d D . . . .
H18A H 0.052231 1.018068 0.385907 0.030 Uiso 0.66(6) 1 calc R U P A 1
H18B H 0.177978 1.083985 0.373209 0.030 Uiso 0.66(6) 1 calc R U P A 1
H18C H 0.052001 1.026094 0.387361 0.030 Uiso 0.34(6) 1 calc R U P A 2
H18D H 0.185941 1.080827 0.371987 0.030 Uiso 0.34(6) 1 calc R U P A 2
C7 C 0.36069(16) 0.91115(14) 0.91174(14) 0.0321(4) Uani 1 1 d . . . . .
H7A H 0.321515 0.979612 0.959673 0.048 Uiso 1 1 calc R U . . .
H7B H 0.385708 0.917461 0.850037 0.048 Uiso 1 1 calc R U . . .
H7C H 0.439368 0.897330 0.943732 0.048 Uiso 1 1 calc R U . . .
C12 C 0.47409(16) 0.83576(14) 0.50144(15) 0.0344(4) Uani 1 1 d . . . . .
H12A H 0.526630 0.774252 0.456013 0.052 Uiso 1 1 calc R U . . .
H12B H 0.532824 0.899381 0.540996 0.052 Uiso 1 1 calc R U . . .
H12C H 0.410905 0.854684 0.460697 0.052 Uiso 1 1 calc R U . . .
C15 C 0.28286(16) 1.15238(13) 0.81426(13) 0.0308(4) Uani 1 1 d D . . . .
H15A H 0.301427 1.183168 0.888645 0.037 Uiso 0.78(3) 1 calc R U P B 1
H15B H 0.249248 1.211935 0.799594 0.037 Uiso 0.78(3) 1 calc R U P B 1
H15C H 0.243373 1.216897 0.811164 0.037 Uiso 0.22(3) 1 calc R U P B 2
H15D H 0.311528 1.174387 0.885911 0.037 Uiso 0.22(3) 1 calc R U P B 2
C3 C 0.04943(17) 0.67336(15) 1.00580(16) 0.0388(4) Uani 1 1 d . . . . .
H3A H -0.006892 0.733900 1.047603 0.058 Uiso 1 1 calc R U . . .
H3B H 0.115765 0.662442 1.049735 0.058 Uiso 1 1 calc R U . . .
H3C H -0.005035 0.606031 0.970200 0.058 Uiso 1 1 calc R U . . .
C17 C 0.3334(2) 0.48496(14) 0.11900(13) 0.0445(5) Uani 1 1 d D . . . .
H17A H 0.255008 0.467341 0.149237 0.053 Uiso 0.53(2) 1 calc R U P D 1
H17B H 0.406786 0.440316 0.123900 0.053 Uiso 0.53(2) 1 calc R U P D 1
H17C H 0.263242 0.454423 0.146300 0.053 Uiso 0.47(2) 1 calc R U P D 2
H17D H 0.418051 0.452905 0.125261 0.053 Uiso 0.47(2) 1 calc R U P D 2
Cl25 Cl 0.3449(14) 0.6276(4) 0.1919(4) 0.0504(12) Uani 0.47(2) 1 d D . P D 2
Cl14 Cl -0.0604(6) 0.6457(4) 0.2357(4) 0.0440(7) Uani 0.63(3) 1 d D . P C 2
C16 C -0.14152(16) 0.60912(14) 0.32095(13) 0.0295(3) Uani 1 1 d D . . . .
H16A H -0.149230 0.674899 0.387114 0.035 Uiso 0.37(3) 1 calc R U P C 1
H16B H -0.079269 0.559767 0.331741 0.035 Uiso 0.37(3) 1 calc R U P C 1
H16C H -0.091843 0.551991 0.330115 0.035 Uiso 0.63(3) 1 calc R U P C 2
H16D H -0.145886 0.673923 0.388202 0.035 Uiso 0.63(3) 1 calc R U P C 2
Cl13 Cl -0.2999(4) 0.5596(10) 0.2745(5) 0.0559(13) Uani 0.63(3) 1 d D . P C 2
Cl22 Cl 0.417(2) 1.117(2) 0.7403(14) 0.053(3) Uani 0.22(3) 1 d D . P B 2
Cl28 Cl 0.209(2) 0.8968(11) 0.3189(8) 0.049(2) Uani 0.34(6) 1 d D . P A 2

loop_
_atom_site_aniso_label
_atom_site_aniso_U_11
_atom_site_aniso_U_22
_atom_site_aniso_U_33
_atom_site_aniso_U_23
_atom_site_aniso_U_13
_atom_site_aniso_U_12
Cl5 0.01127(14) 0.01685(14) 0.01689(15) 0.00663(12) 0.00020(11) -0.00138(11)
S1 0.01019(14) 0.01298(14) 0.01126(14) 0.00452(12) 0.00006(11) 0.00022(11)
Cl4 0.01789(15) 0.01858(15) 0.01128(14) 0.00547(12) 0.00047(12) 0.00121(12)
Cl1 0.01470(15) 0.01410(14) 0.01742(15) 0.00552(12) -0.00040(12) 0.00215(11)
Cl3 0.01067(14) 0.01784(15) 0.01857(16) 0.00793(12) -0.00056(11) -0.00152(11)
Cl2 0.01608(15) 0.01502(14) 0.01965(16) 0.00660(12) -0.00088(12) 0.00195(11)
Cl6 0.01920(16) 0.02041(15) 0.01155(15) 0.00605(12) -0.00038(12) -0.00080(12)
Cl17 0.02775(19) 0.02616(18) 0.02351(18) 0.01180(15) -0.00098(14) 0.00080(14)
Cl11 0.02201(18) 0.03167(19) 0.0272(2) 0.00734(16) -0.00003(15) -0.00469(14)
Cl16 0.0377(2) 0.02414(18) 0.0271(2) 0.01255(15) -0.00338(16) -0.00166(15)
Cl18 0.040(2) 0.0253(9) 0.0256(9) 0.0148(6) 0.0136(7) 0.0147(7)
Cl12 0.0219(5) 0.0278(11) 0.0292(6) 0.0025(4) 0.0025(4) -0.0024(5)
Cl24 0.068(4) 0.066(3) 0.043(2) 0.042(2) 0.0078(19) -0.001(3)
Cl15 0.0414(15) 0.0373(15) 0.0206(9) 0.0118(9) 0.0013(7) -0.0040(11)
Cl23 0.0224(9) 0.029(2) 0.0245(12) 0.0039(7) 0.0016(7) 0.0017(6)
N2 0.0126(5) 0.0143(5) 0.0117(5) 0.0031(4) 0.0003(4) 0.0018(4)
N1 0.0110(5) 0.0189(5) 0.0119(5) 0.0031(4) 0.0008(4) 0.0010(4)
C5 0.0169(7) 0.0242(7) 0.0214(7) 0.0120(6) -0.0016(5) 0.0027(5)
C13 0.0218(7) 0.0278(7) 0.0156(7) 0.0118(6) 0.0053(5) 0.0088(6)
C9 0.0158(6) 0.0196(6) 0.0134(6) 0.0059(5) -0.0018(5) 0.0020(5)
C8 0.0164(7) 0.0190(6) 0.0213(7) 0.0059(6) 0.0039(5) 0.0059(5)
C6 0.0170(7) 0.0350(8) 0.0149(7) 0.0129(6) 0.0035(5) 0.0081(6)
C1 0.0156(7) 0.0229(7) 0.0214(7) 0.0040(6) 0.0039(6) 0.0047(5)
C10 0.0195(7) 0.0233(7) 0.0240(7) 0.0116(6) 0.0012(6) 0.0062(6)
C4 0.0175(7) 0.0248(7) 0.0129(6) 0.0062(5) -0.0029(5) 0.0012(5)
C11 0.0149(7) 0.0190(7) 0.0271(8) 0.0019(6) -0.0035(6) -0.0033(5)
C2 0.0153(7) 0.0209(7) 0.0294(8) 0.0021(6) -0.0026(6) -0.0036(5)
C14 0.0330(9) 0.0251(8) 0.0414(10) 0.0201(7) 0.0184(7) 0.0068(7)
C18 0.0280(8) 0.0265(7) 0.0211(7) 0.0115(6) 0.0031(6) 0.0095(6)
C7 0.0244(8) 0.0367(9) 0.0464(10) 0.0278(8) 0.0134(7) 0.0092(7)
C12 0.0223(8) 0.0289(8) 0.0532(11) 0.0194(8) 0.0028(8) -0.0050(6)
C15 0.0280(8) 0.0231(7) 0.0306(9) 0.0025(7) 0.0042(7) -0.0036(6)
C3 0.0237(8) 0.0346(9) 0.0661(13) 0.0294(9) 0.0079(8) 0.0002(7)
C17 0.0849(16) 0.0266(9) 0.0257(9) 0.0147(7) 0.0016(9) 0.0080(9)
Cl25 0.108(4) 0.0244(10) 0.0194(9) 0.0087(7) 0.0165(19) 0.0207(18)
Cl14 0.0535(11) 0.0585(12) 0.0287(11) 0.0263(10) 0.0097(7) 0.0189(11)
C16 0.0306(9) 0.0335(8) 0.0281(8) 0.0174(7) -0.0061(7) -0.0056(7)
Cl13 0.0239(6) 0.086(2) 0.0329(8) 0.0039(14) -0.0003(5) 0.0008(11)
Cl22 0.034(3) 0.074(5) 0.033(2) 0.009(3) 0.011(3) -0.021(3)
Cl28 0.090(5) 0.036(2) 0.026(2) 0.0162(16) 0.025(3) 0.025(2)

_geom_special_details            
;
 All esds (except the esd in the dihedral angle between two l.s. planes)
 are estimated using the full covariance matrix.  The cell esds are taken
 into account individually in the estimation of esds in distances, angles
 and torsion angles; correlations between esds in cell parameters are only
 used when they are defined by crystal symmetry.  An approximate (isotropic)
 treatment of cell esds is used for estimating esds involving l.s. planes.
;
loop_
_geom_bond_atom_site_label_1
_geom_bond_atom_site_label_2
_geom_bond_distance
_geom_bond_site_symmetry_2
_geom_bond_publ_flag
Cl5 S1 2.3181(5) . ?
S1 Cl4 2.3132(5) . ?
S1 Cl1 2.2332(4) . ?
S1 Cl3 2.3152(5) . ?
S1 Cl2 2.4053(5) . ?
S1 Cl6 2.3244(5) . ?
Cl17 C18 1.7711(16) . ?
Cl11 C15 1.7702(16) . ?
Cl16 C17 1.7582(18) . ?
Cl18 C18 1.762(4) . ?
Cl12 C15 1.771(3) . ?
Cl24 C16 1.774(7) . ?
Cl15 C17 1.724(5) . ?
Cl23 C16 1.826(6) . ?
N2 C13 1.5177(17) . ?
N2 C9 1.5084(17) . ?
N2 C8 1.5026(16) . ?
N2 C11 1.5193(17) . ?
N1 C6 1.5134(18) . ?
N1 C1 1.5028(17) . ?
N1 C4 1.5072(17) . ?
N1 C2 1.5204(17) . ?
C5 H5A 0.9800 . ?
C5 H5B 0.9800 . ?
C5 H5C 0.9800 . ?
C5 C4 1.5101(19) . ?
C13 H13A 0.9900 . ?
C13 H13B 0.9900 . ?
C13 C14 1.510(2) . ?
C9 H9A 0.9900 . ?
C9 H9B 0.9900 . ?
C9 C10 1.5118(19) . ?
C8 H8A 0.9800 . ?
C8 H8B 0.9800 . ?
C8 H8C 0.9800 . ?
C6 H6A 0.9900 . ?
C6 H6B 0.9900 . ?
C6 C7 1.516(2) . ?
C1 H1A 0.9800 . ?
C1 H1B 0.9800 . ?
C1 H1C 0.9800 . ?
C10 H10A 0.9800 . ?
C10 H10B 0.9800 . ?
C10 H10C 0.9800 . ?
C4 H4A 0.9900 . ?
C4 H4B 0.9900 . ?
C11 H11A 0.9900 . ?
C11 H11B 0.9900 . ?
C11 C12 1.501(2) . ?
C2 H2A 0.9900 . ?
C2 H2B 0.9900 . ?
C2 C3 1.505(2) . ?
C14 H14A 0.9800 . ?
C14 H14B 0.9800 . ?
C14 H14C 0.9800 . ?
C18 H18A 0.9900 . ?
C18 H18B 0.9900 . ?
C18 H18C 0.9900 . ?
C18 H18D 0.9900 . ?
C18 Cl28 1.763(8) . ?
C7 H7A 0.9800 . ?
C7 H7B 0.9800 . ?
C7 H7C 0.9800 . ?
C12 H12A 0.9800 . ?
C12 H12B 0.9800 . ?
C12 H12C 0.9800 . ?
C15 H15A 0.9900 . ?
C15 H15B 0.9900 . ?
C15 H15C 0.9900 . ?
C15 H15D 0.9900 . ?
C15 Cl22 1.688(12) . ?
C3 H3A 0.9800 . ?
C3 H3B 0.9800 . ?
C3 H3C 0.9800 . ?
C17 H17A 0.9900 . ?
C17 H17B 0.9900 . ?
C17 H17C 0.9900 . ?
C17 H17D 0.9900 . ?
C17 Cl25 1.750(5) . ?
Cl14 C16 1.744(4) . ?
C16 H16A 0.9900 . ?
C16 H16B 0.9900 . ?
C16 H16C 0.9900 . ?
C16 H16D 0.9900 . ?
C16 Cl13 1.732(5) . ?

loop_
_geom_angle_atom_site_label_1
_geom_angle_atom_site_label_2
_geom_angle_atom_site_label_3
_geom_angle
_geom_angle_site_symmetry_1
_geom_angle_site_symmetry_3
_geom_angle_publ_flag
Cl5 S1 Cl2 89.829(17) . . ?
Cl5 S1 Cl6 90.001(16) . . ?
Cl4 S1 Cl5 90.041(16) . . ?
Cl4 S1 Cl3 89.606(16) . . ?
Cl4 S1 Cl2 90.729(15) . . ?
Cl4 S1 Cl6 179.59(2) . . ?
Cl1 S1 Cl5 90.539(17) . . ?
Cl1 S1 Cl4 89.615(16) . . ?
Cl1 S1 Cl3 89.160(17) . . ?
Cl1 S1 Cl2 179.50(2) . . ?
Cl1 S1 Cl6 90.793(16) . . ?
Cl3 S1 Cl5 179.54(2) . . ?
Cl3 S1 Cl2 90.473(16) . . ?
Cl3 S1 Cl6 90.354(16) . . ?
Cl6 S1 Cl2 88.862(16) . . ?
C13 N2 C11 106.25(11) . . ?
C9 N2 C13 111.42(10) . . ?
C9 N2 C11 112.23(11) . . ?
C8 N2 C13 109.38(11) . . ?
C8 N2 C9 108.16(10) . . ?
C8 N2 C11 109.37(10) . . ?
C6 N1 C2 106.40(11) . . ?
C1 N1 C6 109.35(11) . . ?
C1 N1 C4 108.43(10) . . ?
C1 N1 C2 109.00(11) . . ?
C4 N1 C6 111.35(10) . . ?
C4 N1 C2 112.25(11) . . ?
H5A C5 H5B 109.5 . . ?
H5A C5 H5C 109.5 . . ?
H5B C5 H5C 109.5 . . ?
C4 C5 H5A 109.5 . . ?
C4 C5 H5B 109.5 . . ?
C4 C5 H5C 109.5 . . ?
N2 C13 H13A 108.6 . . ?
N2 C13 H13B 108.6 . . ?
H13A C13 H13B 107.5 . . ?
C14 C13 N2 114.84(12) . . ?
C14 C13 H13A 108.6 . . ?
C14 C13 H13B 108.6 . . ?
N2 C9 H9A 108.8 . . ?
N2 C9 H9B 108.8 . . ?
N2 C9 C10 113.80(11) . . ?
H9A C9 H9B 107.7 . . ?
C10 C9 H9A 108.8 . . ?
C10 C9 H9B 108.8 . . ?
N2 C8 H8A 109.5 . . ?
N2 C8 H8B 109.5 . . ?
N2 C8 H8C 109.5 . . ?
H8A C8 H8B 109.5 . . ?
H8A C8 H8C 109.5 . . ?
H8B C8 H8C 109.5 . . ?
N1 C6 H6A 108.6 . . ?
N1 C6 H6B 108.6 . . ?
N1 C6 C7 114.86(12) . . ?
H6A C6 H6B 107.5 . . ?
C7 C6 H6A 108.6 . . ?
C7 C6 H6B 108.6 . . ?
N1 C1 H1A 109.5 . . ?
N1 C1 H1B 109.5 . . ?
N1 C1 H1C 109.5 . . ?
H1A C1 H1B 109.5 . . ?
H1A C1 H1C 109.5 . . ?
H1B C1 H1C 109.5 . . ?
C9 C10 H10A 109.5 . . ?
C9 C10 H10B 109.5 . . ?
C9 C10 H10C 109.5 . . ?
H10A C10 H10B 109.5 . . ?
H10A C10 H10C 109.5 . . ?
H10B C10 H10C 109.5 . . ?
N1 C4 C5 114.19(11) . . ?
N1 C4 H4A 108.7 . . ?
N1 C4 H4B 108.7 . . ?
C5 C4 H4A 108.7 . . ?
C5 C4 H4B 108.7 . . ?
H4A C4 H4B 107.6 . . ?
N2 C11 H11A 108.4 . . ?
N2 C11 H11B 108.4 . . ?
H11A C11 H11B 107.4 . . ?
C12 C11 N2 115.58(13) . . ?
C12 C11 H11A 108.4 . . ?
C12 C11 H11B 108.4 . . ?
N1 C2 H2A 108.5 . . ?
N1 C2 H2B 108.5 . . ?
H2A C2 H2B 107.5 . . ?
C3 C2 N1 115.30(13) . . ?
C3 C2 H2A 108.4 . . ?
C3 C2 H2B 108.4 . . ?
C13 C14 H14A 109.5 . . ?
C13 C14 H14B 109.5 . . ?
C13 C14 H14C 109.5 . . ?
H14A C14 H14B 109.5 . . ?
H14A C14 H14C 109.5 . . ?
H14B C14 H14C 109.5 . . ?
Cl17 C18 H18A 109.4 . . ?
Cl17 C18 H18B 109.4 . . ?
Cl17 C18 H18C 109.0 . . ?
Cl17 C18 H18D 109.0 . . ?
Cl18 C18 Cl17 111.34(18) . . ?
Cl18 C18 H18A 109.4 . . ?
Cl18 C18 H18B 109.4 . . ?
H18A C18 H18B 108.0 . . ?
H18C C18 H18D 107.8 . . ?
Cl28 C18 Cl17 113.0(4) . . ?
Cl28 C18 H18C 109.0 . . ?
Cl28 C18 H18D 109.0 . . ?
C6 C7 H7A 109.5 . . ?
C6 C7 H7B 109.5 . . ?
C6 C7 H7C 109.5 . . ?
H7A C7 H7B 109.5 . . ?
H7A C7 H7C 109.5 . . ?
H7B C7 H7C 109.5 . . ?
C11 C12 H12A 109.5 . . ?
C11 C12 H12B 109.5 . . ?
C11 C12 H12C 109.5 . . ?
H12A C12 H12B 109.5 . . ?
H12A C12 H12C 109.5 . . ?
H12B C12 H12C 109.5 . . ?
Cl11 C15 Cl12 111.54(12) . . ?
Cl11 C15 H15A 109.3 . . ?
Cl11 C15 H15B 109.3 . . ?
Cl11 C15 H15C 108.8 . . ?
Cl11 C15 H15D 108.8 . . ?
Cl12 C15 H15A 109.3 . . ?
Cl12 C15 H15B 109.3 . . ?
H15A C15 H15B 108.0 . . ?
H15C C15 H15D 107.7 . . ?
Cl22 C15 Cl11 113.6(5) . . ?
Cl22 C15 H15C 108.8 . . ?
Cl22 C15 H15D 108.8 . . ?
C2 C3 H3A 109.5 . . ?
C2 C3 H3B 109.5 . . ?
C2 C3 H3C 109.5 . . ?
H3A C3 H3B 109.5 . . ?
H3A C3 H3C 109.5 . . ?
H3B C3 H3C 109.5 . . ?
Cl16 C17 H17A 108.7 . . ?
Cl16 C17 H17B 108.7 . . ?
Cl16 C17 H17C 109.1 . . ?
Cl16 C17 H17D 109.1 . . ?
Cl15 C17 Cl16 114.3(2) . . ?
Cl15 C17 H17A 108.7 . . ?
Cl15 C17 H17B 108.7 . . ?
H17A C17 H17B 107.6 . . ?
H17C C17 H17D 107.9 . . ?
Cl25 C17 Cl16 112.3(2) . . ?
Cl25 C17 H17C 109.1 . . ?
Cl25 C17 H17D 109.1 . . ?
Cl24 C16 Cl23 115.8(4) . . ?
Cl24 C16 H16A 108.3 . . ?
Cl24 C16 H16B 108.3 . . ?
Cl23 C16 H16A 108.3 . . ?
Cl23 C16 H16B 108.3 . . ?
Cl14 C16 H16C 109.7 . . ?
Cl14 C16 H16D 109.7 . . ?
H16A C16 H16B 107.4 . . ?
H16C C16 H16D 108.2 . . ?
Cl13 C16 Cl14 109.8(4) . . ?
Cl13 C16 H16C 109.7 . . ?
Cl13 C16 H16D 109.7 . . ?

loop_
_geom_torsion_atom_site_label_1
_geom_torsion_atom_site_label_2
_geom_torsion_atom_site_label_3
_geom_torsion_atom_site_label_4
_geom_torsion
_geom_torsion_site_symmetry_1
_geom_torsion_site_symmetry_2
_geom_torsion_site_symmetry_3
_geom_torsion_site_symmetry_4
_geom_torsion_publ_flag
C13 N2 C9 C10 53.65(15) . . . . ?
C13 N2 C11 C12 -177.80(13) . . . . ?
C9 N2 C13 C14 51.65(15) . . . . ?
C9 N2 C11 C12 -55.79(16) . . . . ?
C8 N2 C13 C14 -67.88(15) . . . . ?
C8 N2 C9 C10 173.90(12) . . . . ?
C8 N2 C11 C12 64.24(16) . . . . ?
C6 N1 C4 C5 -54.86(15) . . . . ?
C6 N1 C2 C3 -179.53(13) . . . . ?
C1 N1 C6 C7 67.92(15) . . . . ?
C1 N1 C4 C5 -175.20(12) . . . . ?
C1 N1 C2 C3 -61.71(17) . . . . ?
C4 N1 C6 C7 -51.88(15) . . . . ?
C4 N1 C2 C3 58.43(16) . . . . ?
C11 N2 C13 C14 174.17(12) . . . . ?
C11 N2 C9 C10 -65.37(15) . . . . ?
C2 N1 C6 C7 -174.49(12) . . . . ?
C2 N1 C4 C5 64.32(15) . . . . ?

_shelx_res_file                  
;
TITL fullp1_a.res in P-1
    fullp1_a.res
    created by SHELXL-2017/1 at 17:26:06 on 11-Feb-2022
REM Old TITL fullp1 in P-1
REM SHELXT solution in P-1: R1 0.127, Rweak 0.006, Alpha 0.039
REM <I/s> 0.000 for 0 systematic absences, Orientation as input
REM Formula found by SHELXT: C18 Cl18 N2 S
CELL 0.71073 10.122 13.5938 14.6209 116.305 90.917 91.176
ZERR 2 0.001 0.0009 0.0015 0.003 0.003 0.003
LATT 1
SFAC C H Cl N S
UNIT 36 88 28 4 2
SADI Cl16 C17 Cl25 C17
SADI 0.04 Cl24 Cl23 Cl14 Cl13
SADI Cl24 C16 Cl14 C16 Cl13 C16 Cl23 C16
SADI Cl16 C17 Cl25 C17 Cl15 C17
SADI Cl12 C15 Cl22 C15
SADI Cl28 C18 Cl18 C18
SADI Cl18 C18 Cl28 C18

L.S. 50
PLAN  22
SIZE 0.335 0.452 0.502
TEMP -173.15
CONF
BOND
LIST 6
fmap 2
MORE -1
ACTA
BOND $H
REM <olex2.extras>
REM <HklSrc "%.\\fullp1_a.hkl">
REM </olex2.extras>

WGHT    0.024200    0.729400
FVAR       0.41564   0.53034   0.37144   0.78259   0.65773
CL5   3    0.446540    0.343889    0.265798    11.00000    0.01127    0.01685 =
         0.01689    0.00663    0.00020   -0.00138
S1    5    0.245208    0.253337    0.252085    11.00000    0.01019    0.01298 =
         0.01126    0.00452    0.00006    0.00022
CL4   3    0.252516    0.307361    0.426052    11.00000    0.01789    0.01858 =
         0.01128    0.00547    0.00047    0.00121
CL1   3    0.348608    0.100306    0.227261    11.00000    0.01470    0.01410 =
         0.01742    0.00552   -0.00040    0.00215
CL3   3    0.044746    0.162411    0.239323    11.00000    0.01067    0.01784 =
         0.01857    0.00793   -0.00056   -0.00152
CL2   3    0.132450    0.417216    0.277641    11.00000    0.01608    0.01502 =
         0.01965    0.00660   -0.00088    0.00195
CL6   3    0.236936    0.200119    0.077461    11.00000    0.01920    0.02041 =
         0.01155    0.00605   -0.00038   -0.00080
CL17  3    0.191633    1.076108    0.526830    11.00000    0.02775    0.02616 =
         0.02351    0.01180   -0.00098    0.00080
CL11  3    0.160453    1.045989    0.778025    11.00000    0.02201    0.03167 =
         0.02719    0.00734   -0.00003   -0.00469
CL16  3    0.297619    0.446847   -0.010614    11.00000    0.03770    0.02414 =
         0.02714    0.01255   -0.00338   -0.00166
PART 1
CL18  3    0.224646    0.903157    0.320602    51.00000    0.04009    0.02535 =
         0.02564    0.01482    0.01365    0.01470

CL12  3    0.431048    1.104199    0.748325    41.00000    0.02193    0.02777 =
         0.02920    0.00247    0.00253   -0.00238
CL24  3   -0.072141    0.650913    0.232578    31.00000    0.06780    0.06607 =
         0.04342    0.04185    0.00775   -0.00143
CL15  3    0.376615    0.621853    0.189877    21.00000    0.04136    0.03728 =
         0.02056    0.01182    0.00133   -0.00403
CL23  3   -0.303310    0.538901    0.284368    31.00000    0.02242    0.02948 =
         0.02448    0.00391    0.00164    0.00173
PART 0
N2    4    0.311136    0.701432    0.522225    11.00000    0.01259    0.01428 =
         0.01175    0.00314    0.00026    0.00177

N1    4    0.203584    0.805116    0.973328    11.00000    0.01100    0.01890 =
         0.01192    0.00305    0.00082    0.00104
C5    1    0.411312    0.715171    0.993870    11.00000    0.01690    0.02424 =
         0.02139    0.01197   -0.00162    0.00268
AFIX 137
H5A   2    0.473717    0.714680    1.045598    11.00000   -1.50000
H5B   2    0.459442    0.731054    0.944074    11.00000   -1.50000
H5C   2    0.365881    0.643208    0.958974    11.00000   -1.50000
AFIX   0

C13   1    0.243763    0.687696    0.608023    11.00000    0.02184    0.02777 =
         0.01557    0.01180    0.00535    0.00876
AFIX  23
H13A  2    0.312006    0.673543    0.649637    11.00000   -1.20000
H13B  2    0.202328    0.757626    0.652565    11.00000   -1.20000
AFIX   0
C9    1    0.211573    0.710066    0.448444    11.00000    0.01577    0.01958 =
         0.01343    0.00589   -0.00183    0.00197
AFIX  23
H9A   2    0.163670    0.638463    0.411660    11.00000   -1.20000
H9B   2    0.259305    0.725370    0.397345    11.00000   -1.20000
AFIX   0
C8    1    0.393800    0.603540    0.464275    11.00000    0.01641    0.01896 =
         0.02127    0.00592    0.00394    0.00595
AFIX 137
H8A   2    0.464829    0.600650    0.509282    11.00000   -1.50000
H8B   2    0.432229    0.609733    0.405877    11.00000   -1.50000
H8C   2    0.338256    0.536395    0.439871    11.00000   -1.50000
AFIX   0

C6    1    0.260851    0.816852    0.883558    11.00000    0.01698    0.03504 =
         0.01490    0.01290    0.00348    0.00807
AFIX  23
H6A   2    0.187432    0.826902    0.843232    11.00000   -1.20000
H6B   2    0.303841    0.747641    0.839210    11.00000   -1.20000
AFIX   0
C1    1    0.118300    0.901072    1.031735    11.00000    0.01555    0.02285 =
         0.02136    0.00399    0.00386    0.00466
AFIX 137
H1A   2    0.041931    0.899059    0.988818    11.00000   -1.50000
H1B   2    0.169744    0.969601    1.051183    11.00000   -1.50000
H1C   2    0.087608    0.897130    1.093291    11.00000   -1.50000
AFIX   0

C10   1    0.112026    0.798284    0.498696    11.00000    0.01951    0.02326 =
         0.02400    0.01157    0.00122    0.00621
AFIX 137
H10A  2    0.056457    0.804486    0.446100    11.00000   -1.50000
H10B  2    0.158642    0.868626    0.539632    11.00000   -1.50000
H10C  2    0.056449    0.778926    0.542931    11.00000   -1.50000
AFIX   0

C4    1    0.310991    0.802339    1.044666    11.00000    0.01746    0.02482 =
         0.01286    0.00623   -0.00290    0.00116
AFIX  23
H4A   2    0.269625    0.789846    1.099681    11.00000   -1.20000
H4B   2    0.357554    0.874958    1.076772    11.00000   -1.20000
AFIX   0

C11   1    0.400439    0.803544    0.572832    11.00000    0.01488    0.01896 =
         0.02709    0.00194   -0.00351   -0.00334
AFIX  23
H11A  2    0.345908    0.865713    0.616670    11.00000   -1.20000
H11B  2    0.465655    0.791653    0.617861    11.00000   -1.20000
AFIX   0

C2    1    0.117656    0.700552    0.928809    11.00000    0.01534    0.02086 =
         0.02945    0.00208   -0.00258   -0.00356
AFIX  23
H2A   2    0.049564    0.707187    0.882658    11.00000   -1.20000
H2B   2    0.173529    0.638440    0.886934    11.00000   -1.20000
AFIX   0

C14   1    0.139470    0.596517    0.573665    11.00000    0.03301    0.02509 =
         0.04135    0.02013    0.01838    0.00680
AFIX 137
H14A  2    0.179269    0.526593    0.529860    11.00000   -1.50000
H14B  2    0.068803    0.611456    0.535365    11.00000   -1.50000
H14C  2    0.102658    0.592331    0.633473    11.00000   -1.50000
AFIX   0

C18   1    0.149429    1.028303    0.395744    11.00000    0.02797    0.02653 =
         0.02115    0.01149    0.00313    0.00952
PART 1
AFIX  23
H18A  2    0.052231    1.018068    0.385907    51.00000   -1.20000
H18B  2    0.177978    1.083985    0.373209    51.00000   -1.20000
AFIX  23
PART 2
H18C  2    0.052001    1.026094    0.387361   -51.00000   -1.20000
H18D  2    0.185941    1.080827    0.371987   -51.00000   -1.20000
AFIX   0

PART 0
C7    1    0.360691    0.911154    0.911743    11.00000    0.02438    0.03670 =
         0.04642    0.02782    0.01344    0.00921
AFIX 137
H7A   2    0.321515    0.979612    0.959673    11.00000   -1.50000
H7B   2    0.385708    0.917461    0.850037    11.00000   -1.50000
H7C   2    0.439368    0.897330    0.943732    11.00000   -1.50000
AFIX   0

C12   1    0.474094    0.835762    0.501436    11.00000    0.02233    0.02892 =
         0.05316    0.01938    0.00278   -0.00500
AFIX 137
H12A  2    0.526630    0.774252    0.456013    11.00000   -1.50000
H12B  2    0.532824    0.899381    0.540996    11.00000   -1.50000
H12C  2    0.410905    0.854684    0.460697    11.00000   -1.50000
AFIX   0

C15   1    0.282862    1.152375    0.814259    11.00000    0.02804    0.02311 =
         0.03063    0.00249    0.00424   -0.00362
PART 1
AFIX  23
H15A  2    0.301427    1.183168    0.888645    41.00000   -1.20000
H15B  2    0.249248    1.211935    0.799594    41.00000   -1.20000
AFIX  23
PART 2
H15C  2    0.243373    1.216897    0.811164   -41.00000   -1.20000
H15D  2    0.311528    1.174387    0.885911   -41.00000   -1.20000
AFIX   0

PART 0
C3    1    0.049426    0.673361    1.005798    11.00000    0.02372    0.03458 =
         0.06607    0.02944    0.00792    0.00024
AFIX 137
H3A   2   -0.006892    0.733900    1.047603    11.00000   -1.50000
H3B   2    0.115765    0.662442    1.049735    11.00000   -1.50000
H3C   2   -0.005035    0.606031    0.970200    11.00000   -1.50000
AFIX   0

C17   1    0.333426    0.484955    0.118997    11.00000    0.08488    0.02658 =
         0.02567    0.01468    0.00165    0.00800
PART 1
AFIX  23
H17A  2    0.255008    0.467341    0.149237    21.00000   -1.20000
H17B  2    0.406786    0.440316    0.123900    21.00000   -1.20000
AFIX  23
PART 2
H17C  2    0.263242    0.454423    0.146300   -21.00000   -1.20000
H17D  2    0.418051    0.452905    0.125261   -21.00000   -1.20000
AFIX   0
CL25  3    0.344914    0.627553    0.191871   -21.00000    0.10779    0.02436 =
         0.01944    0.00875    0.01652    0.02075

CL14  3   -0.060351    0.645697    0.235663   -31.00000    0.05350    0.05848 =
         0.02866    0.02628    0.00975    0.01887
PART 0
C16   1   -0.141524    0.609121    0.320948    11.00000    0.03058    0.03354 =
         0.02810    0.01743   -0.00606   -0.00559
PART 1
AFIX  23
H16A  2   -0.149230    0.674899    0.387114    31.00000   -1.20000
H16B  2   -0.079269    0.559767    0.331741    31.00000   -1.20000
AFIX  23
PART 2
H16C  2   -0.091843    0.551991    0.330115   -31.00000   -1.20000
H16D  2   -0.145886    0.673923    0.388202   -31.00000   -1.20000
AFIX   0
CL13  3   -0.299916    0.559634    0.274473   -31.00000    0.02394    0.08599 =
         0.03294    0.00390   -0.00031    0.00082

CL22  3    0.416744    1.116842    0.740281   -41.00000    0.03447    0.07400 =
         0.03268    0.00903    0.01062   -0.02107
CL28  3    0.209018    0.896800    0.318861   -51.00000    0.08978    0.03581 =
         0.02590    0.01615    0.02476    0.02491
HKLF 4


REM  fullp1_a.res in P-1
REM R1 =  0.0252 for    7626 Fo > 4sig(Fo)  and  0.0336 for all    8950 data
REM    373 parameters refined using     12 restraints

END

WGHT      0.0242      0.7294

REM Highest difference peak  0.377,  deepest hole -0.291,  1-sigma level  0.053
Q1    1   0.1550  0.7523  0.4755  11.00000  0.05    0.38
Q2    1   0.2369  0.8107  0.9284  11.00000  0.05    0.37
Q3    1   0.2025  0.6288  0.6054  11.00000  0.05    0.37
Q4    1   0.1449  1.0967  0.7726  11.00000  0.05    0.36
Q5    1   0.3662  0.7603  1.0201  11.00000  0.05    0.35
Q6    1   0.3039  0.4701  0.0425  11.00000  0.05    0.33
Q7    1   0.2665  0.6947  0.5656  11.00000  0.05    0.32
Q8    1   0.3073  0.8676  0.8914  11.00000  0.05    0.32
Q9    1   0.3342  0.4413  0.1416  11.00000  0.05    0.31
Q10   1   0.1722  0.7512  0.9531  11.00000  0.05    0.30
Q11   1  -0.2174  0.6365  0.3140  11.00000  0.05    0.30
Q12   1   0.4201  0.8170  0.5293  11.00000  0.05    0.30
Q13   1   0.2351  0.4755 -0.0107  11.00000  0.05    0.29
Q14   1   0.2770  1.0698  0.5278  11.00000  0.05    0.29
Q15   1   0.2706  0.4994  0.1248  11.00000  0.05    0.29
Q16   1  -0.3482  0.6165  0.2712  11.00000  0.05    0.28
Q17   1   0.3527  0.7585  0.5511  11.00000  0.05    0.28
Q18   1   0.2614  0.8054  1.0063  11.00000  0.05    0.28
Q19   1   0.3583  0.6503  0.4939  11.00000  0.05    0.27
Q20   1   0.1189  0.4271  0.2239  11.00000  0.05    0.26
Q21   1   0.4242  0.5718  0.1790  11.00000  0.05    0.26
Q22   1   0.1494  0.8362  0.9984  11.00000  0.05    0.25
;
_shelx_res_checksum              77101
_shelx_hkl_file                  
;
  -1   0   0    0.10    0.30
  -1   0   0    0.30    0.30
  -1   0   0   -0.20    0.30
  -1   0   0    0.00    0.30
  -1   0   0    0.30    0.30
  -1   0   0    1.60    0.80
   1   0   0    0.00    0.30
   1   0   0    0.10    0.30
   1   0   0    0.20    0.30
   1   0   0    0.00    0.50
   1   0   0    0.00    0.30
  -2   0   0 5205.18  297.07
   2   0   0 5441.16  296.37
  -3   0   0   13.50    2.50
  -3   0   0   12.40    2.50
  -3   0   0   12.20    2.30
  -3   0   0   11.00    2.40
  -3   0   0   14.70    2.50
  -3   0   0   18.50    2.70
  -3   0   0    9.80    2.20
  -3   0   0   10.20    2.20
  -3   0   0    9.10    2.40
  -3   0   0   10.50    2.30
   3   0   0   11.10    2.20
   3   0   0   12.80    2.50
   3   0   0   15.00    2.80
   3   0   0   12.10    2.30
   3   0   0   10.20    2.30
   3   0   0   11.80    2.30
   3   0   0    8.30    2.40
   3   0   0   11.40    2.30
   3   0   0    7.90    2.00
   3   0   0   14.10    2.70
   3   0   0   13.10    2.60
  -4   0   0    2.00    2.10
  -4   0   0    0.10    1.90
  -4   0   0    5.60    2.30
  -4   0   0    7.00    2.10
  -4   0   0    7.80    2.50
  -4   0   0    7.10    2.10
  -4   0   0    3.50    1.90
  -4   0   0    6.70    2.70
  -4   0   0    7.90    2.60
   4   0   0    4.20    2.00
   4   0   0    4.40    1.90
   4   0   0    4.10    2.00
   4   0   0    5.80    2.30
   4   0   0    7.70    2.30
   4   0   0    2.00    1.60
   4   0   0    1.60    2.10
   4   0   0    3.40    1.60
   4   0   0    6.10    2.20
   4   0   0    4.60    2.10
  -5   0   0    3.80    2.40
  -5   0   0    4.80    2.30
  -5   0   0    2.50    2.60
  -5   0   0    1.80    2.10
  -5   0   0    3.50    2.00
  -5   0   0    0.50    2.40
  -5   0   0    2.90    1.90
  -5   0   0    2.30    1.80
  -5   0   0    4.90    2.80
  -5   0   0    2.10    2.30
   5   0   0    0.40    2.50
   5   0   0    0.50    2.90
   5   0   0    2.60    2.60
   5   0   0    2.70    2.10
   5   0   0   -1.10    2.40
   5   0   0    3.00    2.40
   5   0   0    0.60    1.80
   5   0   0    4.10    2.70
   5   0   0    1.60    2.10
   5   0   0    4.30    2.30
   5   0   0    1.80    2.30
  -6   0   0  166.58   13.00
  -6   0   0  179.08   13.70
  -6   0   0  188.48   13.10
  -6   0   0  183.48   13.40
  -6   0   0  163.68   12.90
  -6   0   0  179.38   13.90
  -6   0   0  194.58   13.20
  -6   0   0  185.98   14.00
  -6   0   0  199.08   13.80
  -6   0   0  168.28   14.20
   6   0   0  184.68   13.50
   6   0   0  159.18   14.30
   6   0   0  167.48   13.30
   6   0   0  187.68   13.10
   6   0   0  171.28   12.90
   6   0   0  176.98   14.30
   6   0   0  185.98   13.30
   6   0   0  174.68   13.80
   6   0   0  164.38   13.30
  -7   0   0   35.00    6.10
  -7   0   0   37.50    6.90
  -7   0   0   58.19    7.30
  -7   0   0   45.60    7.70
  -7   0   0   48.00    7.20
  -7   0   0   62.19    9.20
  -7   0   0   41.30    7.10
  -7   0   0   36.80    6.10
  -7   0   0   49.00    7.20
   7   0   0   34.80    6.40
   7   0   0   58.59    9.00
   7   0   0   47.50    6.90
   7   0   0   52.99    8.50
   7   0   0   48.10    6.80
   7   0   0   54.49    8.10
   7   0   0   51.29    7.90
   7   0   0   36.90    6.10
  -8   0   0    4.70    3.40
  -8   0   0   -0.50   11.50
  -8   0   0   12.10    6.40
  -8   0   0    4.00    3.10
  -8   0   0    7.20    4.60
  -8   0   0    4.80    4.20
  -8   0   0   19.40    6.20
  -8   0   0   10.10    4.10
  -8   0   0    7.90    6.30
  -8   0   0   14.20    4.60
   8   0   0    7.30    4.20
   8   0   0    9.20    5.30
   8   0   0    6.40    3.70
   8   0   0   11.10    4.30
   8   0   0   13.50    7.20
   8   0   0   10.60    4.20
   8   0   0   13.00    6.00
   8   0   0   13.30    6.50
  -9   0   0   22.20    5.80
  -9   0   0   26.70    6.40
  -9   0   0   35.40    7.90
  -9   0   0   28.80    8.30
  -9   0   0   26.60    6.90
  -9   0   0   20.50    5.60
   9   0   0   24.80    6.00
   9   0   0   36.30    8.40
   9   0   0   23.00    7.70
   9   0   0   25.90    6.20
   9   0   0   27.80    6.10
   9   0   0   18.50    8.10
   9   0   0   17.20    5.50
 -10   0   0  482.25   32.20
 -10   0   0  421.96   29.40
 -10   0   0  427.66   30.50
 -10   0   0  467.65   30.30
 -10   0   0  416.86   29.40
 -10   0   0  422.26   27.00
  10   0   0  385.76   32.70
  10   0   0  373.36   32.20
  10   0   0  497.55   30.50
  10   0   0  506.35   31.40
  10   0   0  453.85   29.80
  10   0   0  463.65   30.20
 -11   0   0  147.89   11.90
 -11   0   0  146.79   14.60
 -11   0   0  131.19   15.30
 -11   0   0  121.89   17.00
 -11   0   0  174.68   15.60
  11   0   0  137.39   19.90
  11   0   0  173.78   16.10
  11   0   0  128.89   14.10
  11   0   0  150.58   14.90
  11   0   0  151.98   14.80
 -12   0   0   15.50    6.80
 -12   0   0   23.10    5.50
 -12   0   0    9.60    9.10
 -12   0   0   34.20    8.90
 -12   0   0   20.00    8.40
 -12   0   0   19.70    7.20
  12   0   0   22.70    7.90
  12   0   0   26.80    7.70
  12   0   0   33.80    8.30
  12   0   0   17.00    7.40
 -13   0   0    8.60    8.00
 -13   0   0   -0.60    7.20
 -13   0   0    2.80    8.10
 -13   0   0    1.70    4.50
 -13   0   0  -11.40   10.50
 -13   0   0   -4.60    5.80
 -13   0   0   -4.70    6.20
  13   0   0   11.20   15.00
  13   0   0   -2.00    6.20
  13   0   0    7.50    6.40
  13   0   0    5.00    7.00
  13   0   0    2.20    8.00
  13  -1   0   92.79   13.50
  13  -1   0   90.09   20.50
  13  -1   0  119.79   16.30
  13  -1   0  115.09   16.20
  13  -1   0  109.69   15.00
 -13   1   0  111.99   16.00
 -13   1   0  145.29   18.20
 -13   1   0   98.39   17.20
 -13   1   0  101.39   11.60
 -13   1   0   98.89   14.30
 -13   1   0  119.19   16.10
  12  -1   0  120.89   14.30
  12  -1   0  134.99   16.10
  12  -1   0  147.89   23.20
  12  -1   0  140.49   15.50
  12  -1   0  161.78   15.50
 -12   1   0  164.08   17.20
 -12   1   0  149.39   18.90
 -12   1   0  163.98   16.20
 -12   1   0  123.79   12.40
 -12   1   0  151.38   16.50
 -12   1   0  152.28   16.00
  11  -1   0  256.87   20.10
  11  -1   0  276.97   20.80
  11  -1   0  263.87   21.40
  11  -1   0  235.38   25.50
  11  -1   0  269.07   23.00
 -11   1   0  239.88   22.70
 -11   1   0  291.57   21.60
 -11   1   0  238.38   18.00
 -11   1   0  243.58   21.40
 -11   1   0  236.28   20.50
 -11   1   0  231.88   20.10
  10  -1   0    3.80    4.40
  10  -1   0    6.20    8.50
  10  -1   0   15.70    5.50
  10  -1   0   16.80    5.80
  10  -1   0    9.00    5.60
 -10   1   0   14.20    5.40
 -10   1   0   13.90    6.10
 -10   1   0    8.30    6.00
 -10   1   0   16.10    6.80
 -10   1   0   18.20    5.60
 -10   1   0   19.80    6.50
   9  -1   0  279.07   20.00
   9  -1   0  219.28   21.50
   9  -1   0  292.97   19.90
   9  -1   0  256.87   19.60
   9  -1   0  256.27   22.90
   9  -1   0  276.77   20.60
   9  -1   0  240.58   22.20
  -9   1   0  302.17   21.00
  -9   1   0  256.97   19.80
  -9   1   0  287.77   20.40
  -9   1   0  274.37   20.10
  -9   1   0  289.17   21.70
  -9   1   0  262.17   20.70
   8  -1   0   -5.10    6.20
   8  -1   0    1.10    3.40
   8  -1   0    2.90    5.20
   8  -1   0    1.00    3.20
   8  -1   0   -2.00    2.40
   8  -1   0   -5.00    5.80
   8  -1   0    1.00    3.50
   8  -1   0   -6.00    5.50
  -8   1   0    6.00    3.40
  -8   1   0    7.00    4.20
  -8   1   0    5.40    6.70
  -8   1   0    4.30    3.50
  -8   1   0    0.30    3.60
  -8   1   0    0.50    2.90
  -8   1   0    6.90    6.20
  -8   1   0   -2.30    3.60
  -8   1   0    1.70    5.10
  -8   1   0   -1.70    6.00
   7  -1   0  201.38   16.30
   7  -1   0  182.48   14.70
   7  -1   0  205.08   15.50
   7  -1   0  251.27   15.80
   7  -1   0  183.08   17.30
   7  -1   0  186.08   16.80
   7  -1   0  192.18   16.90
   7  -1   0  204.38   14.80
   7  -1   0  183.48   16.10
  -7   1   0  171.48   15.80
  -7   1   0  222.08   16.70
  -7   1   0  201.68   15.00
  -7   1   0  222.58   15.70
  -7   1   0  223.58   16.50
  -7   1   0  163.08   18.00
  -7   1   0  210.98   15.40
  -7   1   0  216.48   15.80
  -7   1   0  232.18   16.00
  -7   1   0  207.18   15.80
   6  -1   0    4.80    3.50
   6  -1   0    1.10    2.40
   6  -1   0    2.30    2.40
   6  -1   0    1.30    2.40
   6  -1   0    6.80    4.40
   6  -1   0    2.90    3.70
   6  -1   0    6.10    3.00
   6  -1   0    8.80    4.00
   6  -1   0    3.80    3.30
   6  -1   0    5.90    3.80
  -6   1   0    0.90    2.10
  -6   1   0    9.50    3.70
  -6   1   0    6.90    3.20
  -6   1   0    1.50    2.80
  -6   1   0    3.80    3.90
  -6   1   0   -3.00    3.30
  -6   1   0   11.40    3.60
  -6   1   0    2.50    3.00
  -6   1   0    3.50    2.50
  -6   1   0    5.20    3.40
   5  -1   0 4224.58  226.78
   5  -1   0 4100.09  227.18
   5  -1   0 4490.95  226.38
   5  -1   0 4289.37  226.18
   5  -1   0 4078.39  226.78
   5  -1   0 4202.98  227.78
   5  -1   0 4066.09  226.88
   5  -1   0 4453.75  226.88
   5  -1   0 4310.67  225.98
  -5   1   0 4041.20  226.98
  -5   1   0 4426.86  227.38
  -5   1   0 4285.67  226.48
  -5   1   0 4367.36  226.58
  -5   1   0 4135.69  226.58
  -5   1   0 4171.38  226.88
  -5   1   0 4064.09  226.68
  -5   1   0 4256.27  226.48
  -5   1   0 4476.85  226.78
  -5   1   0 4149.08  226.28
   4  -1   0   28.60    4.60
   4  -1   0   33.50    3.80
   4  -1   0   33.90    4.40
   4  -1   0   38.90    5.40
   4  -1   0   35.20    4.00
   4  -1   0   41.30    5.20
   4  -1   0   35.90    4.70
   4  -1   0   28.80    4.50
   4  -1   0   26.10    4.80
  -4   1   0   30.10    4.60
  -4   1   0   21.20    3.80
  -4   1   0   41.10    5.10
  -4   1   0   27.30    4.50
  -4   1   0   24.90    3.90
  -4   1   0   32.60    4.70
  -4   1   0   36.70    4.20
  -4   1   0   34.90    4.10
  -4   1   0   38.20    5.20
  -4   1   0   38.70    5.10
   3  -1   0 1754.22   94.79
   3  -1   0 1719.53   95.19
   3  -1   0 1654.73   94.89
   3  -1   0 1691.33   95.19
   3  -1   0 1780.92   94.99
   3  -1   0 1763.42   94.99
   3  -1   0 1798.12   95.09
   3  -1   0 1833.62   94.79
   3  -1   0 1688.53   95.39
  -3   1   0 1729.53   95.09
  -3   1   0 1855.61   94.99
  -3   1   0 1746.03   94.69
  -3   1   0 1797.32   94.89
  -3   1   0 1814.22   95.29
  -3   1   0 1766.52   94.89
  -3   1   0 1780.42   95.29
  -3   1   0 1837.12   95.19
  -3   1   0 1807.22   94.89
  -3   1   0 1692.23   94.69
   2  -1   0   53.49    4.20
   2  -1   0   50.19    4.30
   2  -1   0   58.69    3.80
   2  -1   0   47.10    4.30
   2  -1   0   50.89    4.40
   2  -1   0   48.80    4.20
   2  -1   0   52.69    4.00
   2  -1   0   52.59    4.00
   2  -1   0   52.99    4.20
  -2   1   0   53.39    4.10
  -2   1   0   54.09    4.40
  -2   1   0   50.19    4.00
  -2   1   0   50.99    4.20
  -2   1   0   47.60    4.00
  -2   1   0   55.09    4.40
  -2   1   0   54.89    4.10
  -2   1   0   59.49    4.30
  -2   1   0   43.90    4.20
  -2   1   0   54.19    4.20
   1  -1   0  740.53   39.10
   1  -1   0  749.03   39.10
   1  -1   0  704.33   38.90
   1  -1   0  730.43   39.20
   1  -1   0  728.43   39.20
   1  -1   0  708.63   38.50
   1  -1   0  651.73   39.30
   1  -1   0  755.52   39.00
   1  -1   0  669.53   38.80
  -1   1   0  745.43   39.20
  -1   1   0  724.73   38.60
  -1   1   0  760.02   39.10
  -1   1   0  785.02   39.20
  -1   1   0  754.42   39.10
  -1   1   0  739.13   38.90
  -1   1   0  743.03   38.90
  -1   1   0  666.03   39.30
  -1   1   0  714.13   38.80
  -1   1   0  748.23   39.20
  -1  -1   0  155.58    8.40
  -1  -1   0  140.09    8.30
  -1  -1   0  147.69    8.20
  -1  -1   0  146.49    8.50
  -1  -1   0  162.58    8.80
  -1  -1   0  150.98    8.70
  -1  -1   0  141.69    8.30
  -1  -1   0  143.39    8.40
   1   1   0  149.39    8.70
   1   1   0  154.98    8.70
   1   1   0  151.58    8.30
   1   1   0  150.48    8.30
   1   1   0  146.59    8.40
   1   1   0  148.19    8.40
   1   1   0  144.59    8.40
   1   1   0  142.59    8.50
   1   1   0  147.49    8.40
   1   1   0  155.98    8.40
  -2  -1   0  213.38   12.00
  -2  -1   0  222.68   12.50
  -2  -1   0  217.88   12.30
  -2  -1   0  219.98   12.10
  -2  -1   0  190.98   12.00
  -2  -1   0  195.08   12.10
  -2  -1   0  197.08   12.20
  -2  -1   0  219.18   12.50
  -2  -1   0  214.18   12.00
   2   1   0  196.88   12.30
   2   1   0  209.08   12.10
   2   1   0  216.48   12.30
   2   1   0  206.18   12.20
   2   1   0  193.18   12.10
   2   1   0  206.38   12.00
   2   1   0  201.98   12.20
   2   1   0  214.28   12.40
   2   1   0  201.88   12.50
   2   1   0  218.08   12.00
  -3  -1   0  316.77   17.80
  -3  -1   0  329.67   18.50
  -3  -1   0  290.47   18.00
  -3  -1   0  302.77   18.10
  -3  -1   0  294.87   17.70
  -3  -1   0  309.97   18.10
  -3  -1   0  288.77   17.60
  -3  -1   0  291.57   18.20
  -3  -1   0  332.77   17.90
   3   1   0  309.27   18.00
   3   1   0  299.77   18.00
   3   1   0  321.47   17.80
   3   1   0  315.67   18.00
   3   1   0  296.37   18.00
   3   1   0  281.57   18.40
   3   1   0  322.87   18.30
   3   1   0  290.27   17.80
   3   1   0  305.27   18.30
  -4  -1   0    0.30    1.30
  -4  -1   0    0.30    1.40
  -4  -1   0   -0.70    1.30
  -4  -1   0   -1.10    1.90
  -4  -1   0    1.30    1.70
  -4  -1   0   -0.50    2.00
  -4  -1   0   -1.10    1.90
  -4  -1   0    2.20    1.50
  -4  -1   0   -1.00    1.30
   4   1   0    0.00    1.50
   4   1   0    1.60    1.50
   4   1   0   -1.80    1.80
   4   1   0   -1.10    1.80
   4   1   0   -2.10    1.20
   4   1   0   -1.20    1.30
   4   1   0   -1.30    1.60
   4   1   0    0.10    1.50
   4   1   0    0.20    1.70
   4   1   0   -0.70    1.70
  -5  -1   0   15.30    3.50
  -5  -1   0   17.40    4.00
  -5  -1   0   17.50    4.30
  -5  -1   0   13.60    3.40
  -5  -1   0   15.10    3.10
  -5  -1   0   12.00    2.90
  -5  -1   0   12.00    3.10
  -5  -1   0   14.30    3.30
  -5  -1   0   17.80    3.90
   5   1   0    7.30    2.80
   5   1   0   23.20    3.70
   5   1   0    6.90    3.10
   5   1   0   17.60    4.30
   5   1   0   17.20    4.00
   5   1   0   13.00    3.50
   5   1   0   13.40    3.20
   5   1   0   12.70    3.50
   5   1   0   16.10    3.90
   5   1   0   15.00    3.40
   5   1   0   22.40    4.10
  -6  -1   0  132.69   10.10
  -6  -1   0  130.99   11.00
  -6  -1   0  143.59   10.80
  -6  -1   0  134.69   10.30
  -6  -1   0  130.29   10.90
  -6  -1   0  137.79   10.30
  -6  -1   0  138.79   10.90
  -6  -1   0  128.99   11.00
  -6  -1   0  129.69   11.70
   6   1   0  125.79    9.80
   6   1   0  115.99   11.20
   6   1   0  133.89   10.50
   6   1   0  129.19   10.70
   6   1   0  107.09   10.60
   6   1   0  125.89   11.80
   6   1   0  139.29   11.00
   6   1   0  114.09   10.30
   6   1   0  116.79   10.70
   6   1   0  160.18   11.00
  -7  -1   0  372.76   25.70
  -7  -1   0  379.66   24.70
  -7  -1   0  392.16   23.60
  -7  -1   0  399.66   23.90
  -7  -1   0  341.97   25.90
  -7  -1   0  305.67   23.90
  -7  -1   0  359.96   23.50
  -7  -1   0  359.56   23.80
  -7  -1   0  372.26   24.20
   7   1   0  351.76   24.00
   7   1   0  455.05   24.70
   7   1   0  388.86   26.20
   7   1   0  325.27   24.90
   7   1   0  400.36   24.70
   7   1   0  356.26   24.60
   7   1   0  359.36   26.30
   7   1   0  389.26   23.90
   7   1   0  377.56   24.40
   7   1   0  311.47   24.90
  -8  -1   0   46.00    8.90
  -8  -1   0   67.39    9.20
  -8  -1   0   62.59    5.70
  -8  -1   0   68.29    7.70
  -8  -1   0   55.29    9.70
  -8  -1   0   73.69    8.10
  -8  -1   0   69.49    9.10
  -8  -1   0   47.80    8.20
  -8  -1   0   69.59    7.80
   8   1   0   66.89    9.70
   8   1   0   73.99    9.70
   8   1   0   65.09   10.30
   8   1   0   58.99    8.30
   8   1   0   56.69    8.60
   8   1   0   36.70   10.10
   8   1   0   65.39    8.80
   8   1   0   68.29   10.70
  -9  -1   0  196.28   15.60
  -9  -1   0  209.38   13.50
  -9  -1   0  217.78   16.20
  -9  -1   0  207.18   17.00
  -9  -1   0  216.88   17.70
  -9  -1   0  175.08   17.20
  -9  -1   0  209.38   18.90
  -9  -1   0  218.98   16.50
   9   1   0  211.78   17.00
   9   1   0  192.28   16.00
   9   1   0  191.28   15.90
   9   1   0  229.78   19.90
   9   1   0  173.18   18.30
   9   1   0  164.78   19.00
   9   1   0  211.08   16.80
 -10  -1   0  122.49   13.00
 -10  -1   0  127.99   13.20
 -10  -1   0  130.49   12.30
 -10  -1   0  139.09    9.90
 -10  -1   0  128.69   12.80
 -10  -1   0  131.49   14.30
  10   1   0  102.49   16.80
  10   1   0  109.99   12.50
  10   1   0  129.09   12.90
  10   1   0  117.29   13.00
 -11  -1   0  572.84   33.60
 -11  -1   0  627.84   37.90
 -11  -1   0  553.14   39.30
 -11  -1   0  572.54   38.40
 -11  -1   0  623.44   38.30
 -11  -1   0  591.14   37.30
  11   1   0  583.94   37.90
  11   1   0  524.35   42.00
  11   1   0  538.25   37.30
  11   1   0  553.14   37.90
  11   1   0  619.14   39.00
 -12  -1   0   33.90    5.40
 -12  -1   0   41.10    8.70
 -12  -1   0   27.20    7.80
 -12  -1   0   34.60    8.60
 -12  -1   0   39.40    8.80
 -12  -1   0   30.30   10.30
 -12  -1   0   31.70    9.20
 -12  -1   0   31.20    8.20
 -12  -1   0   36.40    9.40
  12   1   0   21.60   13.70
  12   1   0   36.30    9.40
  12   1   0   29.50    8.60
  12   1   0   47.60   10.10
  12   1   0   30.90    8.30
 -13  -1   0   58.69   10.10
 -13  -1   0   58.69   14.20
 -13  -1   0   86.39   13.70
 -13  -1   0   59.59    7.10
 -13  -1   0   58.09   11.00
 -13  -1   0   33.30   11.90
 -13  -1   0   75.39   13.20
 -13  -1   0   33.80   10.10
 -13  -1   0   59.39   11.70
  13   1   0   51.99   18.10
  13   1   0   63.29   12.40
  13   1   0   80.29   13.10
  13   1   0   51.39   10.20
  13  -2   0   23.90    7.60
  13  -2   0   56.79   21.80
  13  -2   0   40.60   10.20
  13  -2   0   20.20    9.00
  13  -2   0   23.00    8.40
 -13   2   0   27.20    8.40
 -13   2   0   54.59   13.80
 -13   2   0   24.60    9.20
 -13   2   0   19.10   12.90
 -13   2   0   13.70    6.90
 -13   2   0   19.10    7.80
  12  -2   0    8.10    5.80
  12  -2   0    6.40    6.00
  12  -2   0   10.50    7.40
  12  -2   0  -10.90   12.30
  12  -2   0    6.10    6.50
 -12   2   0    8.00    7.00
 -12   2   0    3.20    7.10
 -12   2   0    7.60    6.40
 -12   2   0   15.40    5.60
 -12   2   0    8.50    5.60
  11  -2   0    9.50    5.60
  11  -2   0    1.80    5.20
  11  -2   0    3.40    4.30
  11  -2   0    3.90    4.80
  11  -2   0   15.60   10.60
 -11   2   0    3.60    5.20
 -11   2   0    4.90    5.80
 -11   2   0  -12.10    4.90
 -11   2   0    1.40    4.80
 -11   2   0    5.70    5.70
 -11   2   0   -7.60    6.90
  10  -2   0  119.89   12.20
  10  -2   0  118.29   11.40
  10  -2   0  101.19   11.90
  10  -2   0  104.49   11.40
  10  -2   0  107.79   16.20
 -10   2   0  108.19   12.20
 -10   2   0  105.59   11.90
 -10   2   0   97.29   11.50
 -10   2   0   82.99   12.30
 -10   2   0   95.79   15.60
 -10   2   0  124.19   14.20
   9  -2   0   58.89    8.70
   9  -2   0   35.40    9.90
   9  -2   0   38.00    6.90
   9  -2   0   36.80   10.30
   9  -2   0   43.90    8.00
   9  -2   0   47.10    7.60
   9  -2   0   29.40    8.90
  -9   2   0   62.19    9.80
  -9   2   0   52.89    9.50
  -9   2   0   33.70    7.60
  -9   2   0   48.10   12.10
  -9   2   0   42.90    8.80
  -9   2   0   35.50    7.40
  -9   2   0   65.29    9.70
   8  -2   0   55.39   10.60
   8  -2   0   83.39    8.80
   8  -2   0   94.99   13.10
   8  -2   0   88.79   11.40
   8  -2   0   77.29    9.00
   8  -2   0   56.19   10.30
   8  -2   0   69.09   11.50
   8  -2   0   71.69    7.90
   8  -2   0   82.49    8.90
  -8   2   0   72.19    8.90
  -8   2   0   69.09   10.10
  -8   2   0   65.19   10.10
  -8   2   0   65.19    9.10
  -8   2   0   81.09   11.40
  -8   2   0   81.39    9.10
  -8   2   0   89.29   13.60
  -8   2   0   77.89   10.50
  -8   2   0   75.19    9.70
  -8   2   0   79.29   12.00
   7  -2   0  483.85   28.50
   7  -2   0  446.76   31.30
   7  -2   0  464.25   30.90
   7  -2   0  476.05   29.10
   7  -2   0  516.95   30.10
   7  -2   0  447.06   30.30
   7  -2   0  459.95   30.60
   7  -2   0  517.95   29.40
   7  -2   0  458.95   30.50
   7  -2   0  459.45   30.00
  -7   2   0  446.96   29.90
  -7   2   0  500.55   29.90
  -7   2   0  476.35   29.70
  -7   2   0  426.26   30.60
  -7   2   0  488.75   30.00
  -7   2   0  444.76   29.20
  -7   2   0  425.76   29.40
  -7   2   0  485.95   30.60
  -7   2   0  451.65   30.20
   6  -2   0 4490.55  235.68
   6  -2   0 4015.10  234.28
   6  -2   0 4256.37  232.28
   6  -2   0 4123.59  232.88
   6  -2   0 4497.25  233.18
   6  -2   0 4105.99  234.38
   6  -2   0 4409.56  234.18
   6  -2   0 4259.27  234.08
   6  -2   0 4622.34  233.88
   6  -2   0 4275.47  233.78
   6  -2   0 4280.17  234.08
  -6   2   0 4507.45  234.58
  -6   2   0 4113.39  234.28
  -6   2   0 4661.13  233.98
  -6   2   0 4574.54  233.78
  -6   2   0 4562.94  234.18
  -6   2   0 4459.15  233.58
  -6   2   0 4312.47  233.98
  -6   2   0 4276.47  233.38
  -6   2   0 4498.15  234.28
  -6   2   0 4267.97  233.78
   5  -2   0  442.16   27.60
   5  -2   0  484.05   28.00
   5  -2   0  463.25   26.90
   5  -2   0  393.26   26.80
   5  -2   0  484.15   28.80
   5  -2   0  446.76   27.70
   5  -2   0  424.66   26.60
   5  -2   0  412.06   27.60
   5  -2   0  428.06   27.90
   5  -2   0  465.75   27.30
   5  -2   0  464.95   26.20
  -5   2   0  474.75   28.10
  -5   2   0  440.26   27.70
  -5   2   0  441.46   27.20
  -5   2   0  450.85   27.10
  -5   2   0  412.26   27.10
  -5   2   0  436.36   27.00
  -5   2   0  462.35   27.70
  -5   2   0  469.45   27.60
  -5   2   0  441.36   27.60
  -5   2   0  485.55   27.40
   4  -2   0 2322.27  119.69
   4  -2   0 2266.27  120.39
   4  -2   0 2062.99  121.29
   4  -2   0 2309.57  120.79
   4  -2   0 2137.29  121.19
   4  -2   0 2179.38  121.59
   4  -2   0 2281.17  121.19
   4  -2   0 2196.18  120.89
   4  -2   0 2260.07  120.59
   4  -2   0 2323.37  121.09
   4  -2   0 2323.37  120.39
  -4   2   0 2341.07  121.39
  -4   2   0 2199.08  121.29
  -4   2   0 2166.98  121.09
  -4   2   0 2113.59  120.59
  -4   2   0 2286.87  121.19
  -4   2   0 2317.17  120.89
  -4   2   0 2272.17  120.69
  -4   2   0 2199.48  120.69
  -4   2   0 2290.17  120.69
  -4   2   0 2175.08  120.59
   3  -2   0   71.59    7.00
   3  -2   0   77.59    5.60
   3  -2   0   66.99    5.80
   3  -2   0   68.59    6.50
   3  -2   0   62.09    6.20
   3  -2   0   67.99    6.00
   3  -2   0   65.59    6.00
   3  -2   0   74.29    5.70
   3  -2   0   72.99    5.00
   3  -2   0   73.89    5.70
   3  -2   0   66.09    6.00
  -3   2   0   69.69    5.90
  -3   2   0   75.19    6.00
  -3   2   0   63.29    5.70
  -3   2   0   67.19    5.90
  -3   2   0   67.69    5.80
  -3   2   0   75.29    6.20
  -3   2   0   71.59    6.30
  -3   2   0   70.99    5.80
  -3   2   0   74.29    6.50
  -3   2   0   62.09    5.80
   2  -2   0  355.66   23.90
   2  -2   0  412.76   23.20
   2  -2   0  409.16   23.50
   2  -2   0  457.25   22.60
   2  -2   0  397.26   23.10
   2  -2   0  396.46   23.70
   2  -2   0  380.96   23.70
   2  -2   0  435.26   23.70
   2  -2   0  437.96   23.60
   2  -2   0  429.96   23.40
  -2   2   0  410.16   24.20
  -2   2   0  411.16   23.70
  -2   2   0  446.86   23.80
  -2   2   0  404.76   23.50
  -2   2   0  431.46   22.60
  -2   2   0  434.96   24.60
  -2   2   0  429.26   23.30
  -2   2   0  408.46   23.30
  -2   2   0  397.06   23.50
   1  -2   0    0.20    0.60
   1  -2   0    2.00    0.70
   1  -2   0    1.10    0.50
   1  -2   0    0.20    0.40
   1  -2   0    0.70    0.70
   1  -2   0   -0.10    0.60
   1  -2   0    1.10    0.90
   1  -2   0    0.20    0.60
  -1   2   0    0.10    0.50
  -1   2   0    0.20    0.60
  -1   2   0    1.30    0.50
  -1   2   0    1.00    0.80
  -1   2   0    0.80    0.70
  -1   2   0    0.40    0.20
  -1   2   0    0.30    0.50
  -1   2   0    0.20    0.80
  -1   2   0    0.60    0.60
  -1   2   0    1.90    0.70
  -1   2   0    0.60    0.70
   0  -2   0  491.65   26.60
   0   2   0  476.15   26.50
   0   2   0  479.75   26.60
  -1  -2   0   -0.10    0.60
  -1  -2   0    1.70    0.90
  -1  -2   0    0.90    0.50
  -1  -2   0    0.50    0.40
   1   2   0    0.90    0.90
   1   2   0    1.70    0.40
   1   2   0    1.30    0.40
   1   2   0    1.00    0.40
   1   2   0    1.20    0.30
   1   2   0    1.00    0.40
   1   2   0    0.50    0.40
   1   2   0    0.80    0.50
   1   2   0    1.00    0.70
   1   2   0    1.50    0.60
  -2  -2   0  218.18   13.20
  -2  -2   0  220.48   13.30
  -2  -2   0  230.08   13.10
  -2  -2   0  233.28   13.60
  -2  -2   0  224.68   13.50
  -2  -2   0  229.98   13.00
  -2  -2   0  251.27   14.20
  -2  -2   0  240.38   14.10
  -2  -2   0  249.68   13.40
  -2  -2   0  245.38   13.30
   2   2   0  224.68   13.70
   2   2   0  249.48   13.50
   2   2   0  252.87   13.40
   2   2   0  228.88   13.50
   2   2   0  230.18   13.40
   2   2   0  220.28   13.20
   2   2   0  221.38   13.10
   2   2   0  224.18   13.30
  -3  -2   0  260.87   14.40
  -3  -2   0  248.48   15.30
  -3  -2   0  252.47   15.40
  -3  -2   0  243.38   14.60
  -3  -2   0  251.37   15.10
  -3  -2   0  240.18   14.50
  -3  -2   0  246.38   14.70
  -3  -2   0  245.68   15.10
  -3  -2   0  236.08   14.70
   3   2   0  224.98   15.20
   3   2   0  253.17   14.80
   3   2   0  238.78   14.50
   3   2   0  259.47   15.20
   3   2   0  237.58   14.90
   3   2   0  254.27   14.70
   3   2   0  247.58   14.80
   3   2   0  243.58   14.40
   3   2   0  246.58   15.00
  -4  -2   0 1088.79   58.79
  -4  -2   0 1086.89   59.29
  -4  -2   0 1029.90   58.49
  -4  -2   0 1064.09   58.79
  -4  -2   0 1086.99   57.09
  -4  -2   0 1039.40   59.19
  -4  -2   0 1040.40   59.59
  -4  -2   0 1064.29   59.19
  -4  -2   0 1076.09   58.89
  -4  -2   0 1125.09   59.69
   4   2   0 1051.59   58.99
   4   2   0 1044.40   59.99
   4   2   0 1097.89   59.39
   4   2   0 1068.19   59.29
   4   2   0 1168.48   58.89
   4   2   0 1082.29   59.29
   4   2   0 1038.10   59.49
   4   2   0 1089.59   58.69
   4   2   0 1105.69   59.19
   4   2   0 1087.59   59.19
  -5  -2   0   31.50    5.20
  -5  -2   0   31.00    4.40
  -5  -2   0   25.60    5.20
  -5  -2   0   22.40    4.50
  -5  -2   0   34.80    4.90
  -5  -2   0   29.90    4.80
  -5  -2   0   35.20    4.40
  -5  -2   0   28.00    2.40
  -5  -2   0   30.40    4.60
  -5  -2   0   32.80    4.40
   5   2   0   29.70    4.40
   5   2   0   25.00    3.90
   5   2   0   28.80    4.60
   5   2   0   23.60    4.90
   5   2   0   26.30    4.80
   5   2   0   37.50    5.60
   5   2   0   29.50    4.50
   5   2   0   29.30    4.50
   5   2   0   28.20    4.70
   5   2   0   29.60    4.90
   5   2   0   24.30    4.60
  -6  -2   0   54.19    4.10
  -6  -2   0   58.19    5.90
  -6  -2   0   62.39    6.70
  -6  -2   0   60.79    7.00
  -6  -2   0   57.59    6.10
  -6  -2   0   56.79    8.20
  -6  -2   0   55.59    7.30
  -6  -2   0   51.29    6.50
  -6  -2   0   58.89    7.90
  -6  -2   0   48.60    7.20
   6   2   0   53.49    6.20
   6   2   0   72.69    7.60
   6   2   0   68.29    6.70
   6   2   0   52.59    7.50
   6   2   0   54.79    6.20
   6   2   0   40.90    6.40
   6   2   0   63.49    6.00
   6   2   0   51.59    7.70
   6   2   0   61.99    8.40
   6   2   0   54.39    7.40
   6   2   0   46.80    7.00
  -7  -2   0   40.70    3.80
  -7  -2   0   38.00    6.60
  -7  -2   0   35.80    7.70
  -7  -2   0   41.20    7.20
  -7  -2   0   37.10    6.20
  -7  -2   0   36.20    6.50
  -7  -2   0   34.00    6.00
  -7  -2   0   38.10    6.00
  -7  -2   0   35.10    5.70
   7   2   0   33.80    6.30
   7   2   0   41.40    7.20
   7   2   0   38.20    7.00
   7   2   0   34.30    5.90
   7   2   0   47.10    8.40
   7   2   0   35.00    5.50
   7   2   0   47.50    6.70
   7   2   0   29.10    6.50
   7   2   0   38.60    7.60
   7   2   0   40.40    6.40
   7   2   0   42.80    6.80
  -8  -2   0  350.56   23.00
  -8  -2   0  360.66   19.80
  -8  -2   0  341.97   23.30
  -8  -2   0  331.77   23.40
  -8  -2   0  337.97   24.00
  -8  -2   0  329.17   22.40
  -8  -2   0  333.87   22.30
  -8  -2   0  334.07   24.10
   8   2   0  367.96   26.00
   8   2   0  338.77   23.50
   8   2   0  304.57   24.50
   8   2   0  375.66   23.50
   8   2   0  330.77   23.00
   8   2   0  391.56   24.70
   8   2   0  334.57   24.30
   8   2   0  331.87   23.20
  -9  -2   0   59.49    8.60
  -9  -2   0   61.39    8.50
  -9  -2   0   57.49    7.90
  -9  -2   0   42.60    8.40
  -9  -2   0   70.69    8.60
  -9  -2   0   60.49   11.30
  -9  -2   0   52.19    4.90
  -9  -2   0   46.70    9.30
   9   2   0   45.80   10.40
   9   2   0   55.99    9.00
   9   2   0   49.10    8.10
   9   2   0   56.39   11.50
   9   2   0   50.09    9.30
   9   2   0   59.59    8.80
   9   2   0   56.89   11.30
 -10  -2   0  132.59   12.80
 -10  -2   0  132.59   14.30
 -10  -2   0  132.39   10.90
 -10  -2   0  150.58   13.90
 -10  -2   0  137.29    9.80
 -10  -2   0  179.48   14.60
 -10  -2   0  172.58   15.20
 -10  -2   0  159.98   14.90
  10   2   0  145.29   13.80
  10   2   0  149.99   18.00
  10   2   0  138.79   16.10
  10   2   0  146.89   21.60
  10   2   0  160.18   14.90
  10   2   0  153.78   14.60
  10   2   0  145.19   13.90
 -11  -2   0  160.38   17.20
 -11  -2   0  156.48   16.20
 -11  -2   0  157.48   15.30
 -11  -2   0  173.18   16.40
 -11  -2   0  156.18   15.90
 -11  -2   0  130.79   11.50
 -11  -2   0  147.99   10.30
 -11  -2   0  176.88   15.70
 -11  -2   0  146.49   14.00
  11   2   0  163.18   15.90
  11   2   0  147.09   15.10
  11   2   0  171.28   21.80
  11   2   0  150.58   15.60
  11   2   0  154.08   15.00
 -12  -2   0   80.69   11.60
 -12  -2   0   91.79   12.80
 -12  -2   0   75.99   14.00
 -12  -2   0   91.79   14.40
 -12  -2   0  136.79   16.30
 -12  -2   0   51.49   11.40
 -12  -2   0   80.59    8.40
 -12  -2   0  115.29   14.70
  12   2   0   92.89   13.40
  12   2   0  114.69   14.70
  12   2   0   91.19   13.70
  12   2   0   81.89   17.50
  12   2   0   96.69   13.30
 -13  -2   0   18.30    9.20
 -13  -2   0   19.00    7.80
 -13  -2   0   19.40   13.30
 -13  -2   0    5.30    9.40
 -13  -2   0   12.20    8.00
 -13  -2   0   -1.00    7.60
 -13  -2   0   19.80    9.00
  13   2   0   -2.10    6.40
  13   2   0    3.80    6.50
  13   2   0   35.30   16.60
  13   2   0   17.90    7.70
  13   2   0   20.30    8.80
  13  -3   0   44.40   10.50
  13  -3   0   39.40    9.30
  13  -3   0   50.39   11.60
  13  -3   0   32.30    9.10
 -13   3   0   46.50   10.40
 -13   3   0   40.50   11.00
 -13   3   0   18.90    7.10
 -13   3   0   35.30   13.80
 -13   3   0   39.10   10.90
 -13   3   0   46.50   10.60
  12  -3   0  117.99   21.30
  12  -3   0  143.19   14.90
  12  -3   0   98.19   14.90
  12  -3   0  152.88   14.20
 -12   3   0  119.89   18.80
 -12   3   0  132.49   18.50
 -12   3   0  133.29   15.70
 -12   3   0  158.58   16.90
 -12   3   0  141.19   15.40
 -12   3   0  118.69   15.60
 -12   3   0  123.79   15.30
  11  -3   0  175.78   15.10
  11  -3   0  183.38   17.30
  11  -3   0  198.88   16.70
  11  -3   0  172.38   23.10
  11  -3   0  165.88   16.10
 -11   3   0  157.38   18.40
 -11   3   0  183.28   17.80
 -11   3   0  194.28   17.50
 -11   3   0  156.58   16.10
 -11   3   0  169.98   17.00
 -11   3   0  141.99   15.60
  10  -3   0   62.89    9.50
  10  -3   0   63.99    8.70
  10  -3   0   46.70   12.60
  10  -3   0   72.29   10.40
  10  -3   0   64.69   10.60
 -10   3   0   57.19    9.90
 -10   3   0   52.69    9.20
 -10   3   0   91.09   11.70
 -10   3   0   42.80    9.40
 -10   3   0   61.39   10.20
 -10   3   0   64.59   11.90
   9  -3   0  265.47   24.90
   9  -3   0  307.97   24.10
   9  -3   0  326.17   23.30
   9  -3   0  305.87   21.20
   9  -3   0  327.07   22.60
  -9   3   0  310.27   23.10
  -9   3   0  341.17   24.20
  -9   3   0  347.87   24.80
  -9   3   0  357.46   24.20
  -9   3   0  277.07   24.80
   8  -3   0  209.08   19.10
   8  -3   0  227.58   16.60
   8  -3   0  220.38   15.50
   8  -3   0  240.38   18.20
   8  -3   0  205.98   18.90
   8  -3   0  278.17   18.20
   8  -3   0  185.88   18.80
   8  -3   0  183.28   18.20
   8  -3   0  237.68   16.90
  -8   3   0  211.98   17.00
  -8   3   0  236.38   17.90
  -8   3   0  223.58   17.80
  -8   3   0  239.38   18.40
  -8   3   0  208.98   17.00
  -8   3   0  185.38   18.10
  -8   3   0  205.18   19.60
  -8   3   0  223.88   17.00
  -8   3   0  201.98   18.80
   7  -3   0 1064.39   61.79
   7  -3   0 1163.38   61.39
   7  -3   0 1136.09   61.99
   7  -3   0 1028.10   63.19
   7  -3   0 1015.10   62.59
   7  -3   0 1121.29   60.19
   7  -3   0 1068.39   61.09
   7  -3   0 1038.30   62.39
   7  -3   0 1019.90   62.39
   7  -3   0  914.21   69.79
  -7   3   0 1149.48   62.89
  -7   3   0 1210.98   62.49
  -7   3   0  960.70   61.79
  -7   3   0 1146.29   65.59
  -7   3   0 1041.60   62.29
  -7   3   0 1067.79   61.89
  -7   3   0 1159.48   62.89
  -7   3   0 1165.08   62.09
  -7   3   0 1021.60   61.89
  -7   3   0  977.00   62.59
   6  -3   0  571.74   38.40
   6  -3   0  599.44   37.80
   6  -3   0  645.84   36.90
   6  -3   0  605.24   36.70
   6  -3   0  616.44   38.30
   6  -3   0  624.04   38.50
   6  -3   0  613.64   38.90
   6  -3   0  648.14   37.40
   6  -3   0  629.54   38.00
   6  -3   0  648.94   35.90
   6  -3   0  646.74   37.50
  -6   3   0  582.84   37.40
  -6   3   0  615.34   38.40
  -6   3   0  620.34   38.10
  -6   3   0  624.24   37.50
  -6   3   0  622.44   37.50
  -6   3   0  703.03   37.90
  -6   3   0  640.94   38.30
  -6   3   0  649.04   38.20
  -6   3   0  638.04   37.60
  -6   3   0  605.24   37.70
   5  -3   0  287.97   16.90
   5  -3   0  257.27   18.30
   5  -3   0  278.67   17.10
   5  -3   0  258.97   15.60
   5  -3   0  243.58   16.90
   5  -3   0  217.98   17.40
   5  -3   0  246.88   17.50
   5  -3   0  221.18   17.40
   5  -3   0  257.87   16.50
   5  -3   0  230.98   17.10
   5  -3   0  243.68   18.20
  -5   3   0  237.98   17.00
  -5   3   0  251.97   17.30
  -5   3   0  252.17   18.70
  -5   3   0  261.07   17.20
  -5   3   0  239.68   17.10
  -5   3   0  269.07   17.90
  -5   3   0  262.27   18.00
  -5   3   0  250.67   17.10
  -5   3   0  286.67   17.90
  -5   3   0  288.17   18.10
   4  -3   0  119.29    8.70
   4  -3   0  113.79    9.60
   4  -3   0  112.79    8.50
   4  -3   0  112.49    8.50
   4  -3   0   98.29    9.30
   4  -3   0  128.39    9.20
   4  -3   0  129.09   10.20
   4  -3   0  111.99   10.10
   4  -3   0  127.29    9.70
   4  -3   0  115.79    9.50
  -4   3   0  121.99    9.30
  -4   3   0  121.99    9.20
  -4   3   0  127.19    9.70
  -4   3   0  113.69    9.20
  -4   3   0  104.19    8.90
  -4   3   0  116.39    9.90
  -4   3   0  131.39    9.70
  -4   3   0  122.79    9.20
  -4   3   0  112.69    9.20
  -4   3   0  111.99    9.40
   3  -3   0   11.30    2.30
   3  -3   0    9.30    2.70
   3  -3   0   11.20    1.60
   3  -3   0   14.00    2.40
   3  -3   0   14.90    3.20
   3  -3   0   14.20    3.20
   3  -3   0   12.80    3.50
   3  -3   0   11.10    2.80
   3  -3   0   12.30    3.40
   3  -3   0   10.80    2.20
  -3   3   0    8.40    2.80
  -3   3   0    9.00    2.40
  -3   3   0   12.50    2.80
  -3   3   0   11.40    2.40
  -3   3   0   15.80    3.30
  -3   3   0   13.20    2.70
  -3   3   0    9.40    2.50
  -3   3   0   12.60    2.70
  -3   3   0   17.60    3.30
   2  -3   0  349.07   19.80
   2  -3   0  352.86   20.40
   2  -3   0  315.97   18.50
   2  -3   0  334.87   19.20
   2  -3   0  344.57   19.50
   2  -3   0  366.36   19.20
   2  -3   0  327.87   19.90
   2  -3   0  322.47   19.60
   2  -3   0  321.47   20.10
  -2   3   0  366.46   19.20
  -2   3   0  321.87   19.80
  -2   3   0  353.96   19.90
  -2   3   0  336.97   20.20
  -2   3   0  324.17   19.70
  -2   3   0  349.47   20.00
  -2   3   0  360.46   19.90
  -2   3   0  332.37   20.90
  -2   3   0  345.17   18.40
  -2   3   0  330.27   19.40
  -2   3   0  355.86   19.60
   1  -3   0 1776.22   98.29
   1  -3   0 1779.42   97.69
   1  -3   0 1737.43   97.49
   1  -3   0 1835.52   96.89
   1  -3   0 1792.72   97.29
   1  -3   0 1847.62   97.29
   1  -3   0 1836.72   96.99
  -1   3   0 1784.62   97.49
  -1   3   0 1874.31   98.29
  -1   3   0 1925.01   98.39
  -1   3   0 1887.21   97.59
  -1   3   0 1847.92   97.69
  -1   3   0 1870.31   97.49
  -1   3   0 1888.51   97.49
  -1   3   0 1736.13   97.19
  -1   3   0 1879.81   97.19
  -1   3   0 1883.41   97.49
   0  -3   0    0.40    0.40
   0  -3   0   -0.50    1.00
   0   3   0    0.20    0.30
   0   3   0    0.60    0.30
   0   3   0    1.50    1.20
   0   3   0   -0.40    0.80
   0   3   0    0.60    0.30
  -1  -3   0  605.54   34.70
  -1  -3   0  624.54   33.10
  -1  -3   0  637.14   34.80
   1   3   0  599.84   34.50
   1   3   0  623.64   34.60
   1   3   0  613.54   33.20
   1   3   0  656.83   33.00
   1   3   0  609.54   33.10
  -2  -3   0   70.99    4.20
  -2  -3   0   67.39    4.80
  -2  -3   0   68.19    4.40
  -2  -3   0   67.49    5.70
  -2  -3   0   62.09    4.70
  -2  -3   0   63.89    4.60
  -2  -3   0   67.39    5.80
   2   3   0   64.69    4.90
   2   3   0   71.29    5.60
   2   3   0   69.19    4.40
   2   3   0   71.49    4.90
   2   3   0   67.49    4.70
   2   3   0   71.59    5.70
   2   3   0   71.99    4.70
   2   3   0   63.69    4.40
   2   3   0   65.99    4.60
   2   3   0   69.49    4.70
  -3  -3   0 2059.69  112.29
  -3  -3   0 2127.19  112.39
  -3  -3   0 2198.88  113.89
  -3  -3   0 2171.38  112.09
  -3  -3   0 2120.39  112.59
  -3  -3   0 2029.40  112.49
  -3  -3   0 2193.78  113.89
  -3  -3   0 2196.68  112.99
  -3  -3   0 2152.28  111.99
  -3  -3   0 1955.20  112.79
   3   3   0 2091.39  113.19
   3   3   0 2125.39  112.69
   3   3   0 2120.99  112.39
   3   3   0 2076.19  112.89
   3   3   0 1961.70  112.59
   3   3   0 2069.29  113.29
   3   3   0 2204.18  112.69
   3   3   0 2164.38  112.89
   3   3   0 2075.19  112.39
  -4  -3   0  261.67   17.40
  -4  -3   0  284.97   17.70
  -4  -3   0  263.27   16.90
  -4  -3   0  279.97   16.80
  -4  -3   0  276.47   16.50
  -4  -3   0  262.07   16.50
  -4  -3   0  292.27   16.60
  -4  -3   0  243.38   16.20
  -4  -3   0  272.07   15.90
  -4  -3   0  256.37   16.90
   4   3   0  273.77   16.80
   4   3   0  274.57   17.10
   4   3   0  295.77   16.80
   4   3   0  269.97   17.50
   4   3   0  277.67   16.70
   4   3   0  259.17   16.80
   4   3   0  282.47   16.40
   4   3   0  275.17   16.60
   4   3   0  264.47   16.10
   4   3   0  242.28   16.40
  -5  -3   0  803.02   44.60
  -5  -3   0  765.32   45.30
  -5  -3   0  734.33   44.30
  -5  -3   0  816.12   44.60
  -5  -3   0  779.92   44.70
  -5  -3   0  781.22   43.90
  -5  -3   0  781.32   45.10
  -5  -3   0  834.32   45.90
  -5  -3   0  778.32   44.00
  -5  -3   0  782.72   44.90
  -5  -3   0  813.22   45.80
   5   3   0  787.02   45.10
   5   3   0  765.92   44.90
   5   3   0  844.82   46.20
   5   3   0  743.03   45.80
   5   3   0  781.52   44.10
   5   3   0  812.42   45.10
   5   3   0  725.93   44.50
   5   3   0  781.02   45.40
   5   3   0  898.31   45.10
   5   3   0  824.12   44.80
  -6  -3   0  355.16   25.40
  -6  -3   0  422.36   24.10
  -6  -3   0  390.76   25.30
  -6  -3   0  431.76   26.00
  -6  -3   0  402.36   24.20
  -6  -3   0  392.56   24.50
  -6  -3   0  400.36   24.70
  -6  -3   0  389.26   25.20
  -6  -3   0  364.66   24.70
  -6  -3   0  422.36   24.90
   6   3   0  394.86   25.30
   6   3   0  426.36   25.00
   6   3   0  391.86   25.90
   6   3   0  375.06   26.20
   6   3   0  439.26   25.60
   6   3   0  386.06   25.70
   6   3   0  423.36   24.30
   6   3   0  411.56   25.20
   6   3   0  415.46   25.20
   6   3   0  409.36   24.90
   6   3   0  378.26   24.10
  -7  -3   0  644.14   37.00
  -7  -3   0  631.24   35.80
  -7  -3   0  545.55   35.80
  -7  -3   0  589.24   36.50
  -7  -3   0  621.64   34.90
  -7  -3   0  595.14   35.00
  -7  -3   0  634.94   37.00
  -7  -3   0  581.04   35.50
  -7  -3   0  614.54   35.50
  -7  -3   0  570.84   36.90
  -7  -3   0  587.34   36.30
   7   3   0  584.14   36.30
   7   3   0  489.65   36.10
   7   3   0  620.44   35.80
   7   3   0  623.24   35.90
   7   3   0  624.74   35.00
   7   3   0  570.34   36.90
   7   3   0  613.34   35.40
   7   3   0  497.85   35.40
   7   3   0  574.04   36.30
   7   3   0  642.54   36.40
   7   3   0  617.34   38.00
  -8  -3   0  109.39   10.00
  -8  -3   0   83.39   10.00
  -8  -3   0  107.79    9.60
  -8  -3   0   95.69   11.80
  -8  -3   0   88.59   10.50
  -8  -3   0  105.79    9.20
  -8  -3   0   94.19    9.50
  -8  -3   0   87.89   10.10
  -8  -3   0   92.79   11.40
   8   3   0   92.49    9.90
   8   3   0  100.89   10.00
   8   3   0   92.69   13.00
   8   3   0   79.99   12.30
   8   3   0   97.29   10.90
   8   3   0   92.39    9.60
   8   3   0   97.09   10.00
   8   3   0   95.29    8.90
   8   3   0   88.29   11.40
  -9  -3   0  335.17   23.20
  -9  -3   0  304.47   20.50
  -9  -3   0  286.87   22.30
  -9  -3   0  333.67   23.20
  -9  -3   0  261.97   22.70
  -9  -3   0  331.57   21.90
  -9  -3   0  339.17   22.60
  -9  -3   0  283.27   21.00
   9   3   0  304.17   24.70
   9   3   0  325.37   22.60
   9   3   0  268.87   21.60
   9   3   0  254.07   23.90
   9   3   0  316.07   21.60
   9   3   0  311.27   21.60
   9   3   0  250.17   23.90
   9   3   0  293.07   22.90
 -10  -3   0  111.29   15.10
 -10  -3   0  111.19   13.50
 -10  -3   0  126.19   17.00
 -10  -3   0  129.39   13.40
 -10  -3   0  126.29   14.80
 -10  -3   0  132.79   14.00
 -10  -3   0  136.79   13.30
 -10  -3   0  165.28   12.90
 -10  -3   0  134.99   12.80
  10   3   0  135.49   13.60
  10   3   0  112.49   14.80
  10   3   0  123.89   13.90
  10   3   0  152.58   18.90
  10   3   0  120.89   12.80
  10   3   0  147.29   13.40
  10   3   0  113.59   17.30
 -11  -3   0   18.40    7.30
 -11  -3   0   15.50    6.50
 -11  -3   0   26.50    6.10
 -11  -3   0   13.20    5.80
 -11  -3   0   17.70    6.80
 -11  -3   0   13.40    7.10
 -11  -3   0   14.70    8.90
  11   3   0    8.40    6.10
  11   3   0   34.30    7.60
  11   3   0   17.20   11.10
  11   3   0   18.90    6.60
 -12  -3   0    4.60    7.60
 -12  -3   0    4.70    6.30
 -12  -3   0   -4.50    5.10
 -12  -3   0    2.50    7.50
 -12  -3   0    0.10    8.70
 -12  -3   0   -5.00    6.00
  12   3   0   17.60   11.90
  12   3   0    7.80    6.00
  12   3   0    9.50    6.10
  12   3   0    0.90    5.40
  12   3   0    2.30    6.10
 -13  -3   0  217.78   23.70
 -13  -3   0  224.58   22.20
 -13  -3   0  323.87   25.50
 -13  -3   0  283.57   21.60
 -13  -3   0  276.27   24.00
  13   3   0  250.67   23.00
  13   3   0  223.88   21.90
  13   3   0  244.98   22.80
  13   3   0  265.87   23.70
  13  -4   0  270.37   22.90
  13  -4   0  230.38   22.90
  13  -4   0  289.77   22.20
  13  -4   0  333.87   25.60
 -13   4   0  284.47   24.90
 -13   4   0  233.28   30.50
 -13   4   0  280.37   23.70
 -13   4   0  316.97   26.00
 -13   4   0  232.48   21.60
 -13   4   0  249.28   24.60
  12  -4   0  536.65   45.40
  12  -4   0  654.53   41.10
  12  -4   0  535.75   38.60
  12  -4   0  566.54   38.70
 -12   4   0  675.03   41.80
 -12   4   0  592.14   40.50
 -12   4   0  576.34   40.00
 -12   4   0  581.24   40.90
 -12   4   0  589.54   39.80
 -12   4   0  542.75   42.00
  11  -4   0  271.47   27.40
  11  -4   0  270.77   22.10
  11  -4   0  287.47   23.00
  11  -4   0  267.97   20.10
  11  -4   0  286.17   22.00
 -11   4   0  284.27   24.80
 -11   4   0  241.88   21.80
 -11   4   0  273.37   23.60
 -11   4   0  281.17   23.30
 -11   4   0  235.18   25.40
 -11   4   0  318.07   23.50
  10  -4   0   32.70    6.20
  10  -4   0   37.90    8.10
  10  -4   0   31.70    7.20
  10  -4   0   49.90   12.00
  10  -4   0   28.40   12.00
 -10   4   0   36.60    8.40
 -10   4   0   28.30    7.40
 -10   4   0   25.60    9.30
 -10   4   0   49.70    8.90
 -10   4   0   46.50    9.00
 -10   4   0   33.80    8.30
   9  -4   0   11.00    5.20
   9  -4   0   17.80    5.60
   9  -4   0   10.70    3.20
   9  -4   0   15.20    5.30
   9  -4   0   11.30    7.30
  -9   4   0    9.70    9.00
  -9   4   0   10.60    5.30
  -9   4   0   13.40    5.30
  -9   4   0   10.30    7.50
  -9   4   0   25.10    6.60
  -9   4   0   15.80    6.00
  -9   4   0   14.20    5.60
   8  -4   0   17.70    5.10
   8  -4   0   27.80    6.90
   8  -4   0   24.10    7.90
   8  -4   0   27.90    6.40
   8  -4   0   17.60    8.10
   8  -4   0   27.50    4.90
   8  -4   0   26.50    5.80
  -8   4   0   17.20    6.10
  -8   4   0   21.60    6.40
  -8   4   0   24.70    6.20
  -8   4   0   16.50    5.60
  -8   4   0   28.40    6.20
  -8   4   0   19.90    5.80
  -8   4   0   30.50    9.10
  -8   4   0   25.60    8.40
   7  -4   0  113.59   12.00
   7  -4   0  105.19   11.70
   7  -4   0  119.59   10.70
   7  -4   0  116.29   12.70
   7  -4   0  114.89   14.00
   7  -4   0   82.49   10.30
   7  -4   0  118.29    9.00
   7  -4   0  120.89   12.50
   7  -4   0  101.69    9.80
   7  -4   0  116.59   14.70
   7  -4   0  123.39   10.40
  -7   4   0  111.99   12.50
  -7   4   0  101.59   11.20
  -7   4   0  148.39   11.60
  -7   4   0   97.39   11.30
  -7   4   0  129.69   11.90
  -7   4   0  104.69   10.60
  -7   4   0  111.59   11.60
  -7   4   0  113.79   11.80
  -7   4   0  103.69   12.50
  -7   4   0  108.09   10.90
   6  -4   0   20.50    5.90
   6  -4   0   23.00    6.20
   6  -4   0   15.40    3.80
   6  -4   0   18.00    4.10
   6  -4   0   20.60    6.00
   6  -4   0    3.10    4.40
   6  -4   0   10.60    4.70
   6  -4   0   15.50    4.50
   6  -4   0   14.80    3.70
   6  -4   0   12.70    2.70
   6  -4   0    7.70    4.70
  -6   4   0   10.20    3.90
  -6   4   0   23.40    5.10
  -6   4   0   24.30    5.90
  -6   4   0   11.00    4.40
  -6   4   0   17.90    4.70
  -6   4   0   14.20    4.20
  -6   4   0   13.40    4.50
  -6   4   0   14.40    5.10
  -6   4   0   16.20    4.90
  -6   4   0   16.80    5.30
   5  -4   0  168.08   11.90
   5  -4   0  130.49   12.80
   5  -4   0  161.48   11.20
   5  -4   0  151.58   12.90
   5  -4   0  146.39    9.90
   5  -4   0  113.39   11.40
   5  -4   0  155.88   12.30
   5  -4   0  164.68   12.80
   5  -4   0  159.88   11.50
   5  -4   0  142.19   12.70
   5  -4   0  135.29   12.30
  -5   4   0  152.18   12.00
  -5   4   0  151.08   12.30
  -5   4   0  161.68   13.20
  -5   4   0  162.68   12.00
  -5   4   0  182.18   12.50
  -5   4   0  163.18   12.30
  -5   4   0  155.88   12.10
  -5   4   0  156.78   12.00
  -5   4   0  165.98   12.50
  -5   4   0  172.88   12.90
   4  -4   0  138.29    8.40
   4  -4   0  141.79   10.00
   4  -4   0  135.59   10.60
   4  -4   0  120.69   10.60
   4  -4   0  148.59    9.70
   4  -4   0  125.89   10.80
   4  -4   0  140.39   11.30
   4  -4   0  128.09    9.50
   4  -4   0  141.59    9.60
   4  -4   0  127.49   10.60
  -4   4   0  127.29   11.10
  -4   4   0  143.49   10.40
  -4   4   0  126.59   10.30
  -4   4   0  132.79   10.50
  -4   4   0  112.39   11.00
  -4   4   0  128.49   10.10
  -4   4   0  130.89    9.90
  -4   4   0  131.29   10.10
  -4   4   0  144.19   10.70
   3  -4   0  119.99    8.60
   3  -4   0  134.79    9.20
   3  -4   0  138.09    8.90
   3  -4   0  139.99    8.90
   3  -4   0  147.69   10.60
   3  -4   0  127.49    9.50
   3  -4   0  132.49    9.50
   3  -4   0  129.69    7.80
   3  -4   0  132.79    9.90
  -3   4   0  126.59    9.80
  -3   4   0  136.99    9.20
  -3   4   0  131.19    9.50
  -3   4   0  124.79   10.70
  -3   4   0  131.89    9.60
  -3   4   0  126.79    8.70
  -3   4   0  127.79    9.20
  -3   4   0  133.89    9.70
  -3   4   0  125.09    9.50
   2  -4   0  943.51   49.20
   2  -4   0  880.51   49.60
   2  -4   0  886.31   50.19
   2  -4   0  835.12   50.59
   2  -4   0  942.31   49.50
   2  -4   0  853.01   49.90
   2  -4   0  945.71   49.00
   2  -4   0  880.91   49.40
   2  -4   0  884.11   49.20
  -2   4   0  879.31   51.49
  -2   4   0  985.20   49.40
  -2   4   0  932.91   49.90
  -2   4   0  896.31   49.40
  -2   4   0  861.61   50.49
  -2   4   0  922.01   48.30
  -2   4   0  881.01   50.39
  -2   4   0  920.51   50.09
  -2   4   0 1013.30   50.09
  -2   4   0  875.71   49.90
  -2   4   0  912.41   49.99
  -2   4   0  971.60   49.70
   1  -4   0    0.80    1.20
   1  -4   0    0.30    0.90
   1  -4   0    1.00    0.50
   1  -4   0    0.90    0.60
   1  -4   0    5.60    2.00
  -1   4   0    0.10    0.90
  -1   4   0    1.70    0.90
  -1   4   0   -0.70    0.80
  -1   4   0    0.80    0.70
  -1   4   0    1.80    1.50
  -1   4   0    0.50    0.90
  -1   4   0    1.10    1.00
  -1   4   0    1.20    1.70
  -1   4   0    0.60    0.80
  -1   4   0    1.20    1.00
   0  -4   0 2355.76  127.19
   0  -4   0 2351.16  129.19
   0   4   0 2330.37  127.19
   0   4   0 2540.85  127.09
   0   4   0 2443.46  129.19
   0   4   0 2466.65  127.09
   0   4   0 2386.56  128.99
  -1  -4   0  187.08   12.10
  -1  -4   0  177.88   12.00
   1   4   0  184.08    9.70
   1   4   0  169.58   11.70
   1   4   0  177.18    9.80
   1   4   0  183.28   11.80
  -2  -4   0  948.71   51.49
  -2  -4   0  971.10   54.09
  -2  -4   0  971.70   54.09
  -2  -4   0  957.40   52.09
   2   4   0  936.31   52.39
   2   4   0 1020.60   52.79
   2   4   0  940.61   51.99
   2   4   0  962.80   52.09
   2   4   0  994.10   52.19
   2   4   0 1045.00   51.89
   2   4   0  970.30   51.69
   2   4   0  974.00   53.79
   2   4   0  957.40   52.19
   2   4   0  963.80   53.69
  -3  -4   0  308.57   18.20
  -3  -4   0  324.27   19.90
  -3  -4   0  324.07   20.00
  -3  -4   0  335.57   18.40
  -3  -4   0  310.87   18.30
  -3  -4   0  319.77   16.90
  -3  -4   0  305.17   17.70
  -3  -4   0  307.37   17.40
   3   4   0  321.27   18.20
   3   4   0  306.37   18.40
   3   4   0  322.07   18.10
   3   4   0  310.47   18.30
   3   4   0  289.87   19.30
   3   4   0  304.17   18.80
   3   4   0  316.37   18.30
   3   4   0  315.67   17.00
   3   4   0  314.47   18.40
   3   4   0  329.77   18.50
   3   4   0  308.57   17.90
  -4  -4   0 3703.03  192.28
  -4  -4   0 3476.05  192.28
  -4  -4   0 3603.84  192.48
  -4  -4   0 3312.07  192.68
  -4  -4   0 3591.24  191.58
  -4  -4   0 3735.03  194.38
  -4  -4   0 3485.65  191.98
  -4  -4   0 3666.33  191.78
  -4  -4   0 3544.25  192.78
  -4  -4   0 3761.42  196.08
   4   4   0 3668.23  193.08
   4   4   0 3509.95  192.38
   4   4   0 3617.24  192.88
   4   4   0 4102.09  192.98
   4   4   0 3619.14  192.68
   4   4   0 3428.66  193.38
   4   4   0 3550.54  192.28
   4   4   0 3668.43  192.38
   4   4   0 3752.92  192.68
  -5  -4   0    7.80    3.30
  -5  -4   0   13.30    3.40
  -5  -4   0   10.30    2.60
  -5  -4   0   15.50    3.90
  -5  -4   0   13.20    3.20
  -5  -4   0   12.00    2.30
  -5  -4   0   12.00    3.10
  -5  -4   0   15.10    3.70
  -5  -4   0   14.00    3.60
  -5  -4   0    9.20    2.40
   5   4   0   14.40    3.00
   5   4   0   14.90    3.30
   5   4   0   11.00    3.00
   5   4   0    8.10    2.70
   5   4   0   11.60    3.00
   5   4   0   17.40    4.10
   5   4   0   10.20    3.60
   5   4   0   15.30    4.50
   5   4   0    9.90    3.30
   5   4   0   10.60    3.50
  -6  -4   0   47.10    6.70
  -6  -4   0   49.20    5.10
  -6  -4   0   57.19    8.10
  -6  -4   0   44.30    7.50
  -6  -4   0   61.59    8.60
  -6  -4   0   45.90    6.30
  -6  -4   0   58.19    6.00
  -6  -4   0   46.20    7.20
  -6  -4   0   47.50    6.20
   6   4   0   55.29    7.20
   6   4   0   44.70    5.60
   6   4   0   54.59    5.90
   6   4   0   44.80    6.30
   6   4   0   47.10    7.40
   6   4   0   46.10    5.40
   6   4   0   41.70    6.70
   6   4   0   45.50    7.60
   6   4   0   41.70    7.50
   6   4   0   46.80    7.00
   6   4   0   49.99    6.40
  -7  -4   0   -6.20    2.50
  -7  -4   0   -1.20    2.50
  -7  -4   0   -2.40    4.90
  -7  -4   0    0.90    3.20
  -7  -4   0    2.80    3.60
  -7  -4   0   -0.70    3.60
  -7  -4   0   -2.60    2.10
  -7  -4   0    1.30    3.70
  -7  -4   0    4.70    2.90
  -7  -4   0    3.90    5.00
   7   4   0   -2.40    4.50
   7   4   0    0.30    2.60
   7   4   0   -0.10    3.80
   7   4   0    4.80    2.90
   7   4   0    2.80    3.90
   7   4   0    2.80    3.70
   7   4   0    1.90    4.40
   7   4   0    1.00    4.50
   7   4   0    2.90    2.90
   7   4   0    2.30    2.40
   7   4   0   -1.10    2.30
  -8  -4   0  211.38   16.40
  -8  -4   0  195.38   14.50
  -8  -4   0  165.38   14.70
  -8  -4   0  174.38   15.50
  -8  -4   0  175.38   14.80
  -8  -4   0  181.78   13.40
  -8  -4   0  173.68   14.10
  -8  -4   0  173.78   15.40
  -8  -4   0  182.88   13.30
   8   4   0  187.28   15.70
   8   4   0  179.88   14.40
   8   4   0  206.38   13.80
   8   4   0  198.68   17.20
   8   4   0  180.18   17.10
   8   4   0  164.58   14.00
   8   4   0  174.28   14.20
   8   4   0  181.98   14.80
   8   4   0  177.08   16.00
  -9  -4   0   20.20    5.70
  -9  -4   0   19.40    5.70
  -9  -4   0   14.10    6.60
  -9  -4   0   11.00    5.40
  -9  -4   0   19.20    7.50
  -9  -4   0   17.70    4.80
  -9  -4   0   11.00    5.50
  -9  -4   0   10.10    6.00
  -9  -4   0   13.50    4.40
   9   4   0   14.20    5.50
   9   4   0   18.00    9.00
   9   4   0    3.90    3.90
   9   4   0   14.70    4.30
   9   4   0   16.50    6.50
   9   4   0   14.00    4.70
   9   4   0   17.50    5.90
   9   4   0   10.40    4.90
 -10  -4   0  443.06   27.30
 -10  -4   0  349.47   28.70
 -10  -4   0  387.66   25.60
 -10  -4   0  370.46   26.50
 -10  -4   0  416.16   29.10
 -10  -4   0  394.36   28.90
 -10  -4   0  360.26   27.80
 -10  -4   0  399.66   28.40
  10   4   0  392.46   29.80
  10   4   0  367.76   26.50
  10   4   0  421.06   29.70
  10   4   0  384.16   28.40
  10   4   0  403.56   27.60
  10   4   0  329.77   26.90
 -11  -4   0  113.19   15.40
 -11  -4   0  125.39   13.20
 -11  -4   0   74.49   15.60
 -11  -4   0  113.19   14.00
 -11  -4   0  113.49   11.50
 -11  -4   0   96.69   13.20
 -11  -4   0  113.99   15.70
 -11  -4   0   98.69   14.90
  11   4   0  119.99   13.40
  11   4   0  117.39   13.20
  11   4   0  105.59   17.90
  11   4   0  107.29   17.90
  11   4   0  116.99   13.40
  11   4   0  119.99   14.50
 -12  -4   0   11.50    7.20
 -12  -4   0   -5.00    8.20
 -12  -4   0   17.80    9.80
 -12  -4   0    1.80    6.70
 -12  -4   0   19.20    8.00
 -12  -4   0   10.00    5.70
  12   4   0    1.80   20.10
  12   4   0    1.90    5.90
  12   4   0   12.60    6.50
  12   4   0    0.40    5.70
  12   4   0    3.30    5.20
  12   4   0   -5.30   14.10
  12  -5   0  182.58   18.10
  12  -5   0  154.18   25.00
  12  -5   0  195.88   18.80
  12  -5   0  183.98   16.10
  12  -5   0  172.08   18.60
 -12   5   0  217.98   20.50
 -12   5   0  187.38   18.90
 -12   5   0  209.98   19.60
 -12   5   0  179.28   20.20
 -12   5   0  160.88   21.90
 -12   5   0  239.18   21.30
  11  -5   0   40.40   13.80
  11  -5   0   42.30    9.50
  11  -5   0   35.60    7.90
  11  -5   0   25.10    6.30
  11  -5   0   39.00    8.90
 -11   5   0   50.89   10.50
 -11   5   0   30.20    8.70
 -11   5   0   39.20    9.60
 -11   5   0   35.50    8.50
 -11   5   0   49.10   10.30
 -11   5   0   46.00   12.00
  10  -5   0   -4.40    4.50
  10  -5   0   -1.70    4.00
  10  -5   0   13.40    9.10
  10  -5   0   -8.20    8.60
  10  -5   0    3.50    5.20
  10  -5   0   -3.40    3.00
 -10   5   0   -0.20    4.70
 -10   5   0    3.30    6.20
 -10   5   0    4.20    7.10
 -10   5   0   -5.70    4.10
 -10   5   0    2.00    5.10
 -10   5   0    4.70    5.60
   9  -5   0  128.59   10.70
   9  -5   0  134.39   17.70
   9  -5   0  133.39   12.50
   9  -5   0  142.39   13.40
   9  -5   0  124.99   14.60
   9  -5   0  135.79   12.40
  -9   5   0  158.78   14.70
  -9   5   0  118.59   12.80
  -9   5   0  119.89   13.80
  -9   5   0  124.99   13.20
  -9   5   0  113.49   12.50
  -9   5   0  125.29   14.30
  -9   5   0   95.39   15.30
   8  -5   0  182.48   17.90
   8  -5   0  171.28   17.90
   8  -5   0  141.99   15.10
   8  -5   0  185.38   14.60
   8  -5   0  193.48   15.60
   8  -5   0  185.88   14.60
   8  -5   0  180.98   13.00
  -8   5   0  178.48   17.30
  -8   5   0  193.58   17.00
  -8   5   0  187.78   16.50
  -8   5   0  168.28   15.80
  -8   5   0  187.98   15.60
  -8   5   0  221.78   19.50
  -8   5   0  197.78   15.90
  -8   5   0  182.78   15.70
   7  -5   0   38.30    4.70
   7  -5   0   32.50    5.70
   7  -5   0   27.70    7.60
   7  -5   0   43.70    7.10
   7  -5   0   31.20    7.60
   7  -5   0   37.40    9.20
   7  -5   0   45.30    6.70
   7  -5   0   36.60    7.90
   7  -5   0   46.20    7.50
  -7   5   0   32.30    7.80
  -7   5   0   40.40    7.60
  -7   5   0   28.70    6.30
  -7   5   0   40.40    7.40
  -7   5   0   28.50    9.20
  -7   5   0   39.70    7.80
  -7   5   0   21.50    5.80
  -7   5   0   21.20    7.70
  -7   5   0   47.10    8.00
   6  -5   0   38.30    6.00
   6  -5   0   30.00    6.30
   6  -5   0   48.10    7.70
   6  -5   0   41.40    7.00
   6  -5   0   45.30    8.60
   6  -5   0   38.50    7.70
   6  -5   0   33.10    4.00
   6  -5   0   28.60    5.20
   6  -5   0   38.80    6.20
   6  -5   0   34.40    7.80
  -6   5   0   35.70    7.00
  -6   5   0   37.30    6.40
  -6   5   0   39.10    7.00
  -6   5   0   27.00    5.50
  -6   5   0   36.20    7.30
  -6   5   0   46.40    7.00
  -6   5   0   39.80    6.50
  -6   5   0   52.69    7.70
  -6   5   0   36.70    6.90
  -6   5   0   41.30    7.50
   5  -5   0 1111.59   65.39
   5  -5   0 1185.78   63.39
   5  -5   0 1066.29   64.19
   5  -5   0 1144.69   65.59
   5  -5   0 1193.18   63.89
   5  -5   0 1187.38   63.29
   5  -5   0 1056.49   64.59
   5  -5   0 1082.69   64.09
   5  -5   0 1188.98   61.89
   5  -5   0 1203.08   63.19
  -5   5   0 1122.09   64.39
  -5   5   0 1149.08   64.69
  -5   5   0 1202.18   64.99
  -5   5   0 1138.99   64.59
  -5   5   0 1135.09   64.29
  -5   5   0 1135.59   64.19
  -5   5   0 1145.99   66.09
  -5   5   0 1074.99   64.59
  -5   5   0 1181.28   64.49
  -5   5   0 1089.09   63.99
   4  -5   0  163.58   13.70
   4  -5   0  177.48   12.20
   4  -5   0  182.38   11.80
   4  -5   0  189.18   11.90
   4  -5   0  190.48   13.50
   4  -5   0  168.58   12.60
   4  -5   0  173.58   12.80
   4  -5   0  188.78   11.80
   4  -5   0  164.78   10.40
  -4   5   0  200.48   13.50
  -4   5   0  174.48   14.30
  -4   5   0  188.28   13.10
  -4   5   0  178.08   12.60
  -4   5   0  156.08   12.40
  -4   5   0  163.08   12.40
  -4   5   0  172.18   13.00
  -4   5   0  179.28   12.60
   3  -5   0 1171.18   65.59
   3  -5   0 1151.38   63.89
   3  -5   0 1146.09   66.09
   3  -5   0 1125.49   64.39
   3  -5   0 1374.66   65.09
   3  -5   0 1175.18   64.79
   3  -5   0 1088.19   64.99
   3  -5   0 1242.68   63.89
   3  -5   0 1240.98   64.49
  -3   5   0 1186.08   65.09
  -3   5   0 1191.28   65.09
  -3   5   0 1153.38   65.69
  -3   5   0 1179.18   64.49
  -3   5   0 1133.59   63.79
  -3   5   0 1239.98   65.29
  -3   5   0 1096.69   66.69
  -3   5   0 1192.68   65.29
  -3   5   0 1160.58   64.59
   2  -5   0  166.38   10.80
   2  -5   0  162.98   11.70
   2  -5   0  157.28    9.40
   2  -5   0  164.08    9.40
   2  -5   0  156.08    9.60
   2  -5   0  141.39    9.70
   2  -5   0  166.28   11.00
   2  -5   0  161.98    9.70
  -2   5   0  153.68   10.20
  -2   5   0  155.88   10.00
  -2   5   0  142.29   11.10
  -2   5   0  149.88   10.30
  -2   5   0  128.29   11.60
  -2   5   0  154.08    8.80
  -2   5   0  143.09   10.30
  -2   5   0  147.39   10.20
  -2   5   0  155.88    9.80
  -2   5   0  151.68   11.20
  -2   5   0  158.78   10.40
  -2   5   0  166.18    9.90
   1  -5   0 3100.79  160.48
   1  -5   0 3049.40  157.88
   1  -5   0 2749.62  158.78
   1  -5   0 2863.61  157.98
  -1   5   0 3243.58  159.18
  -1   5   0 2934.91  158.68
  -1   5   0 2938.71  160.18
  -1   5   0 2994.80  158.58
  -1   5   0 2960.10  158.08
  -1   5   0 3059.69  158.58
  -1   5   0 3086.59  160.48
  -1   5   0 2968.40  158.28
  -1   5   0 2987.30  158.58
  -1   5   0 2967.30  158.78
   0  -5   0  169.58    9.70
   0  -5   0  176.78   12.30
   0   5   0  179.48    9.60
   0   5   0  164.38   12.10
   0   5   0  188.68   12.20
   0   5   0  174.88   10.00
   0   5   0  180.08    9.80
  -1  -5   0  322.17   20.70
  -1  -5   0  345.97   20.90
   1   5   0  329.47   20.40
  -2  -5   0   59.59    6.10
  -2  -5   0   56.99    6.20
  -2  -5   0   56.79    4.00
   2   5   0   56.79    4.00
   2   5   0   62.69    3.60
   2   5   0   55.49    6.10
   2   5   0   60.09    4.00
   2   5   0   50.99    3.70
   2   5   0   64.19    5.00
   2   5   0   59.59    4.10
   2   5   0   57.69    4.20
   2   5   0   59.49    4.00
   2   5   0   56.69    5.80
  -3  -5   0  459.95   29.00
  -3  -5   0  471.75   26.00
  -3  -5   0  447.06   26.10
  -3  -5   0  497.05   26.80
   3   5   0  487.65   27.20
   3   5   0  487.65   26.40
   3   5   0  480.85   26.70
   3   5   0  504.85   26.20
   3   5   0  465.15   26.70
   3   5   0  432.66   27.10
   3   5   0  496.75   26.90
   3   5   0  469.45   26.90
   3   5   0  515.25   26.70
   3   5   0  459.65   28.50
  -4  -5   0   40.00    6.00
  -4  -5   0   36.10    4.20
  -4  -5   0   36.80    3.50
  -4  -5   0   37.20    3.20
  -4  -5   0   27.30    5.30
  -4  -5   0   35.20    3.60
  -4  -5   0   25.40    3.80
   4   5   0   37.50    4.20
   4   5   0   34.50    4.00
   4   5   0   32.00    4.80
   4   5   0   38.00    4.10
   4   5   0   36.50    4.00
   4   5   0   42.40    5.20
   4   5   0   35.10    4.00
   4   5   0   32.00    4.30
   4   5   0   39.30    4.10
  -5  -5   0  263.37   16.30
  -5  -5   0  246.98   16.40
  -5  -5   0  282.37   19.10
  -5  -5   0  262.77   17.20
  -5  -5   0  285.27   15.90
  -5  -5   0  270.17   17.10
  -5  -5   0  249.38   16.60
  -5  -5   0  263.97   15.40
  -5  -5   0  252.57   15.80
  -5  -5   0  244.18   18.40
   5   5   0  293.77   17.20
   5   5   0  266.77   16.50
   5   5   0  234.38   17.30
   5   5   0  250.17   17.40
   5   5   0  281.47   17.30
   5   5   0  267.47   16.50
   5   5   0  271.57   18.20
   5   5   0  277.27   17.00
   5   5   0  249.68   16.80
   5   5   0  296.37   17.40
  -6  -5   0  155.28   11.20
  -6  -5   0  162.68   12.50
  -6  -5   0  143.59   12.70
  -6  -5   0  130.99   10.50
  -6  -5   0  169.18   10.10
  -6  -5   0  149.29   13.10
  -6  -5   0  131.09   10.00
  -6  -5   0  144.69   11.60
  -6  -5   0  134.79   11.20
  -6  -5   0  140.09   11.10
   6   5   0  159.78   11.50
   6   5   0  159.38   11.70
   6   5   0  142.19   12.10
   6   5   0  156.38   10.80
   6   5   0  155.68   11.40
   6   5   0  125.99   11.50
   6   5   0  153.78   13.10
   6   5   0  159.98   13.10
   6   5   0  124.09   11.30
   6   5   0  138.29   10.50
  -7  -5   0   85.79   11.10
  -7  -5   0   89.09   10.50
  -7  -5   0   98.39    8.10
  -7  -5   0  102.79   10.00
  -7  -5   0  116.99   11.50
  -7  -5   0   99.39    9.00
  -7  -5   0   97.79    8.40
  -7  -5   0   73.49    9.20
  -7  -5   0  107.69    9.70
   7   5   0  133.59   10.20
   7   5   0   97.19   11.10
   7   5   0  111.69    9.20
   7   5   0   92.59   10.70
   7   5   0   98.69   10.70
   7   5   0  104.69    9.80
   7   5   0   92.79   10.90
   7   5   0   93.99   10.40
   7   5   0  104.09    9.50
   7   5   0  109.69   11.50
   7   5   0  107.79    8.80
  -8  -5   0   18.10    4.90
  -8  -5   0   12.10    3.50
  -8  -5   0   21.20    4.80
  -8  -5   0   20.40    6.40
  -8  -5   0   10.50    5.40
  -8  -5   0   25.10    6.70
  -8  -5   0   22.20    5.80
  -8  -5   0    9.70    5.30
   8   5   0   16.00    4.90
   8   5   0   13.50    6.00
   8   5   0   19.70    4.30
   8   5   0   16.50    4.50
   8   5   0   22.90    6.90
   8   5   0   27.70    5.90
   8   5   0   13.90    6.20
   8   5   0   23.10    7.50
   8   5   0    5.40    3.70
  -9  -5   0  101.79   10.20
  -9  -5   0   86.99    8.80
  -9  -5   0   83.89   11.10
  -9  -5   0   89.89   12.60
  -9  -5   0   97.89   14.10
  -9  -5   0   86.39   11.90
  -9  -5   0   81.99   11.20
  -9  -5   0   88.29    9.60
   9   5   0   79.99    8.90
   9   5   0  101.59   12.10
   9   5   0  108.99   10.40
   9   5   0   59.99   12.60
   9   5   0   97.19   10.50
   9   5   0   93.19   11.00
   9   5   0   96.19   10.30
 -10  -5   0   49.10   10.80
 -10  -5   0   44.80    6.60
 -10  -5   0   34.10    8.30
 -10  -5   0   43.30   10.70
 -10  -5   0   33.50    8.70
 -10  -5   0   32.40    7.30
 -10  -5   0   40.80   10.40
  10   5   0   55.09    8.70
  10   5   0   43.60    8.50
  10   5   0   40.70   11.30
  10   5   0   27.30    8.40
  10   5   0   44.40   11.60
  10   5   0   30.20    9.40
  10   5   0   34.90   12.90
 -11  -5   0  159.88   17.90
 -11  -5   0  156.68   19.50
 -11  -5   0  172.08   14.00
 -11  -5   0  164.78   15.50
 -11  -5   0  164.68   17.70
 -11  -5   0  164.18   17.70
  11   5   0  125.19   18.10
  11   5   0  154.58   15.30
  11   5   0  138.09   20.40
  11   5   0  133.19   16.20
  11   5   0  141.59   19.50
  11   5   0  144.59   14.80
  11   5   0  155.58   15.70
 -12  -5   0   -0.40    5.10
 -12  -5   0    0.80    6.80
 -12  -5   0  -14.60   16.10
 -12  -5   0   -4.80    6.30
 -12  -5   0   -4.90    7.30
  12   5   0   -2.30    6.10
  12   5   0   -5.20    5.90
  12   5   0  -10.10    4.90
  12   5   0   -1.60    6.00
  12  -6   0   86.19   13.60
  12  -6   0   54.69   11.70
  12  -6   0   70.29    9.70
  12  -6   0   53.79   18.40
  12  -6   0   76.59   11.50
 -12   6   0   70.19   12.70
 -12   6   0   59.09   14.20
 -12   6   0   68.39   12.70
 -12   6   0   79.89   14.00
 -12   6   0   62.89   12.10
 -12   6   0   50.79   12.00
  11  -6   0    8.20    4.80
  11  -6   0    1.50    6.50
  11  -6   0    5.00    6.20
  11  -6   0   18.20    6.30
  11  -6   0   -4.50   11.30
 -11   6   0   11.40    9.20
 -11   6   0   -2.50    5.30
 -11   6   0   -1.70    5.80
 -11   6   0    9.60    6.70
 -11   6   0   10.30    7.50
 -11   6   0    3.50    6.30
  10  -6   0   23.50   10.20
  10  -6   0   15.90    4.50
  10  -6   0   12.50    6.30
  10  -6   0   -2.10    9.90
  10  -6   0    9.20    5.80
  10  -6   0   14.10    5.10
 -10   6   0   17.30    7.30
 -10   6   0   14.70    6.50
 -10   6   0   17.20    7.10
 -10   6   0   10.40    8.50
 -10   6   0   13.60    6.00
 -10   6   0    8.60    5.90
   9  -6   0   26.20    6.10
   9  -6   0   32.30    6.80
   9  -6   0   31.20   10.00
   9  -6   0   30.60    8.50
   9  -6   0   31.40    7.50
   9  -6   0   30.40    5.40
  -9   6   0   25.00    6.80
  -9   6   0   22.10    6.90
  -9   6   0   31.90   10.10
  -9   6   0   25.80    7.40
  -9   6   0   37.50   11.00
  -9   6   0   17.40   11.20
  -9   6   0   32.00    8.50
   8  -6   0  258.87   19.10
   8  -6   0  221.38   21.20
   8  -6   0  232.48   19.10
   8  -6   0  208.78   21.10
   8  -6   0  256.27   18.40
   8  -6   0  257.97   18.40
   8  -6   0  264.97   16.60
  -8   6   0  231.98   22.20
  -8   6   0  260.47   25.90
  -8   6   0  285.07   21.10
  -8   6   0  198.28   20.40
  -8   6   0  291.37   24.10
  -8   6   0  268.97   19.90
  -8   6   0  282.97   20.30
  -8   6   0  261.47   19.80
   7  -6   0   -3.30    3.90
   7  -6   0    6.50    3.50
   7  -6   0   -6.20    5.70
   7  -6   0    5.00    3.80
   7  -6   0    0.90    2.00
   7  -6   0    7.30    5.40
   7  -6   0   -2.40    7.10
   7  -6   0    1.80    3.00
  -7   6   0   -1.20    3.00
  -7   6   0    6.90    5.90
  -7   6   0    0.20    3.40
  -7   6   0    1.70    3.70
  -7   6   0    2.20    4.50
  -7   6   0  -10.00    5.90
  -7   6   0    0.10    3.40
  -7   6   0    2.00    3.80
   6  -6   0   27.30    8.40
   6  -6   0    9.90    3.60
   6  -6   0   14.40    3.80
   6  -6   0   20.30    4.40
   6  -6   0   14.50    4.10
   6  -6   0   19.20    6.30
   6  -6   0   11.60    3.80
   6  -6   0    6.90    4.80
   6  -6   0    4.40    4.70
   6  -6   0   12.10    6.00
  -6   6   0   21.30    5.40
  -6   6   0   20.60    6.30
  -6   6   0   11.90    4.60
  -6   6   0   14.80    4.90
  -6   6   0   16.10    6.00
  -6   6   0   15.60    4.70
  -6   6   0   13.00    6.00
  -6   6   0   11.70    5.30
  -6   6   0    8.90    3.80
  -6   6   0    6.80    3.80
   5  -6   0   13.90    3.50
   5  -6   0   22.30    3.80
   5  -6   0   14.20    4.40
   5  -6   0   18.50    2.50
   5  -6   0   14.60    3.60
   5  -6   0   17.90    6.10
   5  -6   0   16.80    3.50
   5  -6   0   20.60    5.50
  -5   6   0   16.90    4.60
  -5   6   0   14.30    4.30
  -5   6   0   15.90    4.90
  -5   6   0   16.90    4.30
  -5   6   0   16.10    4.40
  -5   6   0   15.00    5.50
  -5   6   0   16.40    5.20
  -5   6   0   18.00    4.70
  -5   6   0   10.70    3.90
   4  -6   0   12.00    3.30
   4  -6   0    8.40    4.20
   4  -6   0    7.70    3.80
   4  -6   0   13.80    2.90
   4  -6   0   15.40    2.90
   4  -6   0   19.50    3.50
   4  -6   0   15.60    4.90
   4  -6   0   14.50    4.10
  -4   6   0    6.80    3.30
  -4   6   0   12.40    3.50
  -4   6   0   16.80    4.10
  -4   6   0   12.00    3.70
  -4   6   0   19.20    3.90
  -4   6   0   11.30    4.20
  -4   6   0   13.60    3.80
  -4   6   0   18.40    4.00
  -4   6   0   10.80    3.60
   3  -6   0  197.68   11.60
   3  -6   0  186.58   11.70
   3  -6   0  184.28   14.20
   3  -6   0  197.28   12.70
   3  -6   0  210.78   12.30
   3  -6   0  175.08   13.30
   3  -6   0  196.78   11.90
   3  -6   0  177.98   12.90
   3  -6   0  194.58   12.10
  -3   6   0  171.98   12.80
  -3   6   0  182.58   12.80
  -3   6   0  176.68   12.80
  -3   6   0  171.18   14.70
  -3   6   0  158.68   13.50
  -3   6   0  198.18   14.00
  -3   6   0  210.18   12.90
  -3   6   0  213.58   13.40
  -3   6   0  188.88   11.90
  -3   6   0  183.88   12.50
   2  -6   0 4184.58  214.68
   2  -6   0 3859.91  215.68
   2  -6   0 4162.58  216.68
   2  -6   0 4009.30  214.88
  -2   6   0 4157.18  217.78
  -2   6   0 4181.98  216.18
  -2   6   0 4035.40  217.58
  -2   6   0 4047.00  216.08
  -2   6   0 4027.00  215.48
  -2   6   0 4072.09  214.68
  -2   6   0 4019.10  216.28
  -2   6   0 4113.39  216.18
  -2   6   0 4094.79  215.78
  -2   6   0 4306.37  215.98
  -2   6   0 4036.70  215.98
  -2   6   0 3764.22  218.58
   1  -6   0   21.00    4.40
   1  -6   0   22.10    3.00
  -1   6   0   23.90    2.70
  -1   6   0   26.80    3.60
  -1   6   0   33.00    5.10
  -1   6   0   19.20    2.70
  -1   6   0   23.40    2.70
  -1   6   0   21.70    2.60
  -1   6   0   22.60    2.40
  -1   6   0   21.60    4.30
  -1   6   0   18.10    4.20
  -1   6   0   23.40    2.30
  -1   6   0   25.70    2.70
   0  -6   0  197.08   13.70
   0   6   0  196.18   10.70
   0   6   0  187.88   10.30
   0   6   0  194.88   13.40
   0   6   0  184.78   10.80
   0   6   0  184.08   10.50
   0   6   0  186.18   13.50
  -1  -6   0  169.38   12.20
  -1  -6   0  150.48   11.70
   1   6   0  141.19   11.10
   1   6   0  150.38   11.60
  -2  -6   0  179.98   13.20
  -2  -6   0  149.79   12.60
   2   6   0  169.38    9.40
   2   6   0  168.98    9.40
   2   6   0  154.08    9.60
   2   6   0  162.48    9.50
   2   6   0  180.38   11.20
   2   6   0  161.08    9.30
   2   6   0  202.38   12.90
   2   6   0  170.68    9.50
   2   6   0  178.28    9.80
   2   6   0  169.58    9.80
  -3  -6   0  138.99   11.60
  -3  -6   0  139.19   11.50
  -3  -6   0  136.09    8.70
   3   6   0  137.79    8.80
   3   6   0  138.89    8.40
   3   6   0  129.69    9.10
   3   6   0  133.89    8.90
   3   6   0  134.49    8.90
   3   6   0  145.89    8.70
   3   6   0  130.29   10.80
   3   6   0  138.49    9.50
   3   6   0  126.79    8.70
  -4  -6   0 1605.54   81.19
  -4  -6   0 1411.06   80.19
  -4  -6   0 1553.14   84.29
  -4  -6   0 1499.65   79.99
  -4  -6   0 1462.25   86.19
   4   6   0 1480.65   81.39
   4   6   0 1562.74   81.29
   4   6   0 1538.15   79.49
   4   6   0 1601.34   81.19
   4   6   0 1510.25   81.09
   4   6   0 1483.05   80.79
   4   6   0 1402.66   81.19
   4   6   0 1428.76   81.79
   4   6   0 1480.35   81.49
   4   6   0 1468.05   81.89
  -5  -6   0   55.39    8.30
  -5  -6   0   54.09    8.50
  -5  -6   0   56.69    6.00
  -5  -6   0   42.80    5.30
  -5  -6   0   47.30    4.60
  -5  -6   0   52.79    5.70
   5   6   0   60.19    5.80
   5   6   0   55.09    5.60
   5   6   0   49.00    6.80
   5   6   0   56.79    6.40
   5   6   0   50.49    6.10
   5   6   0   62.19    5.80
   5   6   0   49.99    5.30
   5   6   0   40.60    7.50
   5   6   0   59.59    5.60
   5   6   0   55.69    5.80
  -6  -6   0  250.97   17.80
  -6  -6   0  223.38   14.10
  -6  -6   0  201.68   14.10
  -6  -6   0  221.38   15.00
  -6  -6   0  212.48   12.50
  -6  -6   0  216.68   13.30
  -6  -6   0  201.08   15.10
  -6  -6   0  233.18   17.30
  -6  -6   0  186.28   14.20
   6   6   0  223.28   14.80
   6   6   0  223.38   15.40
   6   6   0  192.28   15.90
   6   6   0  204.28   14.60
   6   6   0  205.88   15.20
   6   6   0  209.88   14.20
   6   6   0  195.38   15.70
   6   6   0  232.98   15.20
   6   6   0  214.58   14.20
   6   6   0  215.78   17.00
   6   6   0  181.78   15.20
  -7  -6   0   20.30    4.20
  -7  -6   0   23.50    3.60
  -7  -6   0   22.70    4.30
  -7  -6   0   34.30    7.50
  -7  -6   0   31.90    7.50
  -7  -6   0   21.00    4.40
  -7  -6   0   31.40    6.50
  -7  -6   0   36.60    6.00
  -7  -6   0   18.90    4.90
   7   6   0   23.60    6.50
   7   6   0   27.70    5.40
   7   6   0   24.10    6.70
   7   6   0   21.50    4.70
   7   6   0   24.10    5.20
   7   6   0   40.50    7.60
   7   6   0   32.60    6.50
   7   6   0   28.70    4.60
   7   6   0   27.80    6.50
   7   6   0   35.70    6.00
  -8  -6   0   38.00    5.00
  -8  -6   0   38.40    7.90
  -8  -6   0   26.50    7.40
  -8  -6   0   40.40    7.20
  -8  -6   0   25.20    5.40
  -8  -6   0   43.40    5.90
  -8  -6   0   28.70    6.40
  -8  -6   0   43.50    6.40
   8   6   0   24.10    6.70
   8   6   0   36.60    5.90
   8   6   0   40.30    8.70
   8   6   0   39.10    8.80
   8   6   0   19.90    6.40
   8   6   0   37.40    5.90
   8   6   0   26.80    6.80
   8   6   0   43.40    7.30
   8   6   0   30.80    5.70
  -9  -6   0  122.19   14.40
  -9  -6   0  120.39   11.60
  -9  -6   0  129.29   13.30
  -9  -6   0  110.09   14.00
  -9  -6   0  128.99   14.00
  -9  -6   0  148.29   12.50
  -9  -6   0  135.49   10.80
   9   6   0  135.49   12.90
   9   6   0  147.09   12.90
   9   6   0  148.29   13.10
   9   6   0  162.58   18.50
   9   6   0  129.49   14.40
   9   6   0  124.59   12.50
   9   6   0  141.59   11.60
   9   6   0  188.68   16.30
   9   6   0  116.29   17.00
 -10  -6   0   51.19    8.30
 -10  -6   0   58.59   10.10
 -10  -6   0   55.49    7.50
 -10  -6   0   64.29    9.10
 -10  -6   0   51.99   10.40
 -10  -6   0   45.10   10.40
 -10  -6   0   56.39   11.30
 -10  -6   0   55.99   10.90
  10   6   0   68.49   13.30
  10   6   0   54.49   14.60
  10   6   0   66.79   10.20
  10   6   0   60.29   11.30
  10   6   0   52.79    8.70
  10   6   0   50.79   11.80
 -11  -6   0   33.70    7.90
 -11  -6   0   17.40    9.00
 -11  -6   0   16.20    8.10
 -11  -6   0   30.40   11.20
 -11  -6   0   22.20    8.20
 -11  -6   0   46.90   12.00
  11   6   0   26.90   11.00
  11   6   0   31.40   13.60
  11   6   0   32.80    9.50
  11   6   0   27.60    7.90
  11   6   0   24.80    7.30
  11   6   0   29.30    7.50
  11   6   0   38.70   12.70
 -12  -6   0    5.50    9.20
 -12  -6   0   -9.10    9.60
 -12  -6   0    1.60    7.90
 -12  -6   0   12.20    8.80
 -12  -6   0    6.10    7.80
 -12  -6   0   -0.30   14.40
 -12  -6   0   -1.50    5.10
  12   6   0  -10.40   13.20
  12   6   0    4.50    6.10
  12   6   0    1.10   17.60
  12   6   0    8.60    7.10
  12   6   0   -1.70    5.80
  12   6   0   -0.50    5.50
  12  -7   0   77.89   13.20
  12  -7   0   84.59   13.60
  12  -7   0   82.99   12.20
  12  -7   0  112.29   21.50
  12  -7   0   83.79   10.50
 -12   7   0   81.39   16.60
 -12   7   0   72.29   13.80
 -12   7   0  107.89   16.70
 -12   7   0   70.29   13.20
 -12   7   0   73.19   13.90
 -12   7   0  111.59   15.60
  11  -7   0   38.10    6.90
  11  -7   0   31.70    8.80
  11  -7   0   38.80    8.50
  11  -7   0   34.00   14.70
  11  -7   0   31.30   14.50
  11  -7   0   49.70   10.00
 -11   7   0   52.39   10.30
 -11   7   0   33.20    9.60
 -11   7   0   26.30    9.10
 -11   7   0   33.80   11.00
 -11   7   0   29.20    9.20
 -11   7   0   29.80    9.40
  10  -7   0   -3.40    3.50
  10  -7   0   -1.10    5.80
  10  -7   0   -1.30    4.00
  10  -7   0   -2.70    5.20
  10  -7   0    4.60   10.80
 -10   7   0    1.70    6.00
 -10   7   0    1.80    4.70
 -10   7   0    4.20    7.40
 -10   7   0   -2.30    5.20
 -10   7   0    5.40    6.20
 -10   7   0    3.50    5.70
 -10   7   0  -35.40   13.80
   9  -7   0   69.29   10.50
   9  -7   0   63.79   11.00
   9  -7   0   43.00   12.50
   9  -7   0   59.79    9.30
   9  -7   0   64.79    9.40
   9  -7   0   56.39    6.80
  -9   7   0   55.89    9.90
  -9   7   0   56.59    9.60
  -9   7   0   55.99   10.70
  -9   7   0   50.59    9.50
  -9   7   0   92.59   14.00
  -9   7   0   46.10   12.50
  -9   7   0   62.99   11.50
   8  -7   0  288.97   19.60
   8  -7   0  269.87   18.30
   8  -7   0  245.78   22.10
   8  -7   0  182.88   18.20
   8  -7   0  231.08   15.90
   8  -7   0  245.28   18.40
  -8   7   0  253.27   19.90
  -8   7   0  247.68   21.40
  -8   7   0  264.57   22.80
  -8   7   0  266.07   20.60
  -8   7   0  311.27   27.70
  -8   7   0  227.28   22.90
  -8   7   0  268.37   20.80
  -8   7   0  250.87   21.40
   7  -7   0  464.75   32.30
   7  -7   0  500.35   31.20
   7  -7   0  455.35   30.30
   7  -7   0  474.75   33.90
   7  -7   0  541.15   30.60
   7  -7   0  500.65   30.50
  -7   7   0  517.35   32.80
  -7   7   0  438.66   33.00
  -7   7   0  532.05   32.40
  -7   7   0  496.05   32.30
  -7   7   0  493.55   32.30
  -7   7   0  488.25   34.10
  -7   7   0  476.05   32.60
  -7   7   0  521.25   32.90
   6  -7   0   -3.70    2.40
   6  -7   0    2.60    6.30
   6  -7   0   -2.30    5.70
   6  -7   0   -8.00    4.10
   6  -7   0    2.80    3.10
   6  -7   0    0.60    2.40
  -6   7   0    0.40    3.50
  -6   7   0   -1.00    3.20
  -6   7   0    1.50    3.50
  -6   7   0    7.80    5.50
  -6   7   0   -2.20    4.90
  -6   7   0    8.50    4.60
  -6   7   0    5.20    4.40
  -6   7   0   -0.30    3.10
  -6   7   0   -0.80    4.10
   5  -7   0  166.48   13.40
   5  -7   0  145.19   14.80
   5  -7   0  167.08   11.30
   5  -7   0  159.78   14.50
   5  -7   0  154.18   11.30
   5  -7   0  163.38   12.00
   5  -7   0  161.98   13.90
  -5   7   0  155.48   13.30
  -5   7   0  180.38   13.20
  -5   7   0  156.18   12.70
  -5   7   0  165.08   13.20
  -5   7   0  126.49   12.90
  -5   7   0  164.78   12.80
  -5   7   0  153.68   14.80
  -5   7   0  163.18   12.80
   4  -7   0   68.69    7.70
   4  -7   0   75.59    6.30
   4  -7   0   60.19    6.20
   4  -7   0   72.09    5.80
   4  -7   0   57.39    9.10
   4  -7   0   62.49    5.60
   4  -7   0   58.79    7.50
   4  -7   0   68.69    5.50
   4  -7   0   59.29    8.00
  -4   7   0   64.19    7.30
  -4   7   0   59.99    6.70
  -4   7   0   50.69    6.20
  -4   7   0   65.49    7.10
  -4   7   0   58.89    6.90
  -4   7   0   66.29    9.70
  -4   7   0   39.80    6.50
  -4   7   0   68.29    5.70
  -4   7   0   53.29    7.10
  -4   7   0   48.50    7.30
   3  -7   0   19.10    3.00
   3  -7   0    8.40    3.30
   3  -7   0   12.60    3.50
   3  -7   0   14.90    2.50
   3  -7   0   12.80    1.90
   3  -7   0   14.70    3.10
   3  -7   0   22.00    5.50
  -3   7   0   23.70    5.00
  -3   7   0   11.30    3.10
  -3   7   0   10.80    2.90
  -3   7   0   11.30    3.20
  -3   7   0   12.40    3.20
  -3   7   0    9.80    4.50
  -3   7   0   11.60    3.10
  -3   7   0    7.20    2.80
   2  -7   0    8.30    2.70
   2  -7   0   12.30    1.90
   2  -7   0   11.10    2.30
  -2   7   0   10.30    2.50
  -2   7   0   10.90    2.50
  -2   7   0   10.00    1.80
  -2   7   0   10.20    2.50
  -2   7   0    5.10    2.70
  -2   7   0   20.70    3.50
  -2   7   0    8.70    2.50
  -2   7   0   14.30    2.60
  -2   7   0   11.10    4.30
  -2   7   0   10.80    2.70
  -2   7   0    9.20    2.50
   1  -7   0  391.36   22.50
  -1   7   0  387.96   21.80
  -1   7   0  401.36   24.90
  -1   7   0  420.06   23.50
  -1   7   0  392.36   22.50
  -1   7   0  374.96   22.40
  -1   7   0  396.26   24.80
  -1   7   0  393.96   22.30
  -1   7   0  405.86   22.10
  -1   7   0  379.66   22.40
   0  -7   0  108.59    9.80
   0   7   0   99.59    6.40
   0   7   0  121.89    9.60
   0   7   0  100.39    6.60
   0   7   0  113.49    6.60
   0   7   0  103.89    8.30
   0   7   0  102.19    6.10
   0   7   0  121.69    9.70
  -1  -7   0   67.39    7.60
   1   7   0   61.69    7.10
  -2  -7   0   44.50    6.90
  -2  -7   0   37.80    6.40
   2   7   0   35.30    5.90
   2   7   0   39.90    2.70
   2   7   0   35.30    2.80
   2   7   0   42.60    3.00
   2   7   0   40.90    2.90
   2   7   0   42.20    4.70
  -3  -7   0  246.28   17.40
  -3  -7   0  235.28   17.40
   3   7   0  201.58   14.30
   3   7   0  241.48   13.20
   3   7   0  227.18   13.50
   3   7   0  209.48   13.50
   3   7   0  225.88   13.30
   3   7   0  218.58   13.00
   3   7   0  232.98   13.40
   3   7   0  219.68   13.30
   3   7   0  226.48   13.30
   3   7   0  237.28   16.40
  -4  -7   0    5.70    2.10
  -4  -7   0    8.90    4.10
  -4  -7   0    1.70    3.30
   4   7   0    5.30    1.60
   4   7   0    5.50    1.50
   4   7   0    3.20    2.50
   4   7   0    0.80    1.90
   4   7   0    3.60    3.30
   4   7   0    7.30    2.40
   4   7   0    1.20    2.00
   4   7   0    3.50    1.90
   4   7   0    2.20    2.10
   4   7   0    4.10    1.90
   4   7   0    4.40    2.00
  -5  -7   0  502.25   27.80
  -5  -7   0  508.85   29.40
  -5  -7   0  554.64   33.40
  -5  -7   0  497.45   28.20
  -5  -7   0  541.15   33.30
   5   7   0  526.95   29.60
   5   7   0  483.85   29.30
   5   7   0  492.35   29.60
   5   7   0  481.25   29.20
   5   7   0  486.45   30.20
   5   7   0  477.85   32.10
   5   7   0  520.75   29.40
   5   7   0  511.55   30.20
   5   7   0  481.85   29.20
   5   7   0  494.25   29.30
  -6  -7   0   -1.20    2.50
  -6  -7   0    1.20    3.50
  -6  -7   0    1.20    3.50
  -6  -7   0    1.90    3.40
   6   7   0    3.10    2.50
   6   7   0    3.60    2.70
   6   7   0    1.70    2.30
   6   7   0    0.60    1.90
   6   7   0   -1.00    4.10
   6   7   0    4.60    4.10
   6   7   0    1.30    4.00
   6   7   0    1.40    2.40
   6   7   0   -1.00    3.60
   6   7   0    9.20    3.50
   6   7   0   -1.60    3.30
  -7  -7   0   45.50    9.30
  -7  -7   0   47.80    8.50
  -7  -7   0   65.19    6.60
  -7  -7   0   53.69    9.70
  -7  -7   0   58.99    8.20
   7   7   0   48.10    8.00
   7   7   0   58.99    7.00
   7   7   0   57.69   11.00
   7   7   0   43.30    6.70
   7   7   0   56.99    8.80
   7   7   0   67.19    9.80
   7   7   0   67.09    6.70
   7   7   0   62.39    7.20
  -8  -7   0    5.50    3.50
  -8  -7   0   16.40    5.30
  -8  -7   0   11.80    6.20
  -8  -7   0    6.40    2.20
  -8  -7   0   13.00    4.20
  -8  -7   0   11.90    5.70
  -8  -7   0    8.50    4.80
   8   7   0   10.80    5.90
   8   7   0   18.70    7.20
   8   7   0   10.80    3.80
   8   7   0    7.30    4.40
   8   7   0   11.70    4.60
   8   7   0    9.60    5.40
   8   7   0    5.10    3.40
   8   7   0    4.40    3.90
  -9  -7   0   45.90    9.10
  -9  -7   0   54.89    7.60
  -9  -7   0   49.10    5.60
  -9  -7   0   48.70    7.30
  -9  -7   0   48.00    6.90
  -9  -7   0   59.59   11.90
  -9  -7   0   28.20    6.80
  -9  -7   0   33.50    9.30
   9   7   0   48.60    9.80
   9   7   0   35.40    7.30
   9   7   0   49.10   12.70
   9   7   0   66.39    9.10
   9   7   0   48.90    6.80
   9   7   0   48.00   10.50
   9   7   0   48.00   10.20
   9   7   0   44.70    7.60
   9   7   0   49.00    8.30
 -10  -7   0   80.49    7.80
 -10  -7   0   49.20   11.70
 -10  -7   0   58.19    9.10
 -10  -7   0   64.59   12.00
 -10  -7   0   68.19    9.40
 -10  -7   0   69.89   11.00
 -10  -7   0   80.39    9.30
 -10  -7   0   60.89   11.60
  10   7   0   94.69   15.00
  10   7   0   59.39   12.00
  10   7   0   71.19   10.40
  10   7   0   91.49   13.60
  10   7   0   83.39   14.40
  10   7   0   74.29   16.10
  10   7   0   76.39   10.80
 -11  -7   0  168.98   17.50
 -11  -7   0  176.78   16.70
 -11  -7   0  152.58   16.80
 -11  -7   0  201.58   14.20
 -11  -7   0  196.28   20.70
 -11  -7   0  168.38   19.40
  11   7   0  220.08   18.00
  11   7   0  213.18   17.30
  11   7   0  193.18   17.00
  11   7   0  132.39   17.80
  11   7   0  152.38   18.70
  11   7   0  174.28   23.10
 -12  -7   0    5.90    8.70
  12   7   0  -13.30   27.10
  11  -8   0   62.09    8.20
  11  -8   0   68.09   10.90
  11  -8   0   52.79   11.20
  11  -8   0   69.39   16.10
  11  -8   0   38.30   15.10
  11  -8   0   67.39   11.40
 -11   8   0   74.89   13.30
 -11   8   0   67.19   13.30
 -11   8   0   54.29   14.70
 -11   8   0   66.29   12.30
 -11   8   0   71.49   12.60
 -11   8   0   52.79   11.50
  10  -8   0   11.40    6.70
  10  -8   0   -6.20    9.20
  10  -8   0   15.70   11.60
  10  -8   0    8.60    4.20
  10  -8   0   14.90    5.50
  10  -8   0    7.60    6.10
 -10   8   0   -2.10   15.40
 -10   8   0    0.40    5.80
 -10   8   0   14.30    7.40
 -10   8   0   -1.60    5.90
 -10   8   0    5.50    8.20
 -10   8   0    5.20    6.30
 -10   8   0   13.50    6.90
   9  -8   0  238.08   17.00
   9  -8   0  209.68   23.40
   9  -8   0  204.38   21.50
   9  -8   0  150.78   17.30
   9  -8   0  200.58   14.20
   9  -8   0  207.08   17.70
  -9   8   0  230.48   22.50
  -9   8   0  168.38   18.60
  -9   8   0  224.18   19.00
  -9   8   0  178.08   18.30
  -9   8   0  209.38   18.50
  -9   8   0  243.38   19.50
  -9   8   0  228.48   21.00
   8  -8   0  158.28   14.50
   8  -8   0  170.88   18.30
   8  -8   0  127.69   17.70
   8  -8   0  183.68   14.40
   8  -8   0  180.58   15.10
  -8   8   0  188.18   19.80
  -8   8   0  157.38   16.30
  -8   8   0  145.89   19.20
  -8   8   0  170.98   15.80
  -8   8   0  205.08   18.80
  -8   8   0  180.38   16.10
  -8   8   0  207.18   16.90
  -8   8   0  197.58   16.80
   7  -8   0  244.18   16.90
   7  -8   0  257.57   17.80
   7  -8   0  254.17   17.20
   7  -8   0  202.78   18.80
   7  -8   0  269.17   17.10
  -7   8   0  222.98   18.60
  -7   8   0  232.48   18.90
  -7   8   0  233.68   19.10
  -7   8   0  229.38   19.30
  -7   8   0  202.18   20.80
  -7   8   0  239.68   18.60
  -7   8   0  219.28   18.50
  -7   8   0  249.18   21.00
   6  -8   0   26.00    6.10
   6  -8   0   18.10    8.30
   6  -8   0    8.50    3.50
   6  -8   0   14.40    6.00
   6  -8   0   10.70    3.50
   6  -8   0   17.30    4.00
  -6   8   0   19.60    6.80
  -6   8   0    8.70    4.30
  -6   8   0   21.00    5.40
  -6   8   0   15.00    5.10
  -6   8   0   14.70    5.00
  -6   8   0    4.70    4.90
  -6   8   0   19.30    5.90
  -6   8   0   17.50    5.30
   5  -8   0    0.40    4.80
   5  -8   0    3.30    1.90
   5  -8   0   -7.90    6.30
   5  -8   0    1.00    4.20
   5  -8   0    3.70    2.70
   5  -8   0    1.70    2.20
   5  -8   0   -0.80    2.10
   5  -8   0    0.10    3.40
   5  -8   0   -2.10    5.00
  -5   8   0    5.90    3.30
  -5   8   0    0.80    3.80
  -5   8   0    4.20    3.60
  -5   8   0   -1.30    3.00
  -5   8   0    1.90    4.20
  -5   8   0    0.80    4.40
  -5   8   0    0.60    4.40
  -5   8   0   -1.20    3.40
  -5   8   0    2.40    3.00
   4  -8   0   54.29    7.30
   4  -8   0   53.79    5.60
   4  -8   0   58.59    8.10
   4  -8   0   63.99    7.10
   4  -8   0   57.69    5.40
   4  -8   0   51.49    5.30
   4  -8   0   44.60    9.00
   4  -8   0   56.99    4.80
  -4   8   0   30.20    7.60
  -4   8   0   45.80    6.50
  -4   8   0   51.79    8.00
  -4   8   0   57.09    7.70
  -4   8   0   46.50    6.80
  -4   8   0   59.29    6.80
  -4   8   0   59.79    7.50
  -4   8   0   67.89    7.00
  -4   8   0   60.89    5.40
  -4   8   0   61.09    7.90
   3  -8   0    5.30    1.60
   3  -8   0    7.50    3.50
   3  -8   0    8.10    2.20
   3  -8   0    5.50    3.00
  -3   8   0    5.90    2.80
  -3   8   0    7.90    2.80
  -3   8   0    5.20    2.20
  -3   8   0   10.50    3.10
  -3   8   0    7.50    2.80
  -3   8   0    6.50    2.70
  -3   8   0    3.90    3.10
  -3   8   0    4.00    2.90
  -3   8   0    2.90    3.40
   2  -8   0 2534.95  130.89
   2  -8   0 2497.25  133.39
  -2   8   0 2359.06  132.39
  -2   8   0 2385.96  133.09
  -2   8   0 2465.65  133.19
  -2   8   0 2400.36  133.09
  -2   8   0 2465.05  135.39
  -2   8   0 2497.15  132.69
  -2   8   0 2363.66  136.79
  -2   8   0 2427.86  135.29
  -2   8   0 2678.53  133.69
  -2   8   0 2536.75  133.19
  -2   8   0 2728.13  131.99
  -2   8   0 2368.86  132.59
   1  -8   0  262.17   15.60
   1  -8   0  273.57   19.00
  -1   8   0  257.57   15.80
  -1   8   0  261.47   15.90
  -1   8   0  253.77   15.60
  -1   8   0  290.97   17.30
  -1   8   0  263.27   15.90
  -1   8   0  246.18   18.30
  -1   8   0  274.67   15.30
  -1   8   0  274.07   15.60
  -1   8   0  253.57   18.40
  -1   8   0  276.27   16.00
   0  -8   0  516.35   32.80
   0   8   0  534.35   27.90
   0   8   0  516.15   28.60
   0   8   0  514.65   28.60
   0   8   0  529.85   32.30
   0   8   0  499.15   28.10
   0   8   0  529.35   28.30
   0   8   0  563.54   32.60
   0   8   0  517.95   28.60
   0   8   0  529.85   31.00
  -1  -8   0   49.70    8.30
   1   8   0   61.79    9.20
  -2  -8   0  108.69   10.40
  -2  -8   0   94.19    9.90
   2   8   0   86.09    9.20
   2   8   0   94.29    5.70
   2   8   0   97.09    5.60
   2   8   0   97.19    5.50
   2   8   0   81.69    5.50
   2   8   0   89.99    7.80
  -3  -8   0  124.89   12.40
  -3  -8   0  138.09   12.70
   3   8   0  133.39   10.20
   3   8   0  135.79    8.60
   3   8   0  140.29    9.00
   3   8   0  138.69    8.70
   3   8   0  140.89    8.60
   3   8   0  128.99   11.90
   3   8   0  145.09    8.70
   3   8   0  133.49    8.60
  -4  -8   0  270.57   20.40
  -4  -8   0  271.27   20.40
   4   8   0  266.87   16.10
   4   8   0  255.67   16.10
   4   8   0  275.87   17.20
   4   8   0  285.27   16.30
   4   8   0  283.97   16.40
   4   8   0  254.67   15.90
   4   8   0  261.87   15.70
   4   8   0  252.87   16.30
   4   8   0  268.87   16.80
   4   8   0  259.27   19.20
  -5  -8   0  197.48   13.40
  -5  -8   0  229.48   17.80
  -5  -8   0  198.88   17.30
   5   8   0  210.58   13.90
   5   8   0  195.68   13.40
   5   8   0  203.68   13.90
   5   8   0  185.18   14.60
   5   8   0  208.48   13.50
   5   8   0  224.48   14.50
   5   8   0  199.18   13.40
   5   8   0  177.98   16.20
   5   8   0  199.28   14.40
   5   8   0  187.28   13.50
  -6  -8   0   35.40    8.20
  -6  -8   0   54.39   10.00
  -6  -8   0   42.30    6.00
  -6  -8   0   41.10    4.40
   6   8   0   52.29    6.50
   6   8   0   48.70    8.60
   6   8   0   52.19    7.10
   6   8   0   66.39   10.00
   6   8   0   48.50    6.30
   6   8   0   36.20    9.80
   6   8   0   43.00    5.90
   6   8   0   39.50    5.80
   6   8   0   52.69    7.70
   6   8   0   56.19    8.40
   6   8   0   44.80    6.00
  -7  -8   0    1.20    3.40
  -7  -8   0    7.10    4.40
  -7  -8   0   -2.60    4.30
  -7  -8   0   -0.10    2.40
  -7  -8   0   11.30    5.40
   7   8   0    0.20    3.40
   7   8   0    3.20    5.50
   7   8   0   -1.90    2.70
   7   8   0    1.40    3.10
   7   8   0    7.50    5.00
   7   8   0    0.90    2.80
   7   8   0    8.70    3.60
   7   8   0    0.90    4.30
  -8  -8   0   86.89   13.80
  -8  -8   0   65.29   12.50
  -8  -8   0   82.69    9.50
  -8  -8   0   81.09   12.90
   8   8   0   72.39    8.80
   8   8   0   86.69    9.20
   8   8   0   83.59   11.40
   8   8   0   83.99    8.40
   8   8   0   67.49    9.20
   8   8   0   61.09   10.80
   8   8   0   85.99    9.00
   8   8   0   78.69   12.10
  -9  -8   0   34.00    7.70
  -9  -8   0   26.90    8.30
  -9  -8   0   40.00    6.50
  -9  -8   0   33.70    9.60
   9   8   0   44.50    7.90
   9   8   0   44.10   10.60
   9   8   0   68.19    9.40
   9   8   0   34.80   11.70
   9   8   0   44.10    6.70
   9   8   0   34.90    9.80
   9   8   0   42.70    9.70
   9   8   0   43.00    7.90
   9   8   0   36.20    7.30
 -10  -8   0   11.50    8.20
 -10  -8   0    3.20    7.10
 -10  -8   0   21.10    6.40
 -10  -8   0   14.10    7.60
  10   8   0   20.70    6.40
  10   8   0   15.30    5.80
  10   8   0    8.10    4.70
  10   8   0   33.50   11.50
  10   8   0   15.00    7.50
  10   8   0   -1.30    9.60
  10   8   0   17.70    8.10
 -11  -8   0    4.90    8.30
 -11  -8   0    2.80    8.20
 -11  -8   0    4.40    7.10
 -11  -8   0  -12.20    7.10
  11   8   0   -5.40    4.80
  11   8   0   -9.70   13.10
  11   8   0   -2.50    5.50
  11   8   0    7.30   10.80
  11   8   0   10.10    6.90
  11   8   0   -1.70    5.10
  11  -9   0   40.00    9.20
  11  -9   0   11.70   14.30
  11  -9   0   34.40   13.50
  11  -9   0   17.90    9.70
  11  -9   0   30.30    7.50
 -11   9   0   31.80    9.40
 -11   9   0   47.70   12.40
 -11   9   0   46.10   13.60
 -11   9   0   30.20    9.90
 -11   9   0   22.40    8.20
 -11   9   0   31.60   10.30
  10  -9   0    0.40    5.90
  10  -9   0    7.30    9.10
  10  -9   0   -3.70    4.70
  10  -9   0  -11.40   10.40
 -10   9   0  -13.00   16.70
 -10   9   0   -9.40    9.70
 -10   9   0   -8.60    5.60
 -10   9   0    5.30    6.70
 -10   9   0  -14.10    5.80
 -10   9   0    1.50    5.90
 -10   9   0   -6.10    5.40
   9  -9   0   92.99   12.30
   9  -9   0   57.39   14.10
   9  -9   0   88.39   10.70
   9  -9   0   67.39    9.30
   9  -9   0   61.69   13.60
   9  -9   0   59.19    9.50
  -9   9   0   83.49   14.40
  -9   9   0   65.09   15.40
  -9   9   0   55.89   11.00
  -9   9   0   68.89   11.40
  -9   9   0   66.19   11.30
  -9   9   0   61.79   11.10
  -9   9   0   63.99   11.00
   8  -9   0    4.90    8.70
   8  -9   0   -1.00    4.80
   8  -9   0    5.50    4.60
   8  -9   0    0.80    5.90
   8  -9   0    7.30    4.00
  -8   9   0   -0.30    4.60
  -8   9   0    7.40    6.30
  -8   9   0   -0.40    4.20
  -8   9   0   14.10   11.40
  -8   9   0   -4.00    9.50
  -8   9   0    2.40    5.00
  -8   9   0    7.40    7.10
   7  -9   0   16.50    4.30
   7  -9   0   14.40    5.20
   7  -9   0   20.10    5.70
   7  -9   0   16.70    6.80
   7  -9   0   10.60    6.40
  -7   9   0   17.00    5.90
  -7   9   0   24.80    8.10
  -7   9   0   30.00    9.90
  -7   9   0   23.30    6.70
  -7   9   0   19.00    6.20
  -7   9   0   25.60    6.60
  -7   9   0   25.00    6.70
   6  -9   0   80.59   14.30
   6  -9   0   58.09   10.80
   6  -9   0   79.29    8.20
   6  -9   0   78.09    7.00
   6  -9   0   95.99    8.80
   6  -9   0   78.99    7.40
  -6   9   0   67.69   11.30
  -6   9   0   91.89   13.80
  -6   9   0   90.29   10.30
  -6   9   0   65.09    9.40
  -6   9   0   81.09   10.80
  -6   9   0   74.39   10.60
  -6   9   0   64.79    9.70
  -6   9   0   63.79   10.10
   5  -9   0    7.50    5.50
   5  -9   0   14.80    3.90
   5  -9   0   18.30    3.20
   5  -9   0   18.40    5.70
   5  -9   0   13.60    3.70
   5  -9   0   17.90    9.10
   5  -9   0   12.80    3.90
  -5   9   0   29.40    8.10
  -5   9   0   19.70    5.30
  -5   9   0   15.50    6.30
  -5   9   0   16.30    4.90
  -5   9   0    9.70    5.60
  -5   9   0   19.00    6.00
  -5   9   0   16.30    5.00
  -5   9   0   15.00    4.70
  -5   9   0    7.50    4.10
   4  -9   0   73.79    8.90
   4  -9   0   94.09    7.40
   4  -9   0   89.29    6.80
   4  -9   0   76.99    7.50
   4  -9   0   93.99    9.80
  -4   9   0   85.59   12.50
  -4   9   0   85.79    8.50
  -4   9   0   90.89    8.70
  -4   9   0   85.79    8.90
  -4   9   0   87.69    8.50
  -4   9   0   86.49    7.10
  -4   9   0   86.79    9.90
  -4   9   0   92.69   10.20
  -4   9   0   93.79    9.10
  -4   9   0   74.79    9.10
   3  -9   0   92.39    7.80
   3  -9   0  111.29    7.40
   3  -9   0   93.59    9.30
  -3   9   0  117.89    9.40
  -3   9   0   99.79    8.90
  -3   9   0  106.99   12.00
  -3   9   0  106.99    8.30
  -3   9   0   90.99    8.40
  -3   9   0  105.89   10.70
  -3   9   0  121.29    9.40
  -3   9   0  119.39    9.80
  -3   9   0  103.09    9.00
   2  -9   0    6.90    2.90
  -2   9   0   10.30    3.20
  -2   9   0    6.20    1.80
  -2   9   0   -0.60    3.40
  -2   9   0    8.70    2.60
  -2   9   0    3.10    2.60
  -2   9   0    9.10    2.90
  -2   9   0    7.80    4.60
  -2   9   0    5.20    1.90
  -2   9   0    9.80    2.50
  -2   9   0   12.70    2.90
  -2   9   0    8.20    4.20
   1  -9   0   93.99    6.20
   1  -9   0   77.09    9.70
  -1   9   0  109.59   10.30
  -1   9   0   90.49    7.00
  -1   9   0   87.09    6.90
  -1   9   0   92.99    9.70
  -1   9   0   74.79    9.60
  -1   9   0   83.99    6.80
  -1   9   0   91.09    6.50
  -1   9   0  102.29    7.00
  -1   9   0  108.49    8.50
  -1   9   0   97.89    6.80
   0  -9   0   72.99   10.00
   0   9   0   63.19    4.80
   0   9   0   63.99    4.80
   0   9   0   72.09    9.60
   0   9   0   52.09    8.10
   0   9   0   66.69    4.60
   0   9   0   58.79    6.70
   0   9   0   65.29    4.70
   0   9   0   71.19    4.20
   0   9   0   65.99    4.50
  -1  -9   0  317.67   23.10
   1   9   0  337.77   22.70
  -2  -9   0   17.50    5.30
   2   9   0   27.60    2.10
   2   9   0   30.10    4.90
   2   9   0   29.20    2.20
   2   9   0   20.60    5.60
   2   9   0   29.70    2.20
   2   9   0   28.20    3.00
  -3  -9   0    3.90    4.40
  -3  -9   0    4.20    4.30
   3   9   0    7.50    1.80
   3   9   0    9.00    1.80
   3   9   0    9.60    4.50
   3   9   0    7.60    1.50
   3   9   0    4.80    2.40
   3   9   0    5.60    1.90
   3   9   0    8.70    1.80
  -4  -9   0   -2.40    3.60
  -4  -9   0   -0.20    3.80
   4   9   0   -0.30    3.40
   4   9   0    0.30    1.90
   4   9   0   -0.30    1.70
   4   9   0    1.80    1.90
   4   9   0    0.50    2.30
   4   9   0    0.00    1.50
   4   9   0    0.50    1.50
   4   9   0   -0.60    2.00
   4   9   0    2.20    1.30
   4   9   0   -0.30    1.60
   4   9   0    0.50    4.00
   4   9   0    0.00    2.30
  -5  -9   0  300.77   22.50
  -5  -9   0  259.97   21.40
   5   9   0  240.18   20.10
   5   9   0  271.47   17.30
   5   9   0  274.87   17.00
   5   9   0  249.38   17.20
   5   9   0  248.58   17.70
   5   9   0  313.57   18.10
   5   9   0  261.77   17.80
   5   9   0  268.17   15.70
   5   9   0  276.07   17.00
   5   9   0  269.37   17.40
   5   9   0  267.87   15.20
   5   9   0  304.17   17.20
   5   9   0  250.07   16.40
  -6  -9   0    5.40    4.80
  -6  -9   0   10.00    3.50
  -6  -9   0    7.60    5.90
   6   9   0    7.30    4.20
   6   9   0   19.90    7.90
   6   9   0    7.70    3.20
   6   9   0    6.50    4.00
   6   9   0    4.10    5.10
   6   9   0    8.10    3.20
   6   9   0   12.10    4.20
   6   9   0   13.90    4.20
   6   9   0   15.80    3.60
  -7  -9   0    9.40    6.10
  -7  -9   0   -1.60    3.90
  -7  -9   0    1.70    5.20
   7   9   0    0.50    2.90
   7   9   0   -4.30    2.60
   7   9   0    2.40    3.00
   7   9   0   -4.20    2.70
   7   9   0    5.20    5.00
   7   9   0    6.80    4.10
   7   9   0    2.60    5.00
   7   9   0    5.20    5.10
   7   9   0   -2.10    4.20
  -8  -9   0   90.39    7.60
  -8  -9   0  103.59   10.40
  -8  -9   0  104.29   15.90
  -8  -9   0   95.89   14.80
   8   9   0   94.19   12.40
   8   9   0   86.89    8.90
   8   9   0   99.19   10.30
   8   9   0   97.99    9.80
   8   9   0   69.09   11.00
   8   9   0   94.89   12.80
   8   9   0   94.99   14.30
   8   9   0   70.49    9.40
   8   9   0   94.09    9.80
  -9  -9   0  371.16   23.40
  -9  -9   0  340.47   32.90
  -9  -9   0  388.66   26.70
   9   9   0  301.47   27.50
   9   9   0  383.86   24.10
   9   9   0  445.16   26.70
   9   9   0  420.56   30.20
   9   9   0  369.56   25.20
   9   9   0  402.76   25.90
   9   9   0  369.66   30.60
   9   9   0  364.36   25.60
   9   9   0  377.16   28.50
 -10  -9   0   -0.60    7.00
 -10  -9   0    5.20    7.60
 -10  -9   0    1.70    8.20
 -10  -9   0    7.00    6.50
  10   9   0    0.20    6.00
  10   9   0   -0.90    4.30
  10   9   0   -9.80    3.80
  10   9   0    2.90    4.60
  10   9   0   11.40   11.00
  10   9   0   -0.20    7.90
  10   9   0   -0.70   14.90
  10   9   0  -10.50    9.90
 -11  -9   0   -7.60    8.80
  11   9   0    5.90    8.10
  10 -10   0   16.10    6.40
  10 -10   0    8.40    8.20
  10 -10   0   10.60    7.90
  10 -10   0   17.30   14.40
  10 -10   0  -19.80   22.00
  10 -10   0   15.90    7.90
 -10  10   0   19.40    8.10
 -10  10   0  -28.30   18.10
 -10  10   0   27.10   10.30
 -10  10   0    7.60    7.60
 -10  10   0   28.90    8.60
 -10  10   0   15.70    7.80
 -10  10   0   12.60   11.60
   9 -10   0  370.26   26.80
   9 -10   0  305.47   30.50
   9 -10   0  402.66   25.60
   9 -10   0  336.97   23.90
  -9  10   0  361.86   29.70
  -9  10   0  473.65   30.20
  -9  10   0  297.87   31.50
  -9  10   0  375.46   28.10
  -9  10   0  391.26   28.70
  -9  10   0  454.05   32.50
  -9  10   0  385.16   28.50
   8 -10   0  247.08   18.80
   8 -10   0  231.58   23.70
   8 -10   0  223.68   20.90
   8 -10   0  244.18   18.70
   8 -10   0  250.07   17.50
  -8  10   0  240.48   22.90
  -8  10   0  204.68   22.20
  -8  10   0  233.58   19.80
  -8  10   0  233.38   21.30
  -8  10   0  266.17   20.90
  -8  10   0  254.17   20.90
  -8  10   0  235.18   26.80
  -8  10   0  242.08   20.40
   7 -10   0  303.57   20.10
   7 -10   0  266.87   18.40
   7 -10   0  274.27   19.60
   7 -10   0  260.47   23.90
  -7  10   0  263.97   21.40
  -7  10   0  291.17   24.60
  -7  10   0  303.87   22.40
  -7  10   0  272.27   21.50
  -7  10   0  308.67   23.30
  -7  10   0  273.97   21.50
  -7  10   0  263.37   21.10
  -7  10   0  271.07   24.50
   6 -10   0  235.18   16.90
   6 -10   0  240.38   21.00
   6 -10   0  251.07   16.30
   6 -10   0  255.07   17.90
  -6  10   0  291.57   21.20
  -6  10   0  240.98   21.20
  -6  10   0  274.67   23.30
  -6  10   0  272.87   19.90
  -6  10   0  275.27   20.00
  -6  10   0  263.77   19.70
  -6  10   0  250.47   20.10
  -6  10   0  266.97   19.70
   5 -10   0   17.10    4.10
   5 -10   0   16.20    3.90
   5 -10   0    7.90    6.00
  -5  10   0    5.20    4.80
  -5  10   0   13.80    4.70
  -5  10   0   17.00    6.30
  -5  10   0    8.70    5.10
  -5  10   0   16.00    5.40
  -5  10   0    7.10    5.50
  -5  10   0   19.20    5.50
  -5  10   0    7.60    5.10
   4 -10   0  192.38   15.40
   4 -10   0  177.98   13.50
  -4  10   0  173.48   15.70
  -4  10   0  191.18   14.40
  -4  10   0  182.68   15.20
  -4  10   0  213.68   14.60
  -4  10   0  196.88   12.60
  -4  10   0  206.08   14.80
  -4  10   0  194.48   18.20
  -4  10   0  205.48   14.90
  -4  10   0  188.98   14.60
  -4  10   0  159.68   14.70
   3 -10   0    3.90    3.80
  -3  10   0    0.50    4.40
  -3  10   0    4.10    3.30
  -3  10   0   -2.80    2.40
  -3  10   0    6.10    4.20
  -3  10   0    3.40    2.40
  -3  10   0    2.20    3.30
  -3  10   0    0.90    2.60
  -3  10   0    3.90    3.60
  -3  10   0    1.30    4.40
  -3  10   0    0.50    2.80
   2 -10   0  469.95   27.60
  -2  10   0  468.75   28.10
  -2  10   0  467.75   28.30
  -2  10   0  502.35   31.20
  -2  10   0  489.05   28.10
  -2  10   0  476.25   31.20
  -2  10   0  496.85   27.90
  -2  10   0  472.05   26.80
  -2  10   0  518.85   29.60
  -2  10   0  456.45   32.30
  -2  10   0  453.05   27.00
  -2  10   0  456.85   27.80
  -2  10   0  437.66   27.40
   1 -10   0    9.40    4.70
  -1  10   0    9.20    2.60
  -1  10   0    6.90    2.40
  -1  10   0   12.10    5.10
  -1  10   0   12.20    5.40
  -1  10   0   10.60    3.60
  -1  10   0   13.90    2.80
  -1  10   0    6.40    2.60
  -1  10   0   12.30    2.80
  -1  10   0    4.10    4.10
  -1  10   0   11.10    2.40
  -1  10   0   12.60    2.80
   0 -10   0  160.38   14.90
   0  10   0  170.68   10.00
   0  10   0  165.38    9.80
   0  10   0  153.08   11.90
   0  10   0  160.88   14.60
   0  10   0  165.08   10.20
   0  10   0  174.18   14.50
   0  10   0  153.78    9.60
   0  10   0  160.78   12.90
   0  10   0  157.98   10.00
   0  10   0  179.78   10.10
  -1 -10   0  118.69   13.50
   1  10   0  162.28    8.50
   1  10   0  164.58   14.10
   1  10   0  133.39   11.60
   1  10   0  145.79   12.50
  -2 -10   0   22.60    6.50
   2  10   0   22.30    1.80
   2  10   0   21.20    1.80
   2  10   0   18.00    6.20
   2  10   0   17.40    4.20
   2  10   0   18.80    4.80
  -3 -10   0   70.89   11.10
  -3 -10   0   75.39   11.00
   3  10   0   65.49    6.00
   3  10   0   81.09    5.20
   3  10   0   66.39    5.20
   3  10   0   72.59    9.70
   3  10   0   74.89    5.10
   3  10   0   68.99    5.00
   3  10   0   68.59   10.40
   3  10   0   63.09    7.30
   3  10   0   68.19    4.90
  -4 -10   0    8.30    6.00
  -4 -10   0    1.80    4.60
   4  10   0    5.90    1.90
   4  10   0    3.90    4.20
   4  10   0    6.60    2.40
   4  10   0    5.90    2.60
   4  10   0   13.60    2.90
   4  10   0    0.90    2.40
   4  10   0    6.80    5.30
   4  10   0    7.70    2.00
   4  10   0    5.10    3.00
   4  10   0    2.50    2.50
  -5 -10   0  156.88   16.80
  -5 -10   0  167.48   17.10
   5  10   0  158.58   11.30
   5  10   0  171.08   11.90
   5  10   0  177.38   12.60
   5  10   0  217.28   16.90
   5  10   0  192.18   12.00
   5  10   0  187.98   12.70
   5  10   0  154.18   12.70
   5  10   0  180.18   10.50
   5  10   0  151.68   13.20
   5  10   0  196.98   13.10
   5  10   0  161.48   11.70
   5  10   0  157.68   12.40
   5  10   0  174.18   13.00
  -6 -10   0   29.20    8.40
  -6 -10   0   29.50    8.50
   6  10   0   23.00    4.40
   6  10   0   22.90    4.40
   6  10   0   36.80    7.00
   6  10   0   30.60    7.60
   6  10   0   22.60    5.70
   6  10   0   27.60    4.50
   6  10   0   19.20    4.60
   6  10   0   17.40    5.20
   6  10   0   33.30    6.10
   6  10   0   32.50    4.90
   6  10   0   19.30    5.00
  -7 -10   0    0.90    6.00
  -7 -10   0    5.80    6.80
   7  10   0   -2.60    3.20
   7  10   0    4.00    5.30
   7  10   0   -1.40    3.30
   7  10   0   -4.80    4.40
   7  10   0    2.60    5.60
   7  10   0   -4.70    4.20
   7  10   0   -2.80    3.00
   7  10   0   -3.30    5.70
  -8 -10   0  201.98   20.50
  -8 -10   0  192.48   20.60
   8  10   0  190.68   14.80
   8  10   0  191.48   15.10
   8  10   0  189.68   14.20
   8  10   0  185.48   19.00
   8  10   0  175.38   17.40
   8  10   0  196.38   17.80
   8  10   0  186.58   15.30
   8  10   0  192.48   14.90
  -9 -10   0   52.09   10.10
  -9 -10   0   66.39   12.90
  -9 -10   0   63.19   13.40
   9  10   0   62.59   13.50
   9  10   0   46.80    8.30
   9  10   0   58.19   12.00
   9  10   0   28.50   10.40
   9  10   0   82.19   10.10
   9  10   0   54.29    8.40
   9  10   0   54.19    9.00
   9  10   0   66.89    7.90
 -10 -10   0    1.70    8.20
 -10 -10   0    0.30    9.10
 -10 -10   0   -4.50    8.00
  10  10   0   -2.10    8.60
  10  10   0   10.30    5.50
  10  10   0  -11.60   14.80
  10  10   0   -1.30   11.20
  10  10   0    1.70    4.40
  10  10   0    2.70    6.50
  10  10   0    0.80    6.80
  10  10   0    4.30   11.50
  10  10   0    0.70    4.70
  10 -11   0   -0.50    5.50
  10 -11   0   -1.00   10.40
  10 -11   0    7.90    8.00
  10 -11   0   11.40   13.90
 -10  11   0    4.00    7.00
 -10  11   0   -1.00    8.40
 -10  11   0   -6.70    7.30
 -10  11   0   -5.50    7.00
 -10  11   0    4.00    7.60
 -10  11   0   -0.40   10.70
   9 -11   0   88.49   15.30
   9 -11   0  146.89   14.80
   9 -11   0  120.79   19.40
   9 -11   0  136.79   13.80
   9 -11   0  113.19   14.40
  -9  11   0  127.69   16.80
  -9  11   0  103.39   15.80
  -9  11   0   88.69   20.60
  -9  11   0  114.09   15.10
  -9  11   0  126.89   16.90
  -9  11   0  120.69   19.00
  -9  11   0  122.39   16.00
   8 -11   0  165.98   21.20
   8 -11   0  139.19   14.50
   8 -11   0  171.48   13.20
  -8  11   0  167.08   19.60
  -8  11   0  115.29   23.40
  -8  11   0  171.68   16.30
  -8  11   0  178.78   16.40
  -8  11   0  138.29   17.00
  -8  11   0  156.18   16.40
  -8  11   0  199.48   17.70
  -8  11   0  188.48   22.10
   7 -11   0  277.37   17.20
   7 -11   0  272.37   19.40
   7 -11   0  267.57   18.10
   7 -11   0  251.37   19.00
   7 -11   0  231.88   23.20
  -7  11   0  271.67   21.30
  -7  11   0  267.17   21.20
  -7  11   0  244.98   23.70
  -7  11   0  267.57   25.60
  -7  11   0  280.67   24.00
  -7  11   0  273.47   21.30
  -7  11   0  244.68   21.40
  -7  11   0  303.77   21.80
   6 -11   0   11.30    4.10
   6 -11   0   -2.90    6.40
   6 -11   0    8.60    5.00
  -6  11   0    7.30    7.90
  -6  11   0   10.50    6.40
  -6  11   0    4.70    5.90
  -6  11   0    7.10    4.60
  -6  11   0    4.10    5.40
  -6  11   0    0.10    4.30
  -6  11   0    6.80    4.80
   5 -11   0    5.90    5.80
   5 -11   0    3.40    6.10
  -5  11   0    9.10    5.90
  -5  11   0   -1.00    3.70
  -5  11   0    3.80    4.10
  -5  11   0   10.40    5.00
  -5  11   0    7.10    6.60
  -5  11   0    3.80    4.60
  -5  11   0   10.30    5.60
  -5  11   0   15.20    7.40
   4 -11   0   23.20    3.80
   4 -11   0   28.40    6.50
   4 -11   0   27.40    3.50
  -4  11   0   17.50    7.30
  -4  11   0   24.10    3.90
  -4  11   0   29.40    6.40
  -4  11   0   17.20    4.90
  -4  11   0   27.90    7.90
  -4  11   0   29.90    5.70
  -4  11   0   19.90    5.30
  -4  11   0   17.60    5.70
  -4  11   0   34.80    6.00
  -4  11   0   29.50    7.00
  -4  11   0   26.60    6.40
   3 -11   0   47.60    7.10
  -3  11   0   72.89   10.80
  -3  11   0   61.79    8.40
  -3  11   0   35.30    7.90
  -3  11   0   49.30    9.40
  -3  11   0   51.59    6.00
  -3  11   0   51.19   10.30
  -3  11   0   61.09    7.30
  -3  11   0   49.20    8.10
  -3  11   0   48.70    6.00
  -3  11   0   57.79    6.70
   2 -11   0  135.79    9.20
  -2  11   0  122.19    9.70
  -2  11   0  141.19   10.30
  -2  11   0  149.88   14.90
  -2  11   0  124.39   10.00
  -2  11   0  130.79   10.40
  -2  11   0  130.09   10.60
  -2  11   0  123.09   12.80
  -2  11   0  114.79   10.10
  -2  11   0  114.09   13.50
  -2  11   0  118.49    8.70
  -2  11   0  140.19    9.20
  -1  11   0  695.73   38.40
  -1  11   0  729.53   38.40
  -1  11   0  716.93   38.50
  -1  11   0  649.43   37.90
  -1  11   0  680.53   38.90
  -1  11   0  689.63   38.00
  -1  11   0  652.13   42.20
  -1  11   0  685.53   40.40
  -1  11   0  649.74   38.30
  -1  11   0  638.44   42.30
  -1  11   0  714.23   44.60
   0 -11   0  235.18   19.80
   0  11   0  265.57   14.60
   0  11   0  253.27   19.30
   0  11   0  250.57   16.60
   0  11   0  228.48   19.90
   0  11   0  240.28   14.40
   0  11   0  230.08   14.00
   0  11   0  236.48   14.30
   0  11   0  238.38   17.40
   0  11   0  219.28   19.20
   0  11   0  252.27   13.80
  -1 -11   0   22.50    7.00
   1  11   0   26.00    5.10
   1  11   0   13.90    5.60
   1  11   0   16.10    6.00
   1  11   0   18.80    5.30
   1  11   0   12.40    1.80
   1  11   0   15.60    1.80
  -2 -11   0    9.90    5.40
   2  11   0    6.50    4.30
   2  11   0    8.60    3.90
   2  11   0   13.50    6.00
  -3 -11   0  341.97   27.00
   3  11   0  370.76   26.00
   3  11   0  337.57   19.70
   3  11   0  352.26   19.50
   3  11   0  360.76   20.00
   3  11   0  357.36   23.10
   3  11   0  340.47   19.70
   3  11   0  337.97   24.40
   3  11   0  356.26   19.60
   3  11   0  374.46   19.80
   3  11   0  369.86   22.70
  -4 -11   0   32.20    8.50
  -4 -11   0   25.80    8.70
   4  11   0   28.10    7.80
   4  11   0   30.50    4.30
   4  11   0   34.20    4.40
   4  11   0   27.40    3.70
   4  11   0   26.90    7.00
   4  11   0   29.80    3.60
   4  11   0   28.30    4.30
   4  11   0   31.60    4.70
   4  11   0   31.50    3.90
   4  11   0   19.30    5.20
  -5 -11   0   67.19   12.70
  -5 -11   0   41.10   10.00
   5  11   0   68.19    6.30
   5  11   0   63.89    8.00
   5  11   0   70.89    6.10
   5  11   0   74.89    7.50
   5  11   0   38.90    8.60
   5  11   0   65.79    9.20
   5  11   0   56.59    7.30
   5  11   0   73.29    7.80
   5  11   0   71.69   10.40
   5  11   0   67.89    5.70
  -6 -11   0    1.50    5.60
  -6 -11   0    8.80    7.10
   6  11   0   -1.30    2.40
   6  11   0    5.90    2.50
   6  11   0   -2.60    4.80
   6  11   0    4.60    6.10
   6  11   0   -0.50    4.20
   6  11   0    7.00    3.90
   6  11   0    3.30    3.10
   6  11   0    7.10    4.60
   6  11   0   10.00    5.60
   6  11   0    4.30    2.60
  -7 -11   0    4.30    7.10
  -7 -11   0   12.20    6.80
   7  11   0   12.00    5.80
   7  11   0   17.40    4.70
   7  11   0   21.00    5.00
   7  11   0    6.60    6.40
   7  11   0   22.80    5.70
   7  11   0   12.80    6.70
   7  11   0   15.30    7.90
   7  11   0   13.40    4.40
   7  11   0   12.20    3.90
  -8 -11   0   23.60    9.60
  -8 -11   0    8.20    8.80
   8  11   0   20.00    5.40
   8  11   0   14.40    8.80
   8  11   0   10.10    4.40
   8  11   0   14.20    6.80
   8  11   0   18.40    5.00
   8  11   0   24.90    8.40
   8  11   0    6.10    6.70
   8  11   0   26.50    7.80
   8  11   0   19.20    5.70
  -9 -11   0    1.50    8.90
  -9 -11   0    9.00    8.20
   9  11   0    2.00    4.80
   9  11   0    3.00    8.90
   9  11   0   -4.60    4.30
   9  11   0    3.20    7.50
   9  11   0    0.30   11.80
   9  11   0    4.50    5.50
   9  11   0    2.30    7.20
   9  11   0    0.00    4.30
   9  11   0   -3.80    9.70
   9 -12   0   -5.80   10.50
   9 -12   0    2.60    5.10
   9 -12   0   15.50    7.60
   9 -12   0   12.30   11.90
   9 -12   0   11.10   11.20
  -9  12   0    9.30    7.20
  -9  12   0   14.10    8.10
  -9  12   0    6.30   16.90
  -9  12   0   -0.10    6.70
  -9  12   0   16.10    9.70
  -9  12   0    6.10   10.80
  -9  12   0    0.10    6.10
   8 -12   0   -3.40   12.00
   8 -12   0   -1.50    3.50
   8 -12   0   -1.30    5.70
   8 -12   0   13.70    9.20
  -8  12   0   -1.80    7.20
  -8  12   0    2.80    6.40
  -8  12   0    2.60    6.00
  -8  12   0    3.80    6.10
  -8  12   0   -8.90   12.90
  -8  12   0   -3.40    6.10
   7 -12   0   -4.30    8.70
   7 -12   0    2.10    5.20
  -7  12   0   13.10   12.10
  -7  12   0    3.50    7.00
  -7  12   0    9.00   10.10
  -7  12   0    2.60    5.80
  -7  12   0   -2.70    4.50
  -7  12   0    4.60    7.00
  -7  12   0   11.90    5.90
  -7  12   0    8.60    6.20
   6 -12   0   38.90   10.40
  -6  12   0   62.49   13.00
  -6  12   0   75.29   11.70
  -6  12   0   56.59    9.40
  -6  12   0   54.69    9.80
  -6  12   0   67.19    9.60
  -6  12   0   76.79   11.20
  -6  12   0   75.29   14.10
  -6  12   0   52.29   10.90
   5 -12   0    5.20    3.40
   5 -12   0    8.20    6.50
  -5  12   0   12.30    5.20
  -5  12   0   -3.00    6.60
  -5  12   0   11.00    6.30
  -5  12   0   -1.70    3.40
  -5  12   0   24.30   11.90
  -5  12   0    8.30    5.00
  -5  12   0   -0.50    5.90
  -5  12   0   20.70    5.50
  -5  12   0   12.40    8.80
   4 -12   0   34.90    7.40
  -4  12   0   36.20    7.60
  -4  12   0   45.20    7.10
  -4  12   0   36.60    6.80
  -4  12   0   36.20    6.50
  -4  12   0   41.10    5.00
  -4  12   0   40.60    7.20
  -4  12   0   54.39    8.40
  -4  12   0   49.50   10.60
  -4  12   0   60.19   10.60
  -4  12   0   27.40    8.60
   3 -12   0   16.30    4.70
  -3  12   0   19.20    4.90
  -3  12   0   21.50    5.70
  -3  12   0   20.60    6.20
  -3  12   0   38.40    6.00
  -3  12   0   31.90    8.70
  -3  12   0   16.70    7.20
  -3  12   0   31.10    7.40
  -3  12   0   23.20    4.50
  -3  12   0    7.10    3.60
  -3  12   0   26.20    4.90
  -3  12   0   24.20    5.20
  -2  12   0    6.10    3.40
  -2  12   0    2.10    5.40
  -2  12   0    5.20    3.40
  -2  12   0    6.40    4.40
  -2  12   0    6.30    3.50
  -2  12   0    8.50    5.40
  -2  12   0    2.20    2.40
  -2  12   0    6.00    2.60
  -2  12   0    5.40    2.20
  -2  12   0    4.50    2.90
  -2  12   0    5.70    6.70
  -1  12   0   47.90    5.80
  -1  12   0   54.49    9.20
  -1  12   0   55.69    8.00
  -1  12   0   59.59   10.80
  -1  12   0   53.69    5.60
  -1  12   0   51.79    5.80
  -1  12   0   51.09   10.00
  -1  12   0   49.70    5.90
  -1  12   0   50.99    4.90
  -1  12   0   56.19    6.20
   0 -12   0   11.80    6.40
   0  12   0   13.90    1.80
   0  12   0    7.20    4.40
   0  12   0   12.00    2.60
   0  12   0   15.70    2.80
   0  12   0   13.30    2.20
   0  12   0   12.40    2.60
   0  12   0   17.70    6.50
   0  12   0   18.50    7.00
   0  12   0   17.60    4.80
   0  12   0    3.80    4.70
   0  12   0   17.50    3.20
  -1 -12   0   19.90    7.50
   1  12   0   21.40    7.00
   1  12   0   21.70    2.70
   1  12   0   18.90    4.80
   1  12   0   24.60    2.30
   1  12   0   18.70    7.60
   1  12   0   22.00    2.60
   1  12   0   19.70    5.80
  -2 -12   0  433.96   32.10
   2  12   0  437.16   29.90
   2  12   0  437.06   32.10
   2  12   0  426.06   28.60
   2  12   0  452.95   28.20
  -3 -12   0  179.58   19.00
   3  12   0  197.78   11.90
   3  12   0  206.48   11.80
   3  12   0  212.28   15.80
   3  12   0  223.98   15.50
   3  12   0  212.58   17.30
   3  12   0  198.98   12.10
   3  12   0  202.98   11.90
   3  12   0  196.18   18.90
  -4 -12   0    6.20    6.90
   4  12   0   -0.40    2.20
   4  12   0    1.60    2.10
   4  12   0    1.40    1.70
   4  12   0    0.40    2.90
   4  12   0   -3.00    2.60
   4  12   0   10.70    9.40
   4  12   0    0.00    3.90
   4  12   0    0.00    1.80
   4  12   0   -1.80    3.10
  -5 -12   0   -1.50    6.50
  -5 -12   0   -5.80    5.80
   5  12   0    4.90    4.70
   5  12   0    5.70    5.10
   5  12   0    2.80    4.10
   5  12   0   -1.90    2.50
   5  12   0    1.50    2.50
   5  12   0   -5.20    3.50
   5  12   0    2.00    2.30
   5  12   0   -1.40    3.40
   5  12   0    0.00    2.30
   5  12   0    3.40    3.60
  -6 -12   0    4.00    7.20
  -6 -12   0   12.10    8.30
   6  12   0   16.50    5.30
   6  12   0    8.20    7.60
   6  12   0    6.10    5.00
   6  12   0    7.20    3.60
   6  12   0   12.90    3.70
   6  12   0   17.00    7.60
   6  12   0   13.10    4.50
   6  12   0    7.50    8.10
   6  12   0   18.10    3.90
  -7 -12   0   30.60   10.00
  -7 -12   0   37.20   11.60
   7  12   0   37.90    7.80
   7  12   0   35.30    6.10
   7  12   0   27.70    8.00
   7  12   0   42.90    6.60
   7  12   0   32.80    9.10
   7  12   0   42.50    6.30
   7  12   0   37.20    5.90
   7  12   0   16.40    7.40
  -8 -12   0   20.30   10.20
  -8 -12   0   27.30   10.50
   8  12   0   22.00    5.20
   8  12   0   13.70    5.60
   8  12   0   19.60    8.00
   8  12   0   13.60    5.00
   8  12   0   14.20    4.90
   8  12   0   11.30    8.50
   8  12   0   24.80    9.90
   8  12   0   10.50    7.50
   8 -13   0   13.50    7.50
   8 -13   0   18.60   13.00
  -8  13   0   13.00    8.40
  -8  13   0   19.40   15.80
  -8  13   0   -6.10   10.60
  -8  13   0    7.60    8.30
  -8  13   0   15.60    7.70
  -8  13   0    5.80    8.00
  -8  13   0   11.40    6.70
   7 -13   0   13.10   11.40
  -7  13   0   20.00    9.80
  -7  13   0   13.70    7.60
  -7  13   0   11.90   14.60
  -7  13   0   13.80    7.00
  -7  13   0    4.30    8.80
  -7  13   0   17.30   11.40
  -7  13   0    7.50    7.00
  -7  13   0   16.60    6.10
   6 -13   0   -0.40    8.10
   6 -13   0    2.80    4.80
  -6  13   0    8.10    5.40
  -6  13   0   21.10    7.70
  -6  13   0    7.40    8.60
  -6  13   0    2.00    4.80
  -6  13   0   10.20    6.60
  -6  13   0   18.00   10.50
  -6  13   0   11.90    7.40
  -6  13   0   10.30    8.30
  -6  13   0    9.80   12.00
   5 -13   0   22.50    7.70
  -5  13   0   18.40    7.70
  -5  13   0   25.80    6.70
  -5  13   0   17.00    7.70
  -5  13   0   21.80    5.80
  -5  13   0   18.00   11.40
  -5  13   0   10.40    8.40
  -5  13   0   14.70    5.10
  -5  13   0    5.20    7.70
  -5  13   0   17.60    6.40
   4 -13   0   72.69    9.50
  -4  13   0   85.09    9.20
  -4  13   0   93.19    9.90
  -4  13   0   92.99   11.60
  -4  13   0   67.09    9.10
  -4  13   0   85.89   14.70
  -4  13   0   50.39   10.00
  -4  13   0   72.89   13.90
  -4  13   0   85.59    9.70
   3 -13   0  347.17   21.20
  -3  13   0  398.46   22.90
  -3  13   0  335.97   28.60
  -3  13   0  350.86   23.00
  -3  13   0  288.87   30.20
  -3  13   0  343.07   22.10
  -3  13   0  368.66   26.50
  -3  13   0  327.07   23.30
  -3  13   0  355.66   22.90
  -3  13   0  362.46   23.50
  -2  13   0  107.49    8.50
  -2  13   0  105.79    9.60
  -2  13   0  131.89   11.00
  -2  13   0  102.79   10.00
  -2  13   0  119.69    9.20
  -2  13   0  107.99   10.10
  -2  13   0  109.79   17.90
  -2  13   0  128.09   13.60
  -2  13   0  128.89   10.20
  -2  13   0  102.19   10.20
  -2  13   0  127.79   15.60
  -1  13   0   21.80    9.00
  -1  13   0   23.10    5.70
  -1  13   0   34.50    4.60
  -1  13   0   20.30    5.90
  -1  13   0   28.00    4.90
  -1  13   0   18.20    7.70
  -1  13   0   31.00    5.20
  -1  13   0   37.40    8.20
  -1  13   0   22.60    3.50
  -1  13   0   21.20    4.30
   0 -13   0   15.20    6.80
   0  13   0   20.00    4.80
   0  13   0   20.50    6.80
   0  13   0   27.20    4.00
   0  13   0   18.20    7.30
   0  13   0   21.90    8.90
   0  13   0   14.40    5.50
   0  13   0   22.20    3.60
   0  13   0   17.40    3.30
  -1 -13   0   -1.30    5.20
   1  13   0    4.30    4.60
   1  13   0   -1.10    4.90
   1  13   0   16.90    8.40
   1  13   0   -5.00    3.50
   1  13   0   -0.90    5.10
   1  13   0   -2.80    1.90
   1  13   0    3.40    2.10
  -2 -13   0    4.10    6.00
   2  13   0    7.80    4.30
   2  13   0    0.10    8.00
   2  13   0   -3.30    3.80
   2  13   0    1.20    4.40
   2  13   0    0.70    5.10
   2  13   0    1.40    4.20
  -3 -13   0    8.20    7.00
   3  13   0    4.90    1.90
   3  13   0    6.30    4.30
   3  13   0   11.00    4.90
   3  13   0    4.80    2.40
   3  13   0    5.90    1.40
   3  13   0    4.40    4.60
   3  13   0    9.20    7.30
   4  13   0   32.00    3.80
   4  13   0   32.90    4.90
   4  13   0   27.30    7.90
   4  13   0   20.80    6.00
   4  13   0   20.70    5.10
   4  13   0   29.20    4.40
   4  13   0   32.00    3.70
   5  13   0   -7.70    5.10
   5  13   0    2.70    3.00
   5  13   0   -1.00    4.60
   5  13   0    0.10    2.40
   5  13   0    2.50    2.50
   5  13   0    0.60    2.80
   5  13   0    0.60    3.80
   5  13   0    5.50    5.70
   5  13   0  -13.00    7.80
   5  13   0    6.20    3.20
  -6 -13   0   -2.40    6.90
  -6 -13   0    1.80    8.20
   6  13   0   -3.20    7.70
   6  13   0    2.80    4.40
   6  13   0   -1.20    6.10
   6  13   0    1.70    6.40
   6  13   0    7.40    4.10
   6  13   0    0.80    3.10
   6  13   0   -4.80    5.00
   6  13   0    3.10    3.10
  -7 -13   0   31.60   13.00
  -7 -13   0    5.90    9.60
   7  13   0   33.00    7.80
   7  13   0   23.30    5.80
   7  13   0   28.80    5.60
   7  13   0   25.80    6.00
   7  13   0   34.20    8.30
   7  13   0   31.80    5.80
   7  13   0   15.60    9.10
   7 -14   0   35.80   13.50
  -7  14   0   30.60   11.60
  -7  14   0   33.80   12.10
  -7  14   0   65.69   14.60
  -7  14   0   26.70    8.60
  -7  14   0   26.20    9.90
  -7  14   0   27.20    8.30
  -7  14   0   31.50    8.50
   6 -14   0   46.70   11.70
  -6  14   0   34.90    8.80
  -6  14   0   42.20    9.80
  -6  14   0   27.40    7.50
  -6  14   0   27.50   11.10
  -6  14   0   33.80   13.30
  -6  14   0   28.10    7.40
  -6  14   0   41.00    9.90
  -6  14   0   38.20   11.20
   5 -14   0    1.60    7.40
  -5  14   0   -6.50    7.00
  -5  14   0   -0.50    5.60
  -5  14   0    3.80    4.70
  -5  14   0   -3.10    6.20
  -5  14   0    2.40   10.00
  -5  14   0    4.90    8.00
  -5  14   0    1.40    4.40
  -5  14   0   11.90    7.00
   4 -14   0   64.89   12.00
  -4  14   0   68.69   10.50
  -4  14   0   74.69    8.90
  -4  14   0   62.59    9.00
  -4  14   0   51.09   20.90
  -4  14   0   89.09    9.50
  -4  14   0   65.69   11.90
  -4  14   0   67.69   11.30
  -4  14   0  104.39   17.30
  -3  14   0   42.40    9.30
  -3  14   0   36.60    6.10
  -3  14   0   43.10    8.00
  -3  14   0   32.80   10.40
  -3  14   0   53.29   14.10
  -3  14   0   29.00    5.40
  -3  14   0   28.20    7.00
  -3  14   0   32.30    6.20
  -3  14   0   43.40    7.20
  -2  14   0   14.00    3.10
  -2  14   0   10.60    4.80
  -2  14   0    9.70    3.30
  -2  14   0    3.10    6.50
  -2  14   0    7.00    4.30
  -2  14   0    9.10    3.90
  -2  14   0   14.00    8.00
  -2  14   0    1.10   10.40
  -2  14   0   17.50    4.80
  -2  14   0    7.20    6.80
  -2  14   0    4.20    4.50
  -1  14   0    5.80    3.50
  -1  14   0   -4.50    5.50
  -1  14   0    3.90    5.30
  -1  14   0    1.30    5.60
  -1  14   0    1.20    4.30
  -1  14   0    5.30    2.10
  -1  14   0    4.40    3.50
  -1  14   0    0.60    2.60
  -1  14   0    4.00    2.70
  -1  14   0    5.00    3.60
   0  14   0   79.29   11.30
   0  14   0   76.99    8.70
   0  14   0   47.80   10.40
   0  14   0   60.29    6.40
   0  14   0   73.89   13.50
   0  14   0   70.79    7.00
   0  14   0   69.89    5.50
   0  14   0   69.69    6.10
  -1 -14   0   24.00    9.10
   1  14   0   20.00    6.90
   1  14   0   23.60    3.50
   1  14   0   28.00    8.60
   1  14   0   18.50    8.00
   1  14   0   14.50    5.40
  -2 -14   0   51.99   12.00
   2  14   0   40.00    9.10
   2  14   0   51.29    8.70
   2  14   0   42.40   10.10
   2  14   0   49.60    8.50
   2  14   0   59.59    9.50
  -3 -14   0    7.80    7.10
   3  14   0   -1.20    5.10
   3  14   0   -3.10    5.90
   3  14   0    3.90    2.30
   3  14   0    2.40    5.40
   3  14   0    2.40    4.60
   3  14   0    5.30    5.80
  -4 -14   0  141.79   20.60
   4  14   0  131.19   13.80
   4  14   0  175.88   13.40
   4  14   0  144.09   15.80
   4  14   0  149.99   10.20
   4  14   0  155.48   10.00
   4  14   0  162.88    9.80
  -5 -14   0   18.40    8.30
   5  14   0   11.10    3.70
   5  14   0    2.80    6.90
   5  14   0   10.30    6.70
   5  14   0   17.30    4.40
   5  14   0   10.70    3.10
   5  14   0   19.00    6.10
   5  14   0   10.60    4.00
  -6 -14   0   17.60   11.10
   6  14   0    2.40    4.20
   6  14   0   11.20    5.70
   6  14   0   15.60    5.70
   6  14   0    8.50    4.20
   6  14   0   12.10    3.70
   6  14   0    1.80    3.40
   6  14   0    2.80    6.80
   5 -15   0   -3.30    7.80
  -5  15   0  -25.80   10.10
  -5  15   0   -1.00    8.20
  -5  15   0    6.60    5.20
  -5  15   0    9.00    6.80
  -5  15   0   -2.00    4.50
  -5  15   0    1.00    7.40
  -5  15   0  -12.70    8.90
   4 -15   0   -1.70    3.80
  -4  15   0    4.00    4.20
  -4  15   0    1.80    4.50
  -4  15   0    1.80    5.80
  -4  15   0   -0.90    8.10
  -4  15   0   -0.90    7.10
  -4  15   0   11.10    8.50
  -4  15   0   10.20    7.70
  -3  15   0   13.10    5.90
  -3  15   0    6.60    4.40
  -3  15   0   11.00    6.50
  -3  15   0   10.80    4.40
  -3  15   0    9.50    7.80
  -3  15   0    4.60    8.60
  -3  15   0   15.70    4.50
  -3  15   0   21.60    6.90
  -2  15   0   13.40    4.20
  -2  15   0   12.30    8.30
  -2  15   0   10.10    3.30
  -2  15   0   10.30    5.30
  -2  15   0   12.40    8.70
  -2  15   0    9.60    4.80
  -2  15   0    7.70    5.30
  -1  15   0    7.20    4.20
  -1  15   0   12.20    3.90
  -1  15   0    1.60    7.70
  -1  15   0    2.60    4.10
  -1  15   0    5.30    3.00
  -1  15   0    9.70    7.10
  -1  15   0    6.70    1.90
  -1  15   0    7.10    2.40
  -1  15   0    5.10    5.40
  -1  15   0    7.90    6.00
  -1  15   0   -1.20    6.80
   0  15   0   55.59   12.30
   0  15   0   71.19    6.00
   0  15   0   73.89    5.30
   0  15   0   71.39    7.60
   0  15   0   88.99   13.80
   0  15   0   69.59   10.70
   0  15   0   86.39    9.70
   0  15   0   63.49    6.80
   1  15   0   16.80    5.90
   1  15   0   -7.20    6.40
   1  15   0   -1.00    6.00
   1  15   0   14.60    6.80
   1  15   0    1.50    5.30
   1  15   0    0.00    7.80
   1  15   0    0.80    2.80
  -2 -15   0    5.00    8.40
   2  15   0    5.70    6.20
   2  15   0    5.20    7.30
   2  15   0   24.30    8.30
   2  15   0   16.30    9.10
   2  15   0   13.80    6.20
   2  15   0   10.50    6.10
  -3 -15   0  337.97   28.30
   3  15   0  274.47   23.90
   3  15   0  277.57   21.20
   3  15   0  258.57   24.60
   3  15   0  303.37   22.80
   3  15   0  262.67   20.60
   3  15   0  245.88   23.90
  -4 -15   0   68.29   15.00
   4  15   0   20.10    6.60
   4  15   0   26.60    7.20
   4  15   0   18.00    5.60
   4  15   0   21.80    4.10
   4  15   0   25.10    8.60
   4  15   0   34.80    9.70
  -2  16   0   97.99   10.40
  -2  16   0   95.69   17.40
  -2  16   0  117.79   12.00
  -2  16   0  113.99   11.90
  -2  16   0  132.99   16.70
  -2  16   0  135.29   10.50
  -2  16   0  137.89   12.40
  -1  16   0   -0.70    7.50
  -1  16   0    4.70    6.80
  -1  16   0   -0.50    8.10
  -1  16   0    8.70    6.50
  -1  16   0    0.70    2.70
  -1  16   0   -0.20    4.20
  -1  16   0    0.80    4.40
  -1  16   0    2.70    3.70
   0  16   0   13.70    5.60
   0  16   0   22.70    6.60
   0  16   0   11.80    8.00
   0  16   0   18.00    4.10
   0  16   0    7.00    7.30
   0  16   0   16.10    8.90
   0  16   0   18.00    9.70
   1  16   0    7.60    6.90
   1  16   0    1.90    5.80
   1  16   0   -4.40    7.80
   1  16   0   -2.00    7.90
   1  16   0   -3.50    6.70
   3  16  -1  107.19   17.00
   3  16  -1   94.29   15.70
   3  16  -1  174.38   19.90
   3  16  -1  122.39   13.50
   3  16  -1  170.88   15.90
  -3 -16   1  123.89   20.20
   2  16  -1    6.60    8.10
   2  16  -1    2.50    6.30
   2  16  -1   -1.20    5.90
   2  16  -1   -0.70    7.10
   2  16  -1    3.40    8.60
  -2 -16   1   -6.70    7.30
   1  16  -1   28.60    4.50
   1  16  -1   30.00    7.80
   1  16  -1    6.20    5.70
   1  16  -1    5.70    7.10
   1  16  -1   23.40    9.90
   1  16  -1    5.10    8.80
   0  16  -1    0.60    7.60
   0  16  -1    6.30    4.50
   0  16  -1   13.10    7.10
   0  16  -1    5.50    7.90
   0  16  -1    0.80    2.20
   0  16  -1   -4.40    4.00
   0  16  -1   16.40    6.60
  -1  16  -1    1.30    1.60
  -1  16  -1    8.20    4.60
  -1  16  -1    0.00    3.20
  -1  16  -1   -0.80    3.10
  -1  16  -1   -6.60    5.90
  -1  16  -1   -2.90    8.60
  -1  16  -1    4.90    5.00
  -1  16  -1   -5.30    7.40
  -1  16  -1    5.20    8.50
  -2  16  -1    2.80    3.80
  -2  16  -1    2.80    5.30
  -2  16  -1   -7.50    7.50
  -2  16  -1    5.60    8.80
  -2  16  -1   -5.00    5.70
  -2  16  -1    8.50    6.20
  -2  16  -1    5.30    5.70
  -3  16  -1    1.80    7.50
  -3  16  -1   -1.80    8.40
  -3  16  -1   -4.70    5.10
  -3  16  -1   -1.90    6.00
  -3  16  -1    0.50    6.70
  -3  16  -1    4.60    4.60
  -3  16  -1   10.70    6.90
  -3  16  -1   -7.10    3.50
  -4  16  -1   18.70    9.40
  -4  16  -1   31.60    9.40
  -4  16  -1   27.40   10.00
  -4  16  -1   18.70    5.90
  -4  16  -1    9.30   10.50
  -4  16  -1   26.90    8.20
  -4  16  -1   19.20    6.10
  -4  16  -1   22.00    5.60
   5  15  -1    7.20    4.20
   5  15  -1    2.20    5.00
   5  15  -1    1.30    8.30
   5  15  -1    4.00    7.20
   5  15  -1    3.90    3.20
   5  15  -1    6.50    7.20
   5  15  -1    1.90    4.30
   5  15  -1    3.50    4.40
  -5 -15   1    3.90    8.90
   4  15  -1  113.79    7.40
   4  15  -1   91.89    8.60
   4  15  -1   96.29   15.30
   4  15  -1  112.89   14.40
   4  15  -1   94.79   10.70
   4  15  -1   82.99    9.80
   4  15  -1  106.29   11.20
  -4 -15   1   94.09   17.30
   3  15  -1    4.50    7.30
   3  15  -1   15.00    6.60
   3  15  -1   11.70    8.50
   3  15  -1   10.70    5.70
   3  15  -1   14.20    5.70
   3  15  -1   12.30    3.40
   3  15  -1   11.90    3.60
  -3 -15   1    2.10    7.70
   2  15  -1   14.20    7.90
   2  15  -1    5.50    5.00
   2  15  -1   11.50    5.70
   2  15  -1    2.70    3.00
   2  15  -1    6.50    6.10
   2  15  -1    7.40    7.70
   2  15  -1    5.80    2.30
  -2 -15   1   -9.80   10.80
   1  15  -1   19.60    8.90
   1  15  -1    2.40    6.00
   1  15  -1    5.90    7.70
   1  15  -1    9.20    3.70
   1  15  -1   17.00    4.10
   1  15  -1   19.10    5.50
  -1 -15   1   25.40    9.00
   0  15  -1   79.29   11.40
   0  15  -1   83.59   15.00
   0  15  -1   71.69    7.60
   0  15  -1   66.09    6.30
   0  15  -1   64.39    7.90
   0  15  -1   61.49    5.80
   0  15  -1   65.49   12.60
   0  15  -1   59.69    8.20
  -1  15  -1    4.30    4.20
  -1  15  -1    5.80    2.30
  -1  15  -1   -1.40    6.70
  -1  15  -1    3.80    6.40
  -1  15  -1    3.80    3.10
  -1  15  -1    1.60    5.30
  -1  15  -1    6.40    3.20
  -1  15  -1    7.30    3.30
  -1  15  -1    5.50    6.70
  -2  15  -1    2.20    4.80
  -2  15  -1    1.10    4.90
  -2  15  -1    4.90    7.50
  -2  15  -1    4.90    4.50
  -2  15  -1    4.10    3.60
  -2  15  -1   -0.40    2.80
  -2  15  -1    5.20    7.30
  -2  15  -1   -2.50    4.40
  -3  15  -1   30.70    7.90
  -3  15  -1   45.10    7.30
  -3  15  -1   38.10    6.30
  -3  15  -1   22.40    8.40
  -3  15  -1   22.50    5.80
  -3  15  -1   37.00    6.50
  -3  15  -1   41.50   12.60
  -3  15  -1   41.60    7.70
  -4  15  -1   71.49   10.80
  -4  15  -1   82.89   13.50
  -4  15  -1   69.69    9.00
  -4  15  -1   66.89   10.40
  -4  15  -1   47.00   10.20
  -4  15  -1   59.49   13.70
  -4  15  -1   70.99    9.60
  -4  15  -1   49.10    6.90
   4 -15   1   63.69    7.80
  -5  15  -1   10.90    8.00
  -5  15  -1   16.50    6.10
  -5  15  -1    1.90    5.40
  -5  15  -1    5.80    6.90
  -5  15  -1    8.90    8.70
  -5  15  -1   10.90    7.90
  -5  15  -1   16.50   11.60
   5 -15   1   -2.70    8.60
  -6  15  -1  153.18   18.70
  -6  15  -1  192.38   16.60
  -6  15  -1  137.39   20.80
  -6  15  -1  172.08   16.40
  -6  15  -1  169.88   20.70
  -6  15  -1  200.48   23.00
  -6  15  -1  150.28   17.20
   7  14  -1   69.39   10.70
   7  14  -1   73.79    8.60
   7  14  -1   77.89   13.10
   7  14  -1   69.89    8.60
   7  14  -1   55.09    7.70
   7  14  -1   57.09   10.10
   7  14  -1   64.69    7.20
  -7 -14   1   47.60   14.50
   6  14  -1   17.20    4.60
   6  14  -1    5.10    4.10
   6  14  -1   15.60    4.20
   6  14  -1   17.10    7.80
   6  14  -1   11.60    5.10
   6  14  -1   20.00    6.00
   6  14  -1   15.70    4.70
  -6 -14   1    5.50    8.30
   5  14  -1   -1.60    6.10
   5  14  -1    4.70    3.20
   5  14  -1    6.70    4.30
   5  14  -1    1.80    6.30
   5  14  -1    2.60    2.60
   5  14  -1    5.70    3.10
   5  14  -1    6.50    3.80
   5  14  -1    9.50    4.60
   5  14  -1    0.30    3.50
   5  14  -1    1.30    5.70
  -5 -14   1   -0.60    7.70
   4  14  -1  111.89   10.30
   4  14  -1  105.69    7.80
   4  14  -1  102.49    7.90
   4  14  -1   83.49    8.80
   4  14  -1   98.09   13.20
   4  14  -1   88.99   10.20
   4  14  -1   70.29   13.40
   4  14  -1   94.09    7.50
   3  14  -1  220.78   16.80
   3  14  -1  208.48   20.10
   3  14  -1  217.28   12.90
   3  14  -1  225.88   12.70
   3  14  -1  206.18   12.40
   3  14  -1  192.88   13.00
   3  14  -1  218.18   16.50
   3  14  -1  226.18   20.20
  -3 -14   1  223.78   22.30
   2  14  -1   79.49    6.30
   2  14  -1   92.29   11.50
   2  14  -1   58.89   10.70
   2  14  -1   81.69    5.90
   2  14  -1   81.79   10.20
   2  14  -1  103.29   14.80
  -2 -14   1   78.69   14.90
   1  14  -1   18.90    2.70
   1  14  -1   10.30    4.90
   1  14  -1   12.90    3.70
   1  14  -1    6.90    5.70
   1  14  -1   20.30    3.60
  -1 -14   1   12.30    7.20
   0  14  -1   45.80   11.80
   0  14  -1   36.10    4.90
   0  14  -1   34.80    6.20
   0  14  -1   33.30    5.50
   0  14  -1   40.70    2.90
   0  14  -1   29.60    7.70
   0  14  -1   33.80    5.00
   0  14  -1   34.20    4.60
   0  14  -1   35.30   10.00
  -1  14  -1   24.60    4.60
  -1  14  -1   16.30    3.70
  -1  14  -1   18.40   10.20
  -1  14  -1   17.50    5.80
  -1  14  -1   21.50    4.70
  -1  14  -1   28.60    5.30
  -1  14  -1   15.90    5.90
  -1  14  -1   22.10    3.60
  -1  14  -1   19.10    8.80
  -2  14  -1    1.40    4.20
  -2  14  -1   -9.00    9.30
  -2  14  -1    6.00    4.50
  -2  14  -1    5.30    7.20
  -2  14  -1    5.10    3.50
  -2  14  -1    4.80    7.10
  -2  14  -1    1.40    3.50
  -2  14  -1   -3.40    4.00
  -2  14  -1   10.00    6.60
  -3  14  -1   -4.10    4.80
  -3  14  -1    1.30    6.30
  -3  14  -1   12.50   10.40
  -3  14  -1    4.70    4.40
  -3  14  -1    2.80    5.70
  -3  14  -1    4.80    4.50
  -3  14  -1  -10.70    6.00
  -3  14  -1   -2.40    3.50
   3 -14   1    1.50    3.30
  -4  14  -1  118.99   18.30
  -4  14  -1  116.09   11.90
  -4  14  -1  115.39   13.00
  -4  14  -1  116.69   12.30
  -4  14  -1  107.79   13.80
  -4  14  -1  111.29   11.30
  -4  14  -1  121.79   10.50
  -4  14  -1  129.99   16.50
  -4  14  -1  126.89   11.70
  -4  14  -1   94.49   18.50
   4 -14   1  111.49   12.00
  -5  14  -1    5.30    6.30
  -5  14  -1    2.90    6.10
  -5  14  -1    7.70    8.10
  -5  14  -1    0.90    4.80
  -5  14  -1    3.50    5.80
  -5  14  -1   11.70    7.60
  -5  14  -1   10.50    5.30
  -5  14  -1    4.50    9.00
   5 -14   1    9.00    7.20
  -6  14  -1   22.00    8.80
  -6  14  -1   30.60    7.90
  -6  14  -1   40.50    8.80
  -6  14  -1   30.00   11.10
  -6  14  -1   31.80   11.60
  -6  14  -1   33.80    9.00
  -6  14  -1   29.80   12.90
  -6  14  -1   41.40    9.50
   6 -14   1   44.30   11.70
  -7  14  -1  -11.80   18.40
  -7  14  -1   -6.00    7.00
  -7  14  -1   14.60    8.10
  -7  14  -1   14.10    9.30
  -7  14  -1   16.30   10.30
  -7  14  -1    5.00    6.20
  -7  14  -1    7.00    6.10
  -7  14  -1   16.30   12.80
   7 -14   1    3.70    6.20
   7 -14   1    5.80   12.00
   8  13  -1  106.59   13.90
   8  13  -1   95.09    9.20
   8  13  -1  109.09   11.30
   8  13  -1   97.39   11.50
   8  13  -1  122.59   17.30
   8  13  -1   90.19   14.00
   8  13  -1  116.89   11.10
  -8 -13   1   89.79   17.50
  -8 -13   1  165.78   23.90
   7  13  -1   12.00    4.20
   7  13  -1    8.90    7.10
   7  13  -1    3.20    4.10
   7  13  -1    1.80    6.20
   7  13  -1   20.40    7.50
   7  13  -1    5.00    3.60
   7  13  -1    7.30    4.50
  -7 -13   1   -1.40    7.20
  -7 -13   1    1.90    8.70
   6  13  -1  183.68   13.00
   6  13  -1  172.68   12.60
   6  13  -1  156.78   12.70
   6  13  -1  157.68   13.90
   6  13  -1  173.98   12.60
   6  13  -1  207.58   18.30
   6  13  -1  168.88   13.80
  -6 -13   1  147.59   21.00
  -6 -13   1  202.18   21.20
   5  13  -1    4.50    2.90
   5  13  -1   11.10    4.10
   5  13  -1   -3.50    5.10
   5  13  -1    3.80    5.10
   5  13  -1    9.20    4.10
   5  13  -1   10.70    3.30
   5  13  -1    5.40    3.10
  -5 -13   1   -4.70    5.50
   4  13  -1   18.60    5.00
   4  13  -1   23.00    3.80
   4  13  -1   22.10    3.10
   4  13  -1   26.20    3.90
   4  13  -1   20.90    4.20
   4  13  -1   23.40    6.90
   4  13  -1   23.40    3.50
   4  13  -1   20.90    3.00
   4  13  -1   18.10    4.70
  -4 -13   1    7.60    6.90
   3  13  -1   58.79    9.10
   3  13  -1   78.39    8.80
   3  13  -1   72.49    7.20
   3  13  -1   70.89    5.30
   3  13  -1   64.69    5.60
   3  13  -1   74.79    5.50
   3  13  -1   62.59   12.40
  -3 -13   1   48.00   11.30
   2  13  -1  103.89   12.10
   2  13  -1   98.29    9.90
   2  13  -1   96.59    5.90
   2  13  -1   91.99    6.30
   2  13  -1   94.09    6.40
   2  13  -1   94.29   10.10
   2  13  -1   75.39   13.40
   2  13  -1   91.49    6.60
  -2 -13   1   85.69   14.30
   1  13  -1    3.30    8.00
   1  13  -1    4.20    3.70
   1  13  -1    1.10    1.90
   1  13  -1    2.00    4.00
   1  13  -1    2.90    2.60
   1  13  -1    4.90    2.40
   1  13  -1    1.90    1.80
   1  13  -1   -4.40    4.70
  -1 -13   1   -4.80    4.70
   0  13  -1   20.30    2.70
   0  13  -1   26.40    6.40
   0  13  -1   23.80    3.80
   0  13  -1   23.00    3.90
   0  13  -1   25.50    7.70
   0  13  -1   21.80    3.70
   0  13  -1   20.10    8.80
   0  13  -1   16.80    4.30
   0  13  -1   20.80    4.10
   0  13  -1   18.60    7.30
   0  13  -1   24.30    3.10
   0 -13   1   24.30    7.90
  -1  13  -1   -3.50    5.20
  -1  13  -1    1.40    4.10
  -1  13  -1    9.90    8.20
  -1  13  -1    5.40    3.30
  -1  13  -1    1.10    3.00
  -1  13  -1    1.90    2.60
  -1  13  -1    4.30    2.40
  -1  13  -1    2.80    3.10
  -1  13  -1    1.60    2.80
  -1  13  -1    8.70    5.60
  -1  13  -1    4.60    4.30
  -2  13  -1   22.20    2.90
  -2  13  -1   23.60    5.20
  -2  13  -1   24.70    5.60
  -2  13  -1   32.00    8.40
  -2  13  -1   26.40    8.70
  -2  13  -1   16.80    4.80
  -2  13  -1   20.50    4.70
  -2  13  -1   28.00    6.00
  -2  13  -1   21.70    2.60
  -2  13  -1   25.60    4.70
  -3  13  -1  130.09   12.10
  -3  13  -1  129.69   11.30
  -3  13  -1  107.89   12.50
  -3  13  -1  114.99    9.80
  -3  13  -1  122.69   11.90
  -3  13  -1  145.59   14.90
  -3  13  -1  108.79   16.80
  -3  13  -1  108.29   23.80
  -3  13  -1  144.39   11.60
  -3  13  -1  118.79   10.90
   3 -13   1  121.09   10.50
  -4  13  -1  483.15   29.80
  -4  13  -1  507.65   35.90
  -4  13  -1  505.55   31.00
  -4  13  -1  464.25   31.20
  -4  13  -1  547.25   35.40
  -4  13  -1  470.55   32.00
  -4  13  -1  422.76   35.60
  -4  13  -1  488.95   30.90
  -4  13  -1  468.95   30.70
  -4  13  -1  490.25   29.40
   4 -13   1  481.25   30.90
  -5  13  -1  189.88   15.20
  -5  13  -1  161.88   14.70
  -5  13  -1  150.08   19.30
  -5  13  -1  145.09   16.10
  -5  13  -1  177.68   19.60
  -5  13  -1  213.08   18.30
  -5  13  -1  190.98   15.50
  -5  13  -1  134.09   16.80
  -5  13  -1  156.38   15.00
   5 -13   1  161.28   16.90
  -6  13  -1    1.00    6.20
  -6  13  -1   11.00    5.50
  -6  13  -1    4.30    6.00
  -6  13  -1    4.10    6.40
  -6  13  -1    9.50    6.40
  -6  13  -1   -1.10    4.50
  -6  13  -1   -1.80    9.80
  -6  13  -1   13.40    8.40
   6 -13   1   16.20    9.20
   6 -13   1   -0.10    4.40
  -7  13  -1    7.40    7.50
  -7  13  -1    9.90   10.90
  -7  13  -1    0.80   15.00
  -7  13  -1   -3.60    5.30
  -7  13  -1    3.30    7.50
  -7  13  -1   -8.00    5.90
  -7  13  -1    6.40    7.70
  -7  13  -1    0.70    5.10
   7 -13   1    4.90    5.30
   7 -13   1   -5.40    9.60
  -8  13  -1    1.70    6.90
  -8  13  -1    9.20    6.90
  -8  13  -1   30.10   10.40
  -8  13  -1   19.30    7.10
  -8  13  -1   10.40    7.50
  -8  13  -1   25.10   11.00
   8 -13   1   14.80    6.90
   8 -13   1   -3.80   12.00
   9  12  -1   45.30    8.30
   9  12  -1   32.80   12.60
   9  12  -1   32.90    8.90
   9  12  -1   41.80   11.30
   9  12  -1   28.80    7.50
   9  12  -1   52.59    8.40
   9  12  -1   48.40   13.50
   9  12  -1   30.10   10.20
  -9 -12   1   21.40   10.00
  -9 -12   1   21.60   11.40
   8  12  -1   80.19    9.50
   8  12  -1   80.39   11.80
   8  12  -1   76.59   13.00
   8  12  -1   70.09   11.60
   8  12  -1   75.09    9.60
   8  12  -1   83.49    9.50
   8  12  -1   64.29   12.30
   8  12  -1   61.79    8.70
   8  12  -1   78.39    7.20
   8  12  -1   77.79   11.80
  -8 -12   1   82.49   15.60
  -8 -12   1   84.09   17.10
   7  12  -1   38.90    6.20
   7  12  -1   29.40    5.60
   7  12  -1   23.10    5.30
   7  12  -1   30.70    9.20
   7  12  -1   42.20    7.60
   7  12  -1   41.90    6.00
   7  12  -1   23.50    4.50
   7  12  -1   30.60    5.10
   7  12  -1   30.40    8.00
   7  12  -1   30.10    8.40
  -7 -12   1   18.10    9.10
  -7 -12   1   34.00   10.30
   6  12  -1    0.60    2.90
   6  12  -1   -2.00    5.00
   6  12  -1    2.10    7.20
   6  12  -1   -4.80    4.50
   6  12  -1    4.30    3.20
   6  12  -1    4.00    6.50
   6  12  -1    3.00    3.00
   6  12  -1    2.10    4.10
   6  12  -1    2.20    3.10
  -6 -12   1    3.40    6.10
  -6 -12   1   -2.50    6.20
   5  12  -1   12.60    3.10
   5  12  -1   12.80    4.40
   5  12  -1   14.80    4.30
   5  12  -1   15.00    4.10
   5  12  -1   16.30    5.10
   5  12  -1   17.50    4.40
   5  12  -1   12.70    6.80
   5  12  -1   10.50    6.10
   5  12  -1   14.50    3.30
   5  12  -1   14.80    3.40
   5  12  -1   13.70    3.40
  -5 -12   1   13.80    6.60
  -5 -12   1    5.50    6.60
   4  12  -1   87.79    8.10
   4  12  -1   72.39   11.80
   4  12  -1   87.59    6.70
   4  12  -1   86.59    6.90
   4  12  -1   95.89    8.70
   4  12  -1   80.49    7.20
   4  12  -1   86.99   11.60
   4  12  -1   82.79    7.10
  -4 -12   1   75.59   13.40
   3  12  -1  356.86   24.10
   3  12  -1  358.96   19.40
   3  12  -1  328.57   19.50
   3  12  -1  324.37   19.20
   3  12  -1  334.27   19.00
   3  12  -1  311.97   25.30
   3  12  -1  355.66   22.20
   3  12  -1  327.77   19.00
   3  12  -1  339.57   19.30
  -3 -12   1  398.66   28.10
   2  12  -1  108.99   15.40
   2  12  -1  121.49   12.30
   2  12  -1  105.39    7.10
   2  12  -1  106.29    6.70
   2  12  -1  125.39   11.20
   2  12  -1  106.39    6.90
   2  12  -1  100.49   10.00
   2  12  -1  110.89    7.10
  -2 -12   1   99.79   14.60
   1  12  -1    0.60    1.60
   1  12  -1    1.30    2.80
   1  12  -1   -1.00    1.70
   1  12  -1   -0.50    3.50
   1  12  -1    2.20    5.70
   1  12  -1    3.10    2.10
   1  12  -1   -0.90    1.80
   1  12  -1    2.20    4.60
  -1 -12   1   -1.40    4.40
   0  12  -1   45.30    5.60
   0  12  -1   58.39    5.60
   0  12  -1   73.49    5.90
   0  12  -1   64.89    7.00
   0  12  -1   66.79    9.20
   0  12  -1   71.49   11.20
   0  12  -1   54.29    4.80
   0  12  -1   46.30    9.90
   0  12  -1   65.09    5.60
   0 -12   1   56.39   10.70
  -1  12  -1   89.29    9.90
  -1  12  -1  115.49   14.00
  -1  12  -1   97.59    8.20
  -1  12  -1  106.89   12.00
  -1  12  -1   84.69   13.40
  -1  12  -1   86.59    8.20
  -1  12  -1   97.19    8.10
  -1  12  -1   99.39    7.80
  -1  12  -1   85.09    8.10
  -1  12  -1  100.19    7.70
  -1  12  -1   92.49    8.00
  -2  12  -1    9.80    4.10
  -2  12  -1   14.50    5.90
  -2  12  -1   11.30    4.10
  -2  12  -1   10.10    3.70
  -2  12  -1    7.20    1.80
  -2  12  -1    5.50    3.00
  -2  12  -1    7.50    2.20
  -2  12  -1   13.20    4.60
  -2  12  -1   14.60    4.10
  -2  12  -1    8.70    2.50
  -2  12  -1    2.10    5.40
  -2  12  -1   13.30    7.10
   2 -12   1    8.20    2.80
  -3  12  -1   63.89    6.80
  -3  12  -1   72.29    9.00
  -3  12  -1   52.59    7.50
  -3  12  -1   57.79   11.70
  -3  12  -1   65.49    8.40
  -3  12  -1   68.29   11.50
  -3  12  -1   54.59    8.50
  -3  12  -1   65.99    7.60
  -3  12  -1   59.39    7.60
  -3  12  -1   60.39   10.50
   3 -12   1   58.39    7.60
  -4  12  -1   32.60    9.40
  -4  12  -1   30.60    9.00
  -4  12  -1   31.10    6.20
  -4  12  -1   28.40    5.20
  -4  12  -1   27.10    5.80
  -4  12  -1   31.10    7.70
  -4  12  -1   29.10    6.20
  -4  12  -1   29.50    6.80
  -4  12  -1   21.90    5.40
  -4  12  -1   36.60    8.00
   4 -12   1   41.70    8.10
  -5  12  -1   -2.00    4.50
  -5  12  -1   11.50    7.00
  -5  12  -1    3.70    4.60
  -5  12  -1    4.80    5.00
  -5  12  -1   14.90    5.20
  -5  12  -1    9.20    6.80
  -5  12  -1    5.50    3.40
  -5  12  -1    8.30    5.90
  -5  12  -1   -1.20    6.60
   5 -12   1    5.40    3.50
   5 -12   1    8.30    6.80
   5 -12   1    2.40    5.80
  -6  12  -1  158.98   15.00
  -6  12  -1  147.09   14.60
  -6  12  -1  182.68   16.60
  -6  12  -1  149.19   16.40
  -6  12  -1  158.88   14.70
  -6  12  -1  126.39   17.20
  -6  12  -1  191.88   19.90
  -6  12  -1  150.38   14.50
   6 -12   1  151.28   12.40
   6 -12   1  125.29   16.30
  -7  12  -1   10.40    5.50
  -7  12  -1    4.10   12.20
  -7  12  -1   16.80    8.90
  -7  12  -1   19.90    7.00
  -7  12  -1   30.10   10.80
  -7  12  -1   18.20    7.20
  -7  12  -1    9.70    7.50
  -7  12  -1   14.10    6.90
   7 -12   1   11.70    5.40
   7 -12   1   19.00    6.60
   7 -12   1   15.70    3.00
   7 -12   1   24.20    9.10
  -8  12  -1   -0.60    6.30
  -8  12  -1    3.00    6.40
  -8  12  -1    1.90    5.00
  -8  12  -1    6.00    6.50
  -8  12  -1   -2.40    8.40
  -8  12  -1    0.20    5.40
  -8  12  -1    3.50   12.90
   8 -12   1    5.40    7.90
   8 -12   1   -2.70    6.50
   8 -12   1    4.00   10.50
   8 -12   1    3.80    4.20
   8 -12   1    7.30    5.80
  -9  12  -1   18.60    8.20
  -9  12  -1   14.80    8.00
  -9  12  -1    9.60   16.60
  -9  12  -1   26.30   10.30
  -9  12  -1   25.30    8.40
  -9  12  -1   13.50    7.40
  -9  12  -1    9.20   11.30
   9 -12   1   -4.40   13.10
   9 -12   1   22.00    8.20
   9 -12   1   21.50   11.10
   9  11  -1   11.90    5.80
   9  11  -1   13.00    9.40
   9  11  -1   16.40    8.70
   9  11  -1    4.80    4.70
   9  11  -1    6.50   11.90
   9  11  -1   21.60    9.10
   9  11  -1   11.80    9.00
   9  11  -1   28.50    7.90
   9  11  -1   21.50    6.00
  -9 -11   1   17.70    9.00
  -9 -11   1   17.80    9.10
   8  11  -1   62.49   11.40
   8  11  -1   51.99    8.00
   8  11  -1   43.50    8.10
   8  11  -1   66.59    6.90
   8  11  -1   71.99   10.70
   8  11  -1   81.69   12.90
   8  11  -1   56.19   10.10
   8  11  -1   85.19    8.80
   8  11  -1   52.29    9.50
   8  11  -1   60.59    8.30
  -8 -11   1  116.79   21.40
  -8 -11   1   54.59   12.30
   7  11  -1   -3.40    4.40
   7  11  -1    1.60    2.90
   7  11  -1    0.20    5.30
   7  11  -1   -4.30    5.10
   7  11  -1   -1.10    3.30
   7  11  -1   -3.70    2.80
   7  11  -1    2.20    5.50
   7  11  -1    7.80    6.40
   7  11  -1    4.10    3.60
  -7 -11   1   13.20    7.30
  -7 -11   1    2.80    6.80
   6  11  -1   13.40    3.70
   6  11  -1   11.80    3.60
   6  11  -1    7.60    3.70
   6  11  -1   13.50    4.80
   6  11  -1   16.30    3.70
   6  11  -1    5.50    5.40
   6  11  -1    8.60    6.40
   6  11  -1    4.40    5.50
   6  11  -1   10.90    3.60
   6  11  -1   10.70    3.70
   6  11  -1   11.10    4.80
  -6 -11   1   17.00    7.80
  -6 -11   1    2.60    6.00
   5  11  -1  199.48   12.90
   5  11  -1  174.28   13.20
   5  11  -1  187.98   13.00
   5  11  -1  175.48   12.90
   5  11  -1  161.48   12.00
   5  11  -1  172.58   11.30
   5  11  -1  154.78   14.80
   5  11  -1  190.08   12.30
   5  11  -1  188.68   12.40
   5  11  -1  190.58   12.40
  -5 -11   1  162.38   17.50
  -5 -11   1  168.28   17.80
   4  11  -1    5.70    2.20
   4  11  -1    5.80    2.40
   4  11  -1   14.10    3.50
   4  11  -1   13.50    2.90
   4  11  -1    9.30    2.90
   4  11  -1    4.80    3.20
   4  11  -1    9.80    2.90
   4  11  -1    6.60    2.80
   4  11  -1    8.00    4.60
  -4 -11   1   23.50    7.80
  -4 -11   1   21.80    7.90
   3  11  -1   95.99    6.40
   3  11  -1   88.19    6.40
   3  11  -1   85.49   12.00
   3  11  -1   92.69    6.40
   3  11  -1   88.29   10.00
   3  11  -1   88.19    6.30
   3  11  -1   80.19    8.20
   3  11  -1   94.79    6.30
  -3 -11   1  113.49   12.90
   2  11  -1  396.26   22.30
   2  11  -1  389.86   22.20
   2  11  -1  417.06   26.40
   2  11  -1  405.26   22.20
   2  11  -1  425.16   28.40
   2  11  -1  441.66   22.70
   2  11  -1  409.56   27.70
   2  11  -1  406.76   22.00
   2  11  -1  369.16   22.60
  -2 -11   1  416.16   29.40
   1  11  -1    0.10    1.40
   1  11  -1    0.80    1.20
   1  11  -1    2.70    1.00
   1  11  -1    0.50    1.60
   1  11  -1    4.20    3.30
   1  11  -1    1.10    5.00
   1  11  -1    1.90    1.40
   1  11  -1    0.60    1.50
   1  11  -1    2.80    3.00
  -1 -11   1    0.80    3.80
   0  11  -1   15.40    6.00
   0  11  -1   11.70    2.40
   0  11  -1    7.20    3.70
   0  11  -1   11.70    3.50
   0  11  -1   15.00    2.60
   0  11  -1    6.40    2.30
   0  11  -1    7.30    2.50
   0  11  -1    8.90    5.00
   0  11  -1    8.90    2.40
   0  11  -1   10.60    2.40
   0 -11   1    8.10    4.80
  -1  11  -1    8.50    2.60
  -1  11  -1   13.40    3.30
  -1  11  -1   12.00    2.70
  -1  11  -1    4.90    4.70
  -1  11  -1   13.90    4.20
  -1  11  -1   10.60    3.00
  -1  11  -1   12.30    3.30
  -1  11  -1    6.10    2.80
  -1  11  -1   13.60    5.40
  -1  11  -1   11.80    3.30
  -2  11  -1   59.99    7.30
  -2  11  -1   52.99    6.50
  -2  11  -1   54.79    7.00
  -2  11  -1   48.90    6.50
  -2  11  -1   55.59    9.80
  -2  11  -1   54.99    4.20
  -2  11  -1   52.79    5.30
  -2  11  -1   57.29    7.00
  -2  11  -1   40.40    9.30
  -2  11  -1   66.89    4.90
  -2  11  -1   48.60    8.90
  -2  11  -1   46.00    6.40
  -2  11  -1   49.90    6.00
   2 -11   1   48.90    5.90
  -3  11  -1  189.78   13.80
  -3  11  -1  173.18   14.20
  -3  11  -1  228.18   19.40
  -3  11  -1  209.68   17.70
  -3  11  -1  192.98   14.20
  -3  11  -1  186.98   14.10
  -3  11  -1  182.88   14.00
  -3  11  -1  182.98   14.20
  -3  11  -1  158.58   14.10
  -3  11  -1  167.68   12.90
  -3  11  -1  188.38   16.60
   3 -11   1  208.78   14.50
  -4  11  -1   30.60    5.90
  -4  11  -1   31.20    7.50
  -4  11  -1   39.60    7.00
  -4  11  -1   49.60    6.40
  -4  11  -1   27.20    6.10
  -4  11  -1   38.90   11.50
  -4  11  -1   22.10    6.80
  -4  11  -1   32.10    7.60
  -4  11  -1   56.19    8.20
   4 -11   1   48.70    8.30
   4 -11   1   39.90    5.50
   4 -11   1   37.50    4.60
  -5  11  -1   39.80    7.30
  -5  11  -1   35.60    7.70
  -5  11  -1   40.20    8.90
  -5  11  -1   52.59   11.30
  -5  11  -1   36.70    5.60
  -5  11  -1   45.70    7.70
  -5  11  -1   35.60    7.20
  -5  11  -1   50.09    9.20
   5 -11   1   48.00    5.10
   5 -11   1   42.80    7.90
   5 -11   1   48.10    9.30
   5 -11   1   48.20    6.10
  -6  11  -1   -1.40    7.40
  -6  11  -1   -0.60    4.20
  -6  11  -1   -3.60    4.50
  -6  11  -1    3.50    6.40
  -6  11  -1    2.00    4.90
  -6  11  -1    4.80    5.60
  -6  11  -1   -0.90    3.90
  -6  11  -1   -1.80    7.00
   6 -11   1    1.20    2.40
   6 -11   1    9.30    4.50
   6 -11   1    4.20    6.80
  -7  11  -1    5.00   11.00
  -7  11  -1   18.20    8.70
  -7  11  -1   18.30    6.00
  -7  11  -1   29.30    8.30
  -7  11  -1   23.90    7.50
  -7  11  -1   15.00    6.20
  -7  11  -1   10.60    9.30
  -7  11  -1   21.60    6.90
   7 -11   1   23.60    9.50
   7 -11   1   12.90    4.80
   7 -11   1   15.80    6.50
   7 -11   1   21.50    4.50
  -8  11  -1   93.09   13.60
  -8  11  -1   88.19   14.20
  -8  11  -1  100.09   13.70
  -8  11  -1   97.19   16.10
  -8  11  -1  109.19   14.50
  -8  11  -1   64.79   13.90
  -8  11  -1   77.19   12.60
   8 -11   1  113.99   10.30
   8 -11   1  109.79   11.60
   8 -11   1   80.69   15.90
   8 -11   1   69.59   11.60
   8 -11   1  118.59   12.50
   8 -11   1   95.79   10.60
  -9  11  -1   68.29   11.70
  -9  11  -1   67.09   13.40
  -9  11  -1   82.29   19.30
  -9  11  -1   96.89   14.30
  -9  11  -1  103.39   14.50
  -9  11  -1   78.39   13.60
  -9  11  -1   90.09   13.60
   9 -11   1   85.79   10.60
   9 -11   1   79.79   11.20
   9 -11   1   62.89   14.30
   9 -11   1   97.29   10.50
   9 -11   1   48.90   10.70
   9 -11   1  103.29   17.40
 -10  11  -1   39.00   10.00
 -10  11  -1   38.70   11.30
 -10  11  -1   51.69   11.90
 -10  11  -1   34.00   10.00
 -10  11  -1   65.59   24.30
 -10  11  -1   39.10   12.20
 -10  11  -1   37.40   13.40
  10 -11   1   37.10    7.90
  10 -11   1   47.90   10.80
  10 -11   1   38.70    9.60
  10 -11   1   28.20   17.90
  10  10  -1   14.10    8.30
  10  10  -1   26.00    8.50
  10  10  -1   21.60    6.60
  10  10  -1   15.00   15.60
  10  10  -1    9.90   10.00
  10  10  -1   34.20    7.20
  10  10  -1   16.20   12.10
  10  10  -1    8.20   11.40
 -10 -10   1   30.90   10.30
 -10 -10   1   18.60    9.00
 -10 -10   1   24.50    9.80
   9  10  -1  269.37   20.40
   9  10  -1  277.57   23.30
   9  10  -1  234.38   21.70
   9  10  -1  246.28   18.90
   9  10  -1  245.98   19.00
   9  10  -1  209.08   22.40
   9  10  -1  289.27   24.90
  -9 -10   1  287.67   25.40
  -9 -10   1  227.68   18.50
  -9 -10   1  259.47   24.60
   8  10  -1   23.70    8.70
   8  10  -1   22.90    4.40
   8  10  -1   15.70    7.30
   8  10  -1   35.20    6.60
   8  10  -1   29.60    5.60
   8  10  -1   17.80    5.30
   8  10  -1   33.20    8.70
   8  10  -1   36.10    8.00
  -8 -10   1   22.80    8.10
  -8 -10   1   25.20    9.00
   7  10  -1   19.60    5.30
   7  10  -1   30.50    5.80
   7  10  -1   19.50    7.10
   7  10  -1   28.20    6.60
   7  10  -1   18.80    6.20
   7  10  -1   25.40    5.20
   7  10  -1   37.40    7.50
   7  10  -1   25.80    4.40
   7  10  -1   25.90    7.00
  -7 -10   1   15.90    7.50
  -7 -10   1   26.20    8.00
   6  10  -1    5.20    3.90
   6  10  -1    5.70    2.90
   6  10  -1    6.70    4.30
   6  10  -1   -1.00    4.10
   6  10  -1    5.70    3.20
   6  10  -1    1.60    3.00
   6  10  -1    7.80    5.00
   6  10  -1    8.00    3.10
   6  10  -1    6.60    3.70
   6  10  -1    2.00    4.60
   6  10  -1    7.40    4.70
  -6 -10   1    0.30    5.10
  -6 -10   1    4.90    5.00
   5  10  -1  191.78   13.20
   5  10  -1  173.18   13.20
   5  10  -1  175.48   12.30
   5  10  -1  166.18   11.90
   5  10  -1  188.08   12.20
   5  10  -1  163.18   11.60
   5  10  -1  171.98   14.10
   5  10  -1  172.88   12.10
   5  10  -1  163.28   12.40
   5  10  -1  197.58   16.50
   5  10  -1  173.48   11.30
   5  10  -1  189.58   12.80
  -5 -10   1  163.58   16.70
  -5 -10   1  220.78   18.50
   4  10  -1   12.20    3.00
   4  10  -1   12.60    3.20
   4  10  -1   18.30    6.00
   4  10  -1   16.90    3.00
   4  10  -1   13.20    3.00
   4  10  -1   19.80    4.00
   4  10  -1   21.20    3.20
   4  10  -1   16.50    3.10
   4  10  -1   30.50    6.70
  -4 -10   1   28.10    8.00
  -4 -10   1   18.90    6.10
   3  10  -1  222.38   14.60
   3  10  -1  247.58   14.40
   3  10  -1  244.88   16.30
   3  10  -1  245.68   18.20
   3  10  -1  249.38   14.50
   3  10  -1  265.77   14.80
   3  10  -1  246.98   14.30
   3  10  -1  253.77   14.50
   3  10  -1  241.68   19.20
  -3 -10   1  256.77   20.20
  -3 -10   1  255.17   20.60
   2  10  -1   59.09    4.20
   2  10  -1   68.89    9.50
   2  10  -1   57.59    4.00
   2  10  -1   53.69    4.10
   2  10  -1   53.49    4.10
   2  10  -1   55.79    4.00
   2  10  -1   56.29    3.80
   2  10  -1   34.50    6.50
  -2 -10   1   59.59    9.90
   1  10  -1   22.70    2.60
   1  10  -1   22.50    5.30
   1  10  -1   27.70    6.90
   1  10  -1   26.10    2.70
   1  10  -1   23.70    2.40
   1  10  -1   22.90    2.30
   1  10  -1   24.40    2.50
   1  10  -1   26.70    2.80
   1  10  -1   38.00    5.80
  -1 -10   1   22.40    6.80
   0  10  -1   -1.30    1.30
   0  10  -1   -1.00    1.50
   0  10  -1    6.60    4.40
   0  10  -1    4.90    1.90
   0  10  -1    2.00    1.70
   0  10  -1   -1.70    3.80
   0  10  -1    0.90    1.70
   0  10  -1    0.60    2.10
   0  10  -1   -0.80    2.30
   0 -10   1    0.80    3.30
  -1  10  -1  112.69   10.50
  -1  10  -1  127.09    9.20
  -1  10  -1  126.19    9.00
  -1  10  -1  136.49    8.90
  -1  10  -1  143.49    9.60
  -1  10  -1  139.89    8.10
  -1  10  -1  133.19    9.30
  -1  10  -1  118.29   12.40
  -1  10  -1  118.39    9.10
  -1  10  -1  128.49   12.50
  -1  10  -1  122.49    9.00
   1 -10   1  118.39    8.10
  -2  10  -1   19.00    2.30
  -2  10  -1   15.30    4.20
  -2  10  -1   19.50    3.90
  -2  10  -1   18.00    2.60
  -2  10  -1   12.60    3.70
  -2  10  -1   10.30    5.20
  -2  10  -1   24.60    4.20
  -2  10  -1   18.70    3.80
  -2  10  -1   20.60    3.50
  -2  10  -1   18.20    4.10
  -2  10  -1   10.90    4.90
  -2  10  -1   19.00    4.10
  -2  10  -1   14.70    5.70
   2 -10   1   15.80    3.70
  -3  10  -1   -1.40    3.10
  -3  10  -1    0.00    4.20
  -3  10  -1    1.20    2.40
  -3  10  -1    1.40    2.40
  -3  10  -1    0.90    2.70
  -3  10  -1    1.60    2.70
  -3  10  -1   -6.70    3.20
  -3  10  -1    2.90    3.60
  -3  10  -1    1.70    2.90
  -3  10  -1    2.20    3.30
   3 -10   1    4.40    3.60
   3 -10   1    1.00    2.00
  -4  10  -1  450.75   30.40
  -4  10  -1  512.35   28.90
  -4  10  -1  434.66   29.60
  -4  10  -1  549.25   32.70
  -4  10  -1  459.45   29.90
  -4  10  -1  479.15   30.80
  -4  10  -1  472.25   33.80
  -4  10  -1  504.95   30.40
  -4  10  -1  480.95   30.10
   4 -10   1  479.65   26.90
   4 -10   1  469.45   26.60
   4 -10   1  533.95   31.50
   4 -10   1  446.46   28.90
   4 -10   1  464.85   28.00
  -5  10  -1  178.38   15.50
  -5  10  -1  163.28   13.40
  -5  10  -1  171.98   15.10
  -5  10  -1  142.29   12.90
  -5  10  -1  113.39   13.80
  -5  10  -1  146.49   13.70
  -5  10  -1  159.28   11.60
  -5  10  -1  161.98   13.80
   5 -10   1  151.58    9.80
   5 -10   1  136.59   14.10
   5 -10   1  136.49   14.30
  -6  10  -1    7.20    4.70
  -6  10  -1    8.40    7.20
  -6  10  -1    8.80    6.30
  -6  10  -1    3.50    4.40
  -6  10  -1   14.80    5.30
  -6  10  -1   16.60    6.20
  -6  10  -1    4.80    4.50
  -6  10  -1    6.80    5.50
   6 -10   1   12.80    3.50
   6 -10   1   10.70    3.90
   6 -10   1    8.30    3.80
   6 -10   1    9.30    4.70
   6 -10   1   11.50    4.20
   6 -10   1    3.90    5.50
  -7  10  -1    0.80    4.90
  -7  10  -1    9.60    9.00
  -7  10  -1   -1.00    4.00
  -7  10  -1    1.90    5.60
  -7  10  -1   -1.40    4.40
  -7  10  -1   -0.10    4.40
  -7  10  -1    4.00    5.20
  -7  10  -1  -16.70    6.70
   7 -10   1    6.10    6.40
   7 -10   1    0.90    3.10
   7 -10   1    3.20    4.00
   7 -10   1    9.60    6.30
   7 -10   1   -4.40    4.30
   7 -10   1    1.10    4.30
  -8  10  -1   86.29   15.30
  -8  10  -1   77.19   12.20
  -8  10  -1   83.39   12.20
  -8  10  -1  100.39   15.60
  -8  10  -1   76.79   11.50
  -8  10  -1   82.89   12.40
  -8  10  -1   49.30   16.10
  -8  10  -1   96.09   12.90
   8 -10   1   92.59   13.40
   8 -10   1   54.19   11.50
   8 -10   1   81.99   10.50
   8 -10   1   45.40   12.60
   8 -10   1   92.19   11.40
   8 -10   1   82.49    9.10
  -9  10  -1   20.70   10.30
  -9  10  -1   33.20    9.10
  -9  10  -1   21.00    7.90
  -9  10  -1   22.30    8.00
  -9  10  -1   19.10    6.80
  -9  10  -1   14.30    8.40
  -9  10  -1  -16.00   13.90
   9 -10   1   17.70    8.40
   9 -10   1   21.60    5.80
   9 -10   1   25.30    6.90
   9 -10   1   16.00    7.40
 -10  10  -1    8.40    7.10
 -10  10  -1   30.30   10.40
 -10  10  -1    6.30    7.10
 -10  10  -1    6.30    7.00
 -10  10  -1   -4.60    7.10
 -10  10  -1   33.40   19.30
 -10  10  -1   10.80    7.70
  10 -10   1    0.90    8.10
  10 -10   1   11.60   10.60
  10 -10   1    5.20    5.70
  10 -10   1    4.70    6.70
  10 -10   1  -16.70   11.80
 -11  10  -1    0.80    6.90
 -11  10  -1    2.80    8.50
 -11  10  -1    9.50    7.80
 -11  10  -1    9.00    7.70
 -11  10  -1    3.60    7.80
 -11  10  -1    3.40   11.80
  11 -10   1    2.40   14.30
  11 -10   1    9.40    8.60
  11 -10   1    5.50    5.70
  11   9  -1   36.30    8.50
  11   9  -1   26.80   10.20
  11   9  -1   20.30   14.80
  11   9  -1   39.80   15.40
  11   9  -1   53.89    9.70
  11   9  -1   11.20    5.80
 -11  -9   1    9.40    7.40
 -11  -9   1   15.10   10.10
 -11  -9   1   37.30   11.80
 -11  -9   1   25.80   11.30
  10   9  -1   12.00    9.30
  10   9  -1   28.10   11.40
  10   9  -1   27.70   14.20
  10   9  -1   20.30    8.10
  10   9  -1    8.10    5.30
  10   9  -1   23.40    6.50
 -10  -9   1   19.40    6.40
 -10  -9   1   27.80   10.40
 -10  -9   1    9.90    8.50
   9   9  -1  104.79   12.50
   9   9  -1   98.19   14.30
   9   9  -1   84.89   11.10
   9   9  -1   96.19   14.90
   9   9  -1  105.39   10.90
   9   9  -1   80.09   12.70
   9   9  -1   99.29   10.60
   9   9  -1   92.29   13.60
  -9  -9   1  118.69   16.80
  -9  -9   1   82.39   11.70
  -9  -9   1   87.39   15.10
   8   9  -1  341.27   25.00
   8   9  -1  379.36   27.40
   8   9  -1  341.57   21.50
   8   9  -1  374.36   23.70
   8   9  -1  397.16   24.20
   8   9  -1  360.16   23.50
   8   9  -1  327.47   25.70
   8   9  -1  314.07   25.80
   8   9  -1  351.76   23.60
  -8  -9   1  367.06   24.40
  -8  -9   1  354.16   28.00
  -8  -9   1  337.07   23.40
  -8  -9   1  336.57   21.70
  -8  -9   1  377.16   28.60
   7   9  -1    6.10    5.30
   7   9  -1   16.00    5.20
   7   9  -1   12.50    3.30
   7   9  -1    9.40    5.30
   7   9  -1   12.70    4.00
   7   9  -1   17.80    5.50
   7   9  -1   13.80    3.80
   7   9  -1   18.60    4.60
   7   9  -1   20.00    7.00
  -7  -9   1   11.70    4.80
  -7  -9   1   13.00    6.40
  -7  -9   1   21.20    7.50
  -7  -9   1   15.80    4.00
   6   9  -1  109.09    8.90
   6   9  -1  105.69   10.50
   6   9  -1   99.09    9.70
   6   9  -1  100.59    8.20
   6   9  -1  102.79   12.10
   6   9  -1   92.99   10.80
   6   9  -1  102.39    8.80
   6   9  -1   97.09   10.20
   6   9  -1   86.39    9.30
  -6  -9   1  115.29   13.40
  -6  -9   1  119.69   13.10
   5   9  -1   69.29    5.90
   5   9  -1   58.69    5.60
   5   9  -1   50.79    3.80
   5   9  -1   44.60    5.30
   5   9  -1   51.89    6.50
   5   9  -1   47.30    7.30
   5   9  -1   47.50    8.40
   5   9  -1   55.09    6.00
   5   9  -1   52.19    6.70
   5   9  -1   47.80    4.20
   5   9  -1   52.39    6.20
   5   9  -1   49.00    5.80
   5   9  -1   55.99    5.70
  -5  -9   1   58.69    9.70
  -5  -9   1   51.39    9.50
   4   9  -1   28.00    3.80
   4   9  -1   31.40    6.60
   4   9  -1   33.20    3.70
   4   9  -1   24.50    3.60
   4   9  -1   37.10    7.10
   4   9  -1   26.90    3.90
   4   9  -1   34.50    4.70
   4   9  -1   26.80    3.80
   4   9  -1   28.90    3.80
   4   9  -1   23.70    3.90
  -4  -9   1   27.80    7.20
  -4  -9   1   27.10    6.80
   3   9  -1   32.70    3.50
   3   9  -1   45.20    3.70
   3   9  -1   40.20    3.60
   3   9  -1   44.00    3.70
   3   9  -1   34.60    6.30
   3   9  -1   43.30    3.90
   3   9  -1   47.20    7.70
   3   9  -1   42.20    4.00
   3   9  -1   47.90    5.10
  -3  -9   1   59.99    9.70
  -3  -9   1   41.20    8.00
   2   9  -1    3.60    1.10
   2   9  -1    2.40    0.90
   2   9  -1    2.40    1.10
   2   9  -1    4.40    1.20
   2   9  -1    2.90    1.10
   2   9  -1    0.70    2.50
   2   9  -1    0.30    1.10
   2   9  -1    5.30    3.30
  -2  -9   1    0.80    3.20
   1   9  -1   31.60    6.30
   1   9  -1   24.90    2.10
   1   9  -1   22.20    2.60
   1   9  -1   27.40    2.00
   1   9  -1   25.50    2.60
   1   9  -1   30.50    5.00
   1   9  -1   27.40    2.50
   1   9  -1   27.90    5.10
  -1  -9   1   26.50    6.30
   0   9  -1   10.60    2.80
   0   9  -1   14.60    2.30
   0   9  -1    9.10    4.10
   0   9  -1   12.60    2.20
   0   9  -1   11.20    1.90
   0   9  -1    9.40    3.50
   0   9  -1    5.60    4.00
   0   9  -1   15.70    2.60
   0   9  -1   14.30    2.40
   0   9  -1   12.70    2.00
   0  -9   1   19.00    5.40
  -1   9  -1   31.80    4.30
  -1   9  -1   43.30    6.00
  -1   9  -1   39.10    3.50
  -1   9  -1   20.40    5.60
  -1   9  -1   36.00    3.90
  -1   9  -1   33.10    4.50
  -1   9  -1   32.40    4.30
  -1   9  -1   34.30    4.20
  -1   9  -1   31.20    3.70
  -1   9  -1   35.90    6.70
  -1   9  -1   31.70    4.10
   1  -9   1   40.60    3.90
  -2   9  -1    2.10    2.40
  -2   9  -1    2.00    3.70
  -2   9  -1    1.20    2.00
  -2   9  -1    1.50    3.20
  -2   9  -1    2.30    1.00
  -2   9  -1    4.50    2.50
  -2   9  -1    4.00    2.20
  -2   9  -1    2.80    3.70
  -2   9  -1   -0.20    2.20
  -2   9  -1    1.10    2.20
  -2   9  -1    3.30    2.60
  -2   9  -1   -0.50    1.90
   2  -9   1   -1.10    2.20
  -3   9  -1    1.40    2.50
  -3   9  -1   -2.00    3.00
  -3   9  -1    3.70    2.80
  -3   9  -1    2.40    2.20
  -3   9  -1    0.80    2.50
  -3   9  -1   -1.10    3.10
  -3   9  -1   -2.00    2.40
  -3   9  -1    2.50    2.90
  -3   9  -1   -1.30    2.60
   3  -9   1    3.00    2.50
  -4   9  -1  750.72   45.60
  -4   9  -1  756.32   49.50
  -4   9  -1  810.22   46.50
  -4   9  -1  777.62   46.10
  -4   9  -1  800.02   46.00
  -4   9  -1  755.22   46.40
  -4   9  -1  771.52   44.70
  -4   9  -1  786.12   45.80
  -4   9  -1  784.72   47.80
   4  -9   1  811.82   43.60
   4  -9   1  830.02   47.20
   4  -9   1  787.52   51.19
   4  -9   1  844.82   44.50
   4  -9   1  819.42   42.80
   4  -9   1  765.22   45.50
   4  -9   1  750.02   44.30
  -5   9  -1  169.08   14.30
  -5   9  -1  151.08   16.00
  -5   9  -1  186.28   14.30
  -5   9  -1  166.98   14.80
  -5   9  -1  153.98   13.30
  -5   9  -1  159.58   13.40
  -5   9  -1  149.29   14.30
  -5   9  -1  161.28   12.00
  -5   9  -1  166.18   13.90
  -5   9  -1  178.98   15.20
   5  -9   1  155.58   12.00
   5  -9   1  182.88   11.30
   5  -9   1  160.78   14.70
   5  -9   1  171.38   11.80
   5  -9   1  160.08   12.20
   5  -9   1  147.69   14.40
   5  -9   1  160.98   12.20
   5  -9   1  148.69   16.60
  -6   9  -1    0.00    3.80
  -6   9  -1   -5.10    3.30
  -6   9  -1    2.20    4.20
  -6   9  -1    3.80    5.50
  -6   9  -1    1.50    3.80
  -6   9  -1    6.20    6.60
   6  -9   1   -0.30    2.30
   6  -9   1   -0.90    3.20
   6  -9   1    1.80    3.00
   6  -9   1    0.30    3.50
   6  -9   1    2.50    4.80
   6  -9   1   -1.10    5.30
  -7   9  -1    4.30    5.80
  -7   9  -1   25.20    9.00
  -7   9  -1   12.20    5.00
  -7   9  -1   16.80    5.80
  -7   9  -1    7.00    4.80
  -7   9  -1   13.30    9.00
  -7   9  -1   14.30    7.40
  -7   9  -1   12.10    5.70
   7  -9   1    3.30    6.60
   7  -9   1    5.60    5.10
   7  -9   1    8.70    4.00
   7  -9   1    7.10    6.60
   7  -9   1   14.70    5.20
  -8   9  -1  -14.60    9.10
  -8   9  -1    4.20    6.10
  -8   9  -1   14.70   11.20
  -8   9  -1   -1.60    4.70
  -8   9  -1    4.80    5.40
  -8   9  -1   -3.40    5.30
  -8   9  -1    3.50    4.90
   8  -9   1   -1.20    8.80
   8  -9   1   -2.90    4.10
   8  -9   1  -10.30    7.70
   8  -9   1    0.20    3.30
   8  -9   1    1.10    4.40
   8  -9   1   -3.20    5.90
  -9   9  -1    8.50    6.00
  -9   9  -1    2.60   13.00
  -9   9  -1   21.40    7.70
  -9   9  -1   10.40    7.30
  -9   9  -1   16.60    7.10
  -9   9  -1   11.00    5.90
  -9   9  -1    7.60    8.40
   9  -9   1    6.90    4.80
   9  -9   1    5.60    5.50
   9  -9   1   19.50    9.40
   9  -9   1   19.30   12.90
   9  -9   1    7.20    5.40
   9  -9   1   10.70    8.20
 -10   9  -1    3.50    6.00
 -10   9  -1   -8.80    6.30
 -10   9  -1    1.30    6.10
 -10   9  -1   10.80    9.60
 -10   9  -1    2.90    5.50
 -10   9  -1    1.80    6.00
 -10   9  -1   -7.20   16.50
  10  -9   1    0.70    4.70
  10  -9   1   -9.60   10.10
  10  -9   1   -6.70    7.00
  10  -9   1    4.70    5.80
 -11   9  -1   38.70   10.20
 -11   9  -1   13.10    8.30
 -11   9  -1   44.60   10.50
 -11   9  -1   37.80   11.90
 -11   9  -1   43.20   10.60
  11  -9   1   22.70   15.50
  11  -9   1   36.90   10.10
  11  -9   1   39.00    8.70
  11  -9   1   19.10   16.70
  11  -9   1   36.30   10.60
  11   8  -1  218.98   18.10
  11   8  -1  140.29   21.80
  11   8  -1  198.38   20.60
  11   8  -1  220.28   18.40
  11   8  -1  223.98   25.30
  11   8  -1  229.18   18.80
 -11  -8   1  209.68   20.70
 -11  -8   1  188.78   22.10
 -11  -8   1  193.08   20.90
 -11  -8   1  195.08   13.50
 -11  -8   1  183.78   17.60
  10   8  -1   -0.40   10.50
  10   8  -1   -0.50   13.00
  10   8  -1   -1.70    4.30
  10   8  -1    1.50    5.50
  10   8  -1    3.40    9.40
  10   8  -1    1.90    4.40
  10   8  -1    6.50    8.50
 -10  -8   1    6.10    7.10
 -10  -8   1   -0.50    6.70
 -10  -8   1    1.30    2.80
 -10  -8   1    9.00    9.60
 -10  -8   1    3.30    5.70
   9   8  -1   -1.50    3.60
   9   8  -1   -0.90    6.90
   9   8  -1    2.20    3.90
   9   8  -1    4.60    4.40
   9   8  -1   -5.50    4.40
   9   8  -1    0.60    9.40
   9   8  -1    8.40    6.70
  -9  -8   1   -4.50    4.90
  -9  -8   1   -8.90    4.50
  -9  -8   1   -0.10    4.10
  -9  -8   1    2.50    5.70
   8   8  -1    2.50    3.30
   8   8  -1   -2.50    5.20
   8   8  -1    6.20    5.50
   8   8  -1   -0.20    3.20
   8   8  -1    6.90    5.00
   8   8  -1    4.50    6.40
   8   8  -1    6.10    3.60
   8   8  -1   -1.90    2.40
  -8  -8   1    4.10    4.40
  -8  -8   1   -2.90    4.50
  -8  -8   1    4.60    4.60
  -8  -8   1   -3.20    3.30
  -8  -8   1   -5.80    4.50
   7   8  -1   89.99   12.10
   7   8  -1   97.79    8.90
   7   8  -1   92.79   11.10
   7   8  -1   87.39    7.60
   7   8  -1   99.69    9.00
   7   8  -1   93.59   10.10
   7   8  -1  100.59    9.40
   7   8  -1   91.49    9.00
  -7  -8   1   84.99   12.60
  -7  -8   1   66.09   11.30
  -7  -8   1   84.69    6.10
  -7  -8   1   87.59    9.50
  -7  -8   1   96.39   15.10
  -7  -8   1   96.99    6.20
   6   8  -1   67.69    6.70
   6   8  -1   68.29   11.70
   6   8  -1   51.59    7.80
   6   8  -1   73.19    7.50
   6   8  -1   57.79    5.80
   6   8  -1   64.49    7.50
   6   8  -1   65.99    6.80
   6   8  -1   71.39    7.00
   6   8  -1   77.99    8.50
   6   8  -1   50.89    8.90
  -6  -8   1   60.89   10.10
  -6  -8   1   57.99    7.00
  -6  -8   1   56.59    5.60
  -6  -8   1   59.39    6.70
  -6  -8   1   73.79   10.90
   5   8  -1    7.70    4.60
   5   8  -1   12.30    3.90
   5   8  -1   10.40    2.80
   5   8  -1   11.40    3.00
   5   8  -1   11.40    3.10
   5   8  -1   11.20    3.30
   5   8  -1   15.60    2.90
   5   8  -1    9.10    3.40
   5   8  -1   16.90    4.30
   5   8  -1    6.60    2.60
  -5  -8   1   12.70    5.50
  -5  -8   1   12.40    1.60
  -5  -8   1   10.50    3.40
  -5  -8   1   14.60    5.20
   4   8  -1   49.30    6.10
   4   8  -1   51.49    5.10
   4   8  -1   52.19    4.70
   4   8  -1   57.19    8.00
   4   8  -1   48.70    4.80
   4   8  -1   40.00    7.00
   4   8  -1   49.99    4.90
   4   8  -1   41.10    4.80
   4   8  -1   54.19    5.30
   4   8  -1   53.59    5.00
   4   8  -1   52.69    4.80
   4   8  -1   51.29    5.30
   4   8  -1   50.59    4.70
  -4  -8   1   72.99   10.40
  -4  -8   1   43.20    7.70
   3   8  -1  272.37   15.60
   3   8  -1  276.57   15.70
   3   8  -1  289.67   19.40
   3   8  -1  235.58   15.60
   3   8  -1  291.57   15.70
   3   8  -1  267.67   16.80
   3   8  -1  291.67   16.00
   3   8  -1  273.57   15.90
   3   8  -1  241.48   18.30
   3   8  -1  253.47   16.60
   3   8  -1  262.67   15.60
  -3  -8   1  301.07   20.40
  -3  -8   1  272.67   20.00
   2   8  -1   38.70    3.00
   2   8  -1   37.40    5.80
   2   8  -1   34.30    2.70
   2   8  -1   39.50    3.00
   2   8  -1   39.20    3.00
   2   8  -1   48.80    7.30
   2   8  -1   34.40    3.10
   2   8  -1   32.50    2.90
  -2  -8   1   37.30    6.60
  -2  -8   1   37.40    7.00
   1   8  -1 1194.58   64.49
   1   8  -1 1212.48   64.09
   1   8  -1 1402.16   75.59
   1   8  -1 1144.49   66.59
   1   8  -1 1185.38   64.29
  -1  -8   1 1171.78   68.79
   0   8  -1  137.39    9.10
   0   8  -1  140.59    8.90
   0   8  -1  144.19    7.90
   0   8  -1  151.58   12.10
   0   8  -1  134.39    9.90
   0   8  -1  157.98   12.30
   0   8  -1  148.79    8.80
   0   8  -1  138.09    9.00
   0   8  -1  141.69   11.00
   0   8  -1  147.69    8.60
   0   8  -1  133.79    8.40
   0  -8   1  150.08    8.00
   0  -8   1  147.19   12.40
  -1   8  -1   21.20    3.30
  -1   8  -1   18.60    4.40
  -1   8  -1   15.70    3.00
  -1   8  -1   18.80    4.60
  -1   8  -1   16.70    2.90
  -1   8  -1   31.40    4.70
  -1   8  -1   17.50    3.00
  -1   8  -1   19.90    3.30
  -1   8  -1   22.70    2.90
   1  -8   1   16.00    2.90
   1  -8   1   19.20    4.70
  -2   8  -1  210.18   13.50
  -2   8  -1  197.48   11.10
  -2   8  -1  187.78   13.40
  -2   8  -1  207.38   15.40
  -2   8  -1  211.58   13.10
  -2   8  -1  209.18   13.60
  -2   8  -1  191.58   12.90
  -2   8  -1  189.48   11.20
  -2   8  -1  183.68   13.20
  -2   8  -1  184.28   12.60
   2  -8   1  189.98   11.90
   2  -8   1  199.08   11.50
   2  -8   1  225.08   14.90
  -3   8  -1  115.49   10.90
  -3   8  -1  115.39   12.20
  -3   8  -1  115.59    9.50
  -3   8  -1  109.19    9.10
  -3   8  -1  123.09    9.90
  -3   8  -1  135.09    9.90
  -3   8  -1  107.69    9.40
  -3   8  -1  118.69    9.80
  -3   8  -1  127.69   10.10
  -3   8  -1  131.69   10.30
   3  -8   1  114.89   10.40
   3  -8   1  106.69    9.40
   3  -8   1  134.29    8.00
   3  -8   1  121.19    8.60
   3  -8   1  135.99    8.70
  -4   8  -1    1.70    2.10
  -4   8  -1    1.20    2.90
  -4   8  -1   -0.50    3.50
  -4   8  -1   -0.20    2.70
  -4   8  -1    3.10    3.00
  -4   8  -1    1.00    3.30
  -4   8  -1   -3.20    3.10
  -4   8  -1    4.90    3.60
  -4   8  -1    1.60    2.60
  -4   8  -1   -0.50    2.50
   4  -8   1   -0.30    1.40
   4  -8   1    2.30    2.00
   4  -8   1    1.40    2.70
   4  -8   1   -0.30    4.90
   4  -8   1   -5.50    3.20
   4  -8   1   -1.40    2.10
   4  -8   1   -0.60    2.00
   4  -8   1    2.60    3.30
   4  -8   1    2.50    4.10
  -5   8  -1   15.00    4.90
  -5   8  -1   10.10    4.40
  -5   8  -1   16.30    4.80
  -5   8  -1   27.30    6.20
  -5   8  -1   17.70    6.20
  -5   8  -1   15.80    4.60
  -5   8  -1   13.50    5.90
  -5   8  -1   17.10    5.30
  -5   8  -1   19.70    5.70
  -5   8  -1    3.60    4.70
   5  -8   1   14.70    3.30
   5  -8   1   17.90    5.50
   5  -8   1   23.30    6.10
   5  -8   1   18.50    4.00
   5  -8   1   27.00    5.60
   5  -8   1    8.50    3.50
   5  -8   1   12.60    3.50
   5  -8   1    7.70    7.10
   5  -8   1   23.40    6.40
  -6   8  -1  104.29   13.60
  -6   8  -1   94.29   11.50
  -6   8  -1  122.09   11.50
  -6   8  -1  136.69   12.20
  -6   8  -1  123.69   11.90
  -6   8  -1  109.39   12.10
  -6   8  -1  127.79   14.00
  -6   8  -1  160.98   13.10
   6  -8   1  151.48   18.50
   6  -8   1  125.89    9.90
   6  -8   1  129.99   13.80
   6  -8   1  111.59   11.90
   6  -8   1  100.39   10.60
   6  -8   1  119.89   10.60
  -7   8  -1   47.60    8.60
  -7   8  -1   57.69   11.30
  -7   8  -1   55.59    9.30
  -7   8  -1   61.59   10.30
  -7   8  -1   45.20    9.20
  -7   8  -1   52.99    9.60
   7  -8   1   37.70    8.60
   7  -8   1   49.20    7.90
   7  -8   1   36.30    9.00
   7  -8   1   45.00    6.80
   7  -8   1   61.59    8.90
   7  -8   1   59.79    8.00
  -8   8  -1   16.10    8.70
  -8   8  -1   10.60    5.80
  -8   8  -1    7.30   10.50
  -8   8  -1   46.90    9.20
  -8   8  -1   22.60    7.00
  -8   8  -1   16.80    6.00
  -8   8  -1   25.10    8.00
  -8   8  -1   28.50    7.70
   8  -8   1   14.90    8.10
   8  -8   1   19.80    5.80
   8  -8   1   17.80    5.00
   8  -8   1   24.50    6.20
   8  -8   1   10.00    6.50
   8  -8   1   23.20    2.90
  -9   8  -1   72.49   15.40
  -9   8  -1   88.59   12.70
  -9   8  -1   77.89   12.20
  -9   8  -1   80.49   12.40
  -9   8  -1   89.59   13.70
  -9   8  -1   95.19   14.70
  -9   8  -1  101.09   14.00
   9  -8   1   95.89   13.90
   9  -8   1   88.49   15.50
   9  -8   1   92.29   10.30
   9  -8   1   95.29    7.80
   9  -8   1   74.59   10.40
   9  -8   1   81.49   11.30
 -10   8  -1    8.80    6.20
 -10   8  -1   16.10    7.80
 -10   8  -1    6.90    8.50
 -10   8  -1   11.70    5.90
 -10   8  -1   15.20    7.90
 -10   8  -1    7.80    6.50
 -10   8  -1   -5.60   15.00
  10  -8   1    6.10    6.40
  10  -8   1    8.20   10.10
  10  -8   1    3.80    6.00
  10  -8   1    6.90    5.20
  10  -8   1    9.20    3.90
  10  -8   1   -8.10   10.90
 -11   8  -1   43.40   10.50
 -11   8  -1   32.80    9.40
 -11   8  -1   17.60    8.50
 -11   8  -1   32.00   10.10
 -11   8  -1   18.90   11.00
 -11   8  -1   14.80    8.30
  11  -8   1   26.20    8.20
  11  -8   1   18.70    5.30
  11  -8   1   25.30    7.30
  11  -8   1   41.60   16.20
  11  -8   1   29.70    8.30
 -12   8  -1   15.70    9.20
 -12   8  -1   36.20   14.50
 -12   8  -1    4.10    7.90
 -12   8  -1    9.00    7.60
 -12   8  -1    1.50    7.80
 -12   8  -1   16.90    8.60
  12  -8   1    9.20    9.90
  12  -8   1   -0.10    5.30
  12  -8   1    6.70    6.50
  12  -8   1  -21.20   15.70
  12  -8   1   12.80    7.60
  12   7  -1  127.69   15.20
  12   7  -1  102.19   14.20
  12   7  -1   87.89   13.50
  12   7  -1   88.19   23.40
  12   7  -1   82.39   20.30
  12   7  -1  101.19   15.60
 -12  -7   1  108.69   12.30
 -12  -7   1  123.59   15.00
 -12  -7   1  117.59   18.40
 -12  -7   1   81.59   14.90
 -12  -7   1   67.79   14.70
  11   7  -1   11.70    6.10
  11   7  -1    4.80    6.10
  11   7  -1   -9.70   13.10
  11   7  -1    9.50    5.90
  11   7  -1    7.20    6.10
  11   7  -1   19.60   13.00
 -11  -7   1   11.60   10.50
 -11  -7   1    7.00    7.50
 -11  -7   1    2.40    4.60
 -11  -7   1   13.50    7.30
 -11  -7   1   12.10    6.50
 -11  -7   1    1.00   11.00
 -11  -7   1   -1.30    7.00
 -11  -7   1   18.40   10.50
  10   7  -1   74.39   10.70
  10   7  -1   98.29   15.80
  10   7  -1   89.59   13.80
  10   7  -1   58.79   10.30
  10   7  -1   43.50   14.20
  10   7  -1   80.09   11.40
 -10  -7   1   82.39   11.70
 -10  -7   1   70.09    8.50
 -10  -7   1   53.69   10.10
 -10  -7   1  106.99   10.90
 -10  -7   1   63.29   12.20
 -10  -7   1   79.79   13.70
   9   7  -1   31.50    6.90
   9   7  -1   34.20    8.30
   9   7  -1   25.30    8.10
   9   7  -1   32.20    7.00
   9   7  -1   68.39   11.30
   9   7  -1   25.70    9.80
   9   7  -1   29.70    6.40
  -9  -7   1   34.50    8.60
  -9  -7   1   26.80    8.70
  -9  -7   1   30.70    5.20
  -9  -7   1   22.20    9.10
  -9  -7   1   31.60    6.70
  -9  -7   1   22.10    5.70
  -9  -7   1   32.60    7.20
  -9  -7   1   25.70    7.00
   8   7  -1   49.40    6.20
   8   7  -1   46.40    9.30
   8   7  -1   52.09    8.00
   8   7  -1   37.80    8.50
   8   7  -1   42.70    8.30
   8   7  -1   38.40    8.20
   8   7  -1   50.29    7.40
   8   7  -1   40.30    7.00
  -8  -7   1   49.60    6.90
  -8  -7   1   31.40    8.20
  -8  -7   1   37.40    7.20
  -8  -7   1   50.29    6.30
  -8  -7   1   57.99    9.70
  -8  -7   1   47.00    9.70
  -8  -7   1   45.70    5.30
   7   7  -1    6.20    2.80
   7   7  -1    4.60    3.10
   7   7  -1    5.20    4.00
   7   7  -1    3.80    4.20
   7   7  -1    4.30    5.00
   7   7  -1   -3.40    4.70
   7   7  -1   -0.20    3.60
   7   7  -1    9.50    3.70
   7   7  -1    8.80    4.90
   7   7  -1    8.30    3.60
  -7  -7   1    5.60    4.50
  -7  -7   1    4.70    3.90
  -7  -7   1   10.70    5.20
  -7  -7   1    6.50    4.60
  -7  -7   1    7.40    5.30
  -7  -7   1    6.70    2.10
  -7  -7   1    1.70    2.90
   6   7  -1    5.00    3.00
   6   7  -1    1.60    3.50
   6   7  -1    4.00    2.70
   6   7  -1    3.60    2.10
   6   7  -1    4.60    4.00
   6   7  -1    5.30    2.60
   6   7  -1    6.30    4.00
   6   7  -1    3.00    3.10
   6   7  -1    3.10    3.80
   6   7  -1    2.10    3.30
  -6  -7   1    2.30    3.80
  -6  -7   1   -1.00    2.80
  -6  -7   1   -0.60    3.30
  -6  -7   1    7.10    2.60
  -6  -7   1    0.50    2.00
  -6  -7   1    3.50    3.80
  -6  -7   1    7.00    3.50
   5   7  -1  266.87   15.90
   5   7  -1  261.97   15.80
   5   7  -1  228.38   15.70
   5   7  -1  254.47   15.90
   5   7  -1  255.27   15.80
   5   7  -1  256.87   15.20
   5   7  -1  239.98   18.20
   5   7  -1  233.78   16.70
   5   7  -1  224.38   16.20
   5   7  -1  254.67   16.30
  -5  -7   1  247.38   16.10
  -5  -7   1  224.88   15.20
  -5  -7   1  226.18   18.30
  -5  -7   1  236.18   18.60
   4   7  -1    6.10    2.00
   4   7  -1   10.70    3.90
   4   7  -1    8.80    2.30
   4   7  -1    5.80    2.10
   4   7  -1   10.70    2.40
   4   7  -1    3.60    2.60
   4   7  -1   10.50    2.40
   4   7  -1   13.30    3.40
   4   7  -1   13.00    2.70
   4   7  -1    6.20    1.80
   4   7  -1    6.50    3.50
  -4  -7   1    8.20    1.60
  -4  -7   1    3.50    3.40
  -4  -7   1    9.00    3.80
  -4  -7   1    6.70    2.40
   3   7  -1    2.30    1.60
   3   7  -1   -0.50    1.00
   3   7  -1   -0.20    1.20
   3   7  -1   -0.60    1.30
   3   7  -1   -0.50    1.30
   3   7  -1    1.40    1.40
   3   7  -1    1.60    2.20
   3   7  -1    0.80    1.30
   3   7  -1    1.10    1.40
  -3  -7   1   -1.10    3.00
  -3  -7   1    3.70    3.40
   2   7  -1 3056.09  156.48
   2   7  -1 3079.89  159.18
   2   7  -1 2736.53  156.18
   2   7  -1 3002.50  159.78
   2   7  -1 2978.10  156.28
   2   7  -1 2755.52  156.18
   2   7  -1 3004.50  156.08
   2   7  -1 2865.51  156.18
   2   7  -1 3124.39  156.48
   2   7  -1 2981.90  156.18
  -2  -7   1 2874.01  160.38
  -2  -7   1 3037.20  160.58
   1   7  -1  103.19    6.10
   1   7  -1  100.19    5.90
   1   7  -1   94.39    6.20
   1   7  -1  106.39    8.20
   1   7  -1  103.09    6.40
  -1  -7   1  104.49    9.50
   0   7  -1    4.50    1.30
   0   7  -1    6.20    1.10
   0   7  -1    0.10    2.40
   0   7  -1    4.40    1.80
   0   7  -1    2.40    1.20
   0   7  -1    1.00    0.80
   0   7  -1    1.90    0.90
   0   7  -1    1.10    1.00
   0   7  -1    3.60    1.20
   0   7  -1    0.90    1.80
   0  -7   1   -1.70    2.50
   0  -7   1    2.10    1.00
  -1   7  -1   -0.10    2.30
  -1   7  -1    0.70    1.20
  -1   7  -1    0.90    1.50
  -1   7  -1    0.60    1.40
  -1   7  -1   -0.60    1.30
  -1   7  -1    0.00    2.40
  -1   7  -1   -0.30    1.20
  -1   7  -1    1.60    1.30
  -1   7  -1    1.90    1.00
  -1   7  -1    0.90    1.30
  -1   7  -1    2.70    1.30
   1  -7   1    2.70    1.60
  -2   7  -1  106.99    8.30
  -2   7  -1  105.69    6.30
  -2   7  -1  106.39   10.70
  -2   7  -1  115.19    8.60
  -2   7  -1  108.29    8.10
  -2   7  -1  115.39    8.50
  -2   7  -1  114.09    8.50
  -2   7  -1  118.89    8.20
  -2   7  -1  114.39    6.20
  -2   7  -1  110.89   10.00
  -2   7  -1  119.49    8.80
   2  -7   1  106.79    6.80
   2  -7   1  112.79    8.80
   2  -7   1   95.59    7.70
   2  -7   1  113.59    6.60
  -3   7  -1  222.38   14.80
  -3   7  -1  259.87   16.10
  -3   7  -1  230.78   17.80
  -3   7  -1  213.08   15.00
  -3   7  -1  226.28   15.60
  -3   7  -1  235.88   15.50
  -3   7  -1  220.28   15.30
  -3   7  -1  218.88   14.90
  -3   7  -1  218.28   15.30
  -3   7  -1  235.28   16.80
   3  -7   1  246.18   14.90
   3  -7   1  228.58   14.30
   3  -7   1  227.08   15.30
   3  -7   1  249.78   17.40
   3  -7   1  224.68   13.70
   3  -7   1  233.78   14.00
   3  -7   1  207.58   14.50
   3  -7   1  228.88   13.50
   3  -7   1  232.98   16.10
  -4   7  -1   31.00    6.70
  -4   7  -1   31.40    5.60
  -4   7  -1   18.10    4.30
  -4   7  -1   29.50    5.40
  -4   7  -1   28.90    4.30
  -4   7  -1   38.90    5.70
  -4   7  -1   31.10    6.80
  -4   7  -1   34.00    5.60
  -4   7  -1   33.10    6.20
  -4   7  -1   27.90    5.40
   4  -7   1   18.90    5.00
   4  -7   1   33.80    5.80
   4  -7   1   39.60    7.20
   4  -7   1   27.00    4.10
   4  -7   1   31.60    4.00
   4  -7   1   28.80    4.60
   4  -7   1   25.30    4.60
   4  -7   1   27.40    4.60
   4  -7   1   23.70    5.60
  -5   7  -1  141.19   12.30
  -5   7  -1   98.69   11.10
  -5   7  -1  105.99   10.60
  -5   7  -1  115.89   10.50
  -5   7  -1  110.59   12.30
  -5   7  -1  118.59   11.60
  -5   7  -1  118.89   10.90
  -5   7  -1  127.09   11.00
  -5   7  -1  110.29   10.90
  -5   7  -1  135.99   11.90
   5  -7   1  127.89   13.50
   5  -7   1  133.59    9.50
   5  -7   1  127.89   10.30
   5  -7   1  116.49   10.80
   5  -7   1  145.19   13.70
   5  -7   1  126.59   12.10
   5  -7   1  133.69   10.30
   5  -7   1  115.79   11.50
  -6   7  -1  430.96   29.80
  -6   7  -1  423.36   29.80
  -6   7  -1  459.85   30.00
  -6   7  -1  477.85   29.90
  -6   7  -1  487.05   30.50
  -6   7  -1  482.65   30.40
  -6   7  -1  473.65   29.50
  -6   7  -1  439.36   31.50
  -6   7  -1  431.26   30.50
   6  -7   1  495.65   28.10
   6  -7   1  487.55   28.10
   6  -7   1  464.25   32.10
   6  -7   1  417.76   24.90
   6  -7   1  430.96   30.60
   6  -7   1  454.55   31.10
   6  -7   1  514.65   29.20
   6  -7   1  443.96   29.50
  -7   7  -1   53.09    9.70
  -7   7  -1   49.50    8.90
  -7   7  -1   68.09    9.40
  -7   7  -1   57.39    8.90
  -7   7  -1   52.79    9.50
  -7   7  -1   54.39    8.90
  -7   7  -1   45.90    8.90
  -7   7  -1   42.60    9.90
   7  -7   1   40.20    8.90
   7  -7   1   55.19    7.40
   7  -7   1   47.00    7.10
   7  -7   1   63.49    8.60
   7  -7   1   63.29    9.20
   7  -7   1   72.69   11.40
  -8   7  -1  800.82   45.90
  -8   7  -1  687.93   44.40
  -8   7  -1  769.32   45.90
  -8   7  -1  577.74   45.80
  -8   7  -1  724.23   46.60
  -8   7  -1  598.54   44.70
  -8   7  -1  763.72   45.80
   8  -7   1  719.83   43.00
   8  -7   1  714.33   40.10
   8  -7   1  724.13   44.00
   8  -7   1  774.42   43.10
   8  -7   1  796.32   44.30
   8  -7   1  680.43   46.70
   8  -7   1  658.13   45.10
  -9   7  -1   37.20    8.60
  -9   7  -1   55.09   10.20
  -9   7  -1   72.99   11.60
  -9   7  -1   38.30   12.40
  -9   7  -1   42.50   10.20
  -9   7  -1   44.00    9.20
  -9   7  -1   55.79   11.10
   9  -7   1   70.99   10.10
   9  -7   1   66.79   11.60
   9  -7   1   70.29   10.00
   9  -7   1   55.89    6.40
   9  -7   1   39.10   11.30
   9  -7   1   60.69    8.90
 -10   7  -1  115.89   15.10
 -10   7  -1  113.69   15.20
 -10   7  -1  126.39   16.60
 -10   7  -1  130.89   14.30
 -10   7  -1  126.49   15.20
 -10   7  -1  115.09   16.10
  10  -7   1  141.39   20.20
  10  -7   1  115.89   12.30
  10  -7   1   89.49   15.20
  10  -7   1   99.99   13.80
  10  -7   1  114.69   10.10
  10  -7   1  112.39   12.70
 -11   7  -1   33.30    9.10
 -11   7  -1   55.39   11.50
 -11   7  -1   45.60   10.40
 -11   7  -1   46.40   10.60
 -11   7  -1   36.60    9.80
 -11   7  -1   30.20   11.20
  11  -7   1   42.60   14.70
  11  -7   1   41.70    9.20
  11  -7   1   47.10    9.10
  11  -7   1   40.00    7.10
  11  -7   1   45.40   10.20
 -12   7  -1   -0.40   11.60
 -12   7  -1   21.40    8.70
 -12   7  -1   29.60    9.90
 -12   7  -1   27.90    9.80
 -12   7  -1   25.50    9.10
 -12   7  -1   10.00    7.90
  12  -7   1   16.60    7.10
  12  -7   1   31.70    9.20
  12  -7   1   17.00    6.10
  12  -7   1   36.50   17.60
  12  -7   1   23.50    9.00
  12   6  -1    7.20   15.60
  12   6  -1    0.50    5.90
  12   6  -1   10.40    6.50
  12   6  -1    5.40    7.10
  12   6  -1   -5.10   17.40
  12   6  -1    5.50    7.90
 -12  -6   1  -12.50    9.90
 -12  -6   1   11.10    9.10
 -12  -6   1    2.00    5.30
 -12  -6   1   -9.40   15.60
 -12  -6   1    0.30    9.00
 -12  -6   1   -3.40    6.80
 -12  -6   1    6.10    7.80
  11   6  -1   -5.00   12.10
  11   6  -1    8.80    5.90
  11   6  -1   -0.40    9.90
  11   6  -1   10.60    6.10
  11   6  -1    9.80    6.40
  11   6  -1   17.60    6.70
 -11  -6   1   -0.50    6.90
 -11  -6   1  -12.80   11.00
 -11  -6   1   18.50    7.90
 -11  -6   1   -0.10    6.70
 -11  -6   1    7.90    4.90
 -11  -6   1    2.40   11.00
 -11  -6   1   17.50    7.30
 -11  -6   1    6.80    7.70
  10   6  -1   67.59   10.00
  10   6  -1   55.09   12.60
  10   6  -1   40.70   10.20
  10   6  -1   74.09   16.30
  10   6  -1   58.19   13.10
  10   6  -1   81.69   12.60
  10   6  -1   59.59   15.00
  10   6  -1   64.59   10.00
 -10  -6   1   76.79   12.50
 -10  -6   1   68.29    8.60
 -10  -6   1   56.39    8.70
 -10  -6   1   68.59   10.90
 -10  -6   1   60.19    9.50
 -10  -6   1   56.69   10.30
 -10  -6   1   60.89   11.00
 -10  -6   1   57.89   11.00
   9   6  -1  111.89   13.00
   9   6  -1  100.49   13.20
   9   6  -1   93.49   10.30
   9   6  -1  114.49   11.30
   9   6  -1   97.79   10.40
   9   6  -1   81.89   14.10
   9   6  -1  105.29   13.40
  -9  -6   1   84.29    9.00
  -9  -6   1   89.59    9.60
  -9  -6   1  110.29   10.60
  -9  -6   1  121.79   13.40
  -9  -6   1   83.29   11.10
  -9  -6   1   78.59   10.70
  -9  -6   1  113.79   14.70
  -9  -6   1  109.79   11.70
   8   6  -1   21.40    5.20
   8   6  -1   24.80    4.40
   8   6  -1    8.00    6.80
   8   6  -1   28.20    6.00
   8   6  -1   17.20    6.30
   8   6  -1   22.30    5.40
   8   6  -1   16.80    4.70
   8   6  -1   27.00    7.10
   8   6  -1   34.00    8.00
  -8  -6   1   22.10    5.60
  -8  -6   1   17.70    4.00
  -8  -6   1   24.80    7.30
  -8  -6   1   30.20    7.20
  -8  -6   1   31.10    5.70
  -8  -6   1   32.40    5.50
  -8  -6   1   15.50    5.70
   7   6  -1 1360.26   76.69
   7   6  -1 1385.16   77.49
   7   6  -1 1343.17   78.49
   7   6  -1 1466.45   77.29
   7   6  -1 1281.37   77.29
   7   6  -1 1446.86   77.29
   7   6  -1 1324.57   79.39
   7   6  -1 1359.56   77.79
   7   6  -1 1380.16   75.69
   7   6  -1 1346.07   79.09
  -7  -6   1 1461.95   76.89
  -7  -6   1 1533.35   80.49
  -7  -6   1 1443.86   77.89
  -7  -6   1 1408.06   76.39
  -7  -6   1 1395.26   75.49
  -7  -6   1 1310.77   77.79
  -7  -6   1 1411.86   79.79
  -7  -6   1 1306.47   75.99
  -7  -6   1 1367.86   75.89
   6   6  -1  177.78   13.90
   6   6  -1  221.58   13.90
   6   6  -1  200.68   13.70
   6   6  -1  207.68   15.00
   6   6  -1  193.38   15.80
   6   6  -1  186.98   15.00
   6   6  -1  184.78   15.00
   6   6  -1  202.58   14.10
   6   6  -1  200.18   13.60
   6   6  -1  189.08   12.60
   6   6  -1  197.28   13.90
  -6  -6   1  198.88   12.20
  -6  -6   1  171.38   14.20
  -6  -6   1  192.38   15.90
  -6  -6   1  188.88   13.00
  -6  -6   1  185.98   13.60
  -6  -6   1  176.88   12.50
  -6  -6   1  201.68   13.30
  -6  -6   1  183.58   12.60
  -6  -6   1  189.68   13.90
  -6  -6   1  199.78   16.00
   5   6  -1  145.39   10.80
   5   6  -1  148.69   10.70
   5   6  -1  150.48    9.90
   5   6  -1  161.28   10.90
   5   6  -1  161.68   10.70
   5   6  -1  140.09   11.10
   5   6  -1  133.79   10.40
   5   6  -1  130.39   12.20
   5   6  -1  147.19   10.50
   5   6  -1  143.99   11.50
  -5  -6   1  158.68   13.00
  -5  -6   1  143.49   10.10
  -5  -6   1  143.99   10.00
  -5  -6   1  169.68   11.20
  -5  -6   1  135.99    8.70
  -5  -6   1  149.99   12.80
  -5  -6   1  137.29   10.80
   4   6  -1  227.88   14.10
   4   6  -1  242.78   14.10
   4   6  -1  243.68   14.30
   4   6  -1  225.88   13.70
   4   6  -1  239.08   14.50
   4   6  -1  216.88   16.00
   4   6  -1  221.18   13.70
   4   6  -1  204.08   14.50
   4   6  -1  202.78   16.90
   4   6  -1  236.68   14.10
   4   6  -1  212.18   14.60
   4   6  -1  217.98   12.50
  -4  -6   1  214.68   14.20
  -4  -6   1  249.88   16.90
  -4  -6   1  216.88   12.60
  -4  -6   1  233.58   16.60
  -4  -6   1  209.58   13.80
   3   6  -1   79.79    6.30
   3   6  -1   81.39    5.80
   3   6  -1  105.39    8.30
   3   6  -1   83.89    5.90
   3   6  -1   86.79    5.80
   3   6  -1   81.79    6.00
   3   6  -1   89.09    6.10
   3   6  -1   81.09    7.80
   3   6  -1   71.39    5.50
  -3  -6   1   73.19    8.10
  -3  -6   1   87.09    5.20
  -3  -6   1   91.99    8.60
  -3  -6   1   72.59    5.10
   2   6  -1  639.34   34.10
   2   6  -1  613.34   35.30
   2   6  -1  633.04   36.70
   2   6  -1  613.44   33.80
   2   6  -1  703.03   36.00
   2   6  -1  653.83   34.00
   2   6  -1  599.04   33.80
   2   6  -1  584.94   36.10
   2   6  -1  662.83   34.20
   2   6  -1  608.64   34.10
  -2  -6   1  604.24   37.10
   1   6  -1   51.99    3.50
   1   6  -1   56.39    5.20
   1   6  -1   50.59    3.20
   1   6  -1   55.29    5.90
   1   6  -1   57.49    3.80
   1   6  -1   51.59    6.30
   1   6  -1   50.79    3.90
   1   6  -1   52.29    3.20
   1   6  -1   52.49    3.60
  -1  -6   1   50.69    6.10
   0   6  -1    0.30    0.50
   0   6  -1    0.30    0.90
   0   6  -1   -0.80    0.80
   0   6  -1   -0.30    1.30
   0   6  -1   -0.30    0.60
   0   6  -1    0.90    1.10
   0   6  -1    1.10    0.90
   0   6  -1    0.70    1.90
   0   6  -1    2.60    2.50
   0  -6   1    0.00    2.10
   0  -6   1    0.40    0.80
  -1   6  -1   88.69    8.60
  -1   6  -1  100.69    7.50
  -1   6  -1  113.99    8.90
  -1   6  -1   98.79    6.20
  -1   6  -1   95.89    6.50
  -1   6  -1   88.39    6.70
  -1   6  -1   84.99    6.60
  -1   6  -1   89.49    6.80
  -1   6  -1  101.69    6.60
  -1   6  -1   89.19    6.20
  -1   6  -1   98.19    6.80
   1  -6   1   96.39    5.90
   1  -6   1   87.89    6.90
   1  -6   1  101.79    5.70
  -2   6  -1  107.49    8.40
  -2   6  -1  118.59    9.60
  -2   6  -1   99.29    7.60
  -2   6  -1   98.29    8.10
  -2   6  -1  124.89    8.40
  -2   6  -1  108.79    8.60
  -2   6  -1  108.39    7.90
  -2   6  -1  107.79    8.30
  -2   6  -1  117.79    8.30
  -2   6  -1  114.39    9.60
   2  -6   1  121.49    8.10
   2  -6   1   90.79    7.30
   2  -6   1  103.79    7.90
   2  -6   1  119.09    9.90
   2  -6   1  103.59    7.30
   2  -6   1  107.89    8.60
   2  -6   1  115.19    6.90
  -3   6  -1  495.05   29.50
  -3   6  -1  450.25   30.70
  -3   6  -1  479.15   31.90
  -3   6  -1  540.65   30.40
  -3   6  -1  526.25   31.10
  -3   6  -1  513.15   30.10
  -3   6  -1  531.25   30.20
  -3   6  -1  470.55   30.10
  -3   6  -1  531.75   29.50
  -3   6  -1  505.95   29.70
  -3   6  -1  495.65   30.10
   3  -6   1  518.95   28.50
   3  -6   1  553.54   29.40
   3  -6   1  495.15   31.40
   3  -6   1  542.55   28.80
   3  -6   1  521.55   29.50
   3  -6   1  518.05   29.30
   3  -6   1  507.55   30.10
   3  -6   1  497.35   29.50
   3  -6   1  477.65   30.50
  -4   6  -1  252.17   17.00
  -4   6  -1  278.37   17.60
  -4   6  -1  218.68   18.30
  -4   6  -1  273.77   17.80
  -4   6  -1  271.37   17.40
  -4   6  -1  224.08   16.50
  -4   6  -1  216.18   16.80
  -4   6  -1  246.18   17.80
  -4   6  -1  258.97   16.20
  -4   6  -1  241.88   17.10
   4  -6   1  263.87   15.70
   4  -6   1  230.28   16.70
   4  -6   1  242.98   16.60
   4  -6   1  245.18   17.40
   4  -6   1  246.88   16.30
   4  -6   1  261.37   18.00
   4  -6   1  265.67   16.50
   4  -6   1  305.57   19.40
  -5   6  -1  108.19   10.20
  -5   6  -1  105.89   10.50
  -5   6  -1  117.09   11.80
  -5   6  -1  105.19   10.40
  -5   6  -1  124.19   10.70
  -5   6  -1  129.39   11.60
  -5   6  -1  106.29   10.60
  -5   6  -1  123.79   10.40
  -5   6  -1  148.09   11.40
  -5   6  -1  121.79   10.70
   5  -6   1  131.89    9.60
   5  -6   1  108.79   10.60
   5  -6   1  116.89    9.90
   5  -6   1  114.09   11.70
   5  -6   1   98.59   10.90
   5  -6   1  111.79    9.10
   5  -6   1  102.99   10.70
   5  -6   1  117.09   12.30
   5  -6   1  121.19    9.90
   5  -6   1  121.09    7.30
  -6   6  -1   -1.00    4.80
  -6   6  -1    9.30    4.30
  -6   6  -1    8.00    3.80
  -6   6  -1   12.10    4.20
  -6   6  -1   12.80    5.70
  -6   6  -1    8.00    4.10
  -6   6  -1    8.80    4.10
  -6   6  -1    0.00    4.80
  -6   6  -1    7.70    4.20
  -6   6  -1   13.50    5.60
   6  -6   1   12.00    5.50
   6  -6   1    8.50    6.00
   6  -6   1   10.60    4.90
   6  -6   1    5.30    3.90
   6  -6   1    7.60    3.60
   6  -6   1   15.10    4.20
   6  -6   1    5.70    4.60
   6  -6   1   14.10    4.00
   6  -6   1    5.70    5.80
  -7   6  -1  917.61   55.19
  -7   6  -1  793.32   55.49
  -7   6  -1 1011.10   55.39
  -7   6  -1 1008.80   57.39
  -7   6  -1  985.60   55.49
  -7   6  -1  991.10   55.99
  -7   6  -1  856.81   55.19
  -7   6  -1  929.41   55.69
   7  -6   1  961.00   51.39
   7  -6   1  963.60   53.69
   7  -6   1  988.70   54.69
   7  -6   1  965.20   53.69
   7  -6   1  873.61   56.59
   7  -6   1  828.12   54.79
   7  -6   1  885.11   54.19
  -8   6  -1  474.25   29.80
  -8   6  -1  415.56   30.60
  -8   6  -1  460.55   29.80
  -8   6  -1  435.86   34.40
  -8   6  -1  403.76   29.70
  -8   6  -1  405.86   30.30
  -8   6  -1  378.36   31.40
  -8   6  -1  432.86   29.40
   8  -6   1  374.56   30.10
   8  -6   1  424.76   25.60
   8  -6   1  440.96   28.00
   8  -6   1  450.75   32.00
   8  -6   1  450.45   29.00
   8  -6   1  464.85   28.10
   8  -6   1  440.66   29.40
  -9   6  -1  619.94   42.10
  -9   6  -1  619.84   42.40
  -9   6  -1  633.74   41.80
  -9   6  -1  664.73   41.60
  -9   6  -1  656.63   42.30
  -9   6  -1  633.74   41.30
   9  -6   1  567.14   43.40
   9  -6   1  709.03   41.40
   9  -6   1  636.74   39.80
   9  -6   1  701.23   37.70
   9  -6   1  615.54   39.60
 -10   6  -1  240.08   22.10
 -10   6  -1  231.68   20.70
 -10   6  -1  275.37   22.30
 -10   6  -1  279.87   21.30
 -10   6  -1  248.08   21.40
 -10   6  -1  263.37   21.00
  10  -6   1  195.38   22.60
  10  -6   1  270.67   21.00
  10  -6   1  239.58   17.20
  10  -6   1  228.58   24.30
  10  -6   1  254.17   19.70
  10  -6   1  230.28   19.30
 -11   6  -1  140.99   15.90
 -11   6  -1  150.78   16.10
 -11   6  -1  153.48   15.90
 -11   6  -1  106.39   17.50
 -11   6  -1  116.89   14.60
 -11   6  -1  133.39   15.10
  11  -6   1  147.59   21.10
  11  -6   1  128.39   15.00
  11  -6   1  106.49   11.10
  11  -6   1  116.09   13.40
  11  -6   1  111.59   15.10
 -12   6  -1  158.48   20.40
 -12   6  -1  164.08   17.90
 -12   6  -1  145.79   17.30
 -12   6  -1  129.49   20.70
 -12   6  -1  130.49   17.50
 -12   6  -1  186.18   18.90
  12  -6   1  156.28   16.20
  12  -6   1  163.48   25.40
  12  -6   1  160.58   14.30
  12  -6   1  141.49   17.80
  12  -6   1  140.49   17.10
  12   5  -1   54.29   10.50
  12   5  -1   59.29   10.50
  12   5  -1   48.40    9.90
  12   5  -1   74.09   20.70
  12   5  -1   81.69   16.80
  12   5  -1   67.69   12.40
 -12  -5   1   45.10   11.90
 -12  -5   1   66.49   11.20
 -12  -5   1   47.30   11.30
 -12  -5   1   29.50    9.80
 -12  -5   1   69.59   13.10
 -12  -5   1   58.29    9.70
  11   5  -1    4.30   11.30
  11   5  -1    3.60    4.80
  11   5  -1   22.00   12.80
  11   5  -1    9.10    5.70
  11   5  -1   -1.70    5.50
  11   5  -1    4.10    5.60
 -11  -5   1    7.00    5.70
 -11  -5   1   22.70   18.90
 -11  -5   1    7.80    4.90
 -11  -5   1   -3.00    5.30
 -11  -5   1   20.30   18.30
 -11  -5   1   14.60    7.00
 -11  -5   1    6.90    6.50
 -11  -5   1   11.70    8.20
  10   5  -1   11.90    8.20
  10   5  -1   24.20    7.70
  10   5  -1   32.70    9.40
  10   5  -1   38.00    8.00
  10   5  -1   37.90    9.20
  10   5  -1   37.30    8.20
  10   5  -1   51.49   19.60
  10   5  -1   20.00    9.60
 -10  -5   1   19.50    9.50
 -10  -5   1   37.40   11.80
 -10  -5   1   37.30    7.10
 -10  -5   1   22.50    7.50
 -10  -5   1   35.50    7.40
 -10  -5   1   44.50    8.90
 -10  -5   1   48.70    7.30
 -10  -5   1   34.50    8.70
   9   5  -1   12.50    7.00
   9   5  -1    8.00    8.90
   9   5  -1   11.10    5.30
   9   5  -1    9.30    7.60
   9   5  -1    8.60    4.40
   9   5  -1   15.00    5.30
   9   5  -1   18.90    5.70
  -9  -5   1    8.30    4.50
  -9  -5   1   17.40    6.30
  -9  -5   1   19.20    5.60
  -9  -5   1   11.90    5.50
  -9  -5   1   24.20    6.70
  -9  -5   1   12.10    7.10
  -9  -5   1    8.40    3.80
   8   5  -1  500.45   29.40
   8   5  -1  441.06   30.30
   8   5  -1  442.46   31.10
   8   5  -1  443.86   29.10
   8   5  -1  448.96   30.90
   8   5  -1  465.65   29.00
   8   5  -1  421.86   30.70
   8   5  -1  453.65   28.80
   8   5  -1  459.35   27.40
  -8  -5   1  497.45   30.10
  -8  -5   1  488.45   31.20
  -8  -5   1  448.06   27.70
  -8  -5   1  492.45   29.00
  -8  -5   1  418.66   28.30
  -8  -5   1  482.15   31.20
  -8  -5   1  397.76   28.80
   7   5  -1  358.46   22.50
   7   5  -1  303.47   23.30
   7   5  -1  374.16   22.30
   7   5  -1  308.57   21.60
   7   5  -1  402.26   24.70
   7   5  -1  327.27   23.20
   7   5  -1  347.87   22.90
   7   5  -1  310.77   22.80
   7   5  -1  341.27   22.70
   7   5  -1  329.57   20.60
   7   5  -1  332.77   21.50
  -7  -5   1  342.07   22.70
  -7  -5   1  337.57   21.10
  -7  -5   1  351.46   23.90
  -7  -5   1  342.57   20.80
  -7  -5   1  319.17   23.30
  -7  -5   1  309.27   21.70
  -7  -5   1  324.47   23.20
  -7  -5   1  334.27   21.60
  -7  -5   1  326.87   21.30
   6   5  -1  278.27   19.10
   6   5  -1  264.87   16.80
   6   5  -1  251.77   19.40
   6   5  -1  253.57   19.20
   6   5  -1  248.68   17.50
   6   5  -1  306.07   18.60
   6   5  -1  270.67   17.90
   6   5  -1  281.07   18.40
   6   5  -1  271.97   18.20
   6   5  -1  291.87   18.10
  -6  -5   1  259.37   17.60
  -6  -5   1  270.57   19.60
  -6  -5   1  274.17   17.60
  -6  -5   1  278.87   18.90
  -6  -5   1  270.87   17.10
  -6  -5   1  287.77   19.80
  -6  -5   1  283.97   16.90
  -6  -5   1  277.47   19.40
  -6  -5   1  273.17   18.40
  -6  -5   1  274.27   17.40
   5   5  -1   86.49    6.60
   5   5  -1  104.59    7.70
   5   5  -1  103.59    7.70
   5   5  -1   85.19    8.90
   5   5  -1   88.09    7.60
   5   5  -1  101.99    7.90
   5   5  -1  101.29    7.80
   5   5  -1   84.49    8.40
   5   5  -1  104.29    8.40
   5   5  -1   80.99    7.50
  -5  -5   1   86.99    7.70
  -5  -5   1   85.79    8.10
  -5  -5   1   87.09    6.60
  -5  -5   1   83.29    7.10
  -5  -5   1  102.59    7.90
  -5  -5   1  100.79    9.30
  -5  -5   1   78.99    7.00
  -5  -5   1   78.89    6.60
  -5  -5   1   72.89    6.70
  -5  -5   1   77.19    8.60
   4   5  -1  163.28   11.10
   4   5  -1  187.78   12.30
   4   5  -1  165.98   11.40
   4   5  -1  166.58   11.60
   4   5  -1  199.88   11.60
   4   5  -1  184.68   11.40
   4   5  -1  155.18   11.10
   4   5  -1  190.58   11.60
   4   5  -1  179.68   11.80
   4   5  -1  138.59   12.40
  -4  -5   1  172.78   10.40
  -4  -5   1  177.58   10.90
  -4  -5   1  171.18   11.10
  -4  -5   1  177.38   13.20
  -4  -5   1  193.08   13.50
  -4  -5   1  167.78   10.60
  -4  -5   1  182.08   11.20
  -4  -5   1  161.18   10.50
  -4  -5   1  169.98   11.60
  -4  -5   1  175.58   11.70
   3   5  -1  686.13   38.50
   3   5  -1  685.33   39.30
   3   5  -1  684.33   40.40
   3   5  -1  720.23   38.70
   3   5  -1  708.33   38.40
   3   5  -1  685.53   38.90
   3   5  -1  820.62   39.10
   3   5  -1  737.03   38.80
   3   5  -1  765.22   41.00
   3   5  -1  727.13   38.70
   3   5  -1  660.93   40.30
   3   5  -1  741.53   39.10
   3   5  -1  629.64   40.30
  -3  -5   1  709.73   41.10
  -3  -5   1  696.73   38.00
  -3  -5   1  687.13   39.10
  -3  -5   1  716.53   39.20
  -3  -5   1  700.23   37.90
  -3  -5   1  670.43   40.90
   2   5  -1 1866.71  100.29
   2   5  -1 1874.11   98.39
   2   5  -1 1746.73  100.09
   2   5  -1 1857.91   98.39
   2   5  -1 1877.01   98.09
   2   5  -1 1910.01   98.29
   2   5  -1 1876.61  100.09
   2   5  -1 1900.61   98.09
   2   5  -1 1785.92   97.99
   2   5  -1 1835.62   97.99
   2   5  -1 1767.62   98.39
   2   5  -1 1843.52   98.29
  -2  -5   1 1834.32  100.69
  -2  -5   1 1898.01  100.79
   1   5  -1   67.39    4.30
   1   5  -1   64.19    5.50
   1   5  -1   62.09    6.80
   1   5  -1   68.59    3.90
   1   5  -1   55.39    5.70
   1   5  -1   61.09    4.00
   1   5  -1   66.79    4.10
  -1  -5   1   58.79    6.10
  -1  -5   1   64.49    6.30
   0   5  -1  151.68    8.50
   0   5  -1  138.79    8.70
   0   5  -1  131.79    9.10
   0   5  -1  144.39    8.10
   0   5  -1  164.08   10.90
   0   5  -1  164.58    8.90
   0   5  -1  148.69    9.20
   0   5  -1  144.59    9.90
   0   5  -1  155.58    8.50
   0   5  -1  145.59   10.60
   0   5  -1  145.99    8.10
   0  -5   1  137.09   10.50
   0  -5   1  134.99    8.60
  -1   5  -1  216.68   14.40
  -1   5  -1  224.28   13.10
  -1   5  -1  216.48   12.70
  -1   5  -1  214.28   12.80
  -1   5  -1  239.58   13.80
  -1   5  -1  223.88   14.60
  -1   5  -1  207.08   12.10
  -1   5  -1  218.28   13.00
  -1   5  -1  204.38   12.90
  -1   5  -1  212.78   13.10
  -1   5  -1  213.28   12.50
   1  -5   1  203.68   12.50
   1  -5   1  214.58   11.90
   1  -5   1  216.78   13.30
   1  -5   1  216.08   11.80
  -2   5  -1 3753.72  202.58
  -2   5  -1 3868.21  202.18
  -2   5  -1 3708.23  203.68
  -2   5  -1 3869.11  202.88
  -2   5  -1 3914.61  202.68
  -2   5  -1 3954.00  202.88
  -2   5  -1 3853.61  202.68
  -2   5  -1 3858.51  202.28
  -2   5  -1 3680.53  203.38
   2  -5   1 3769.92  202.08
   2  -5   1 3742.93  202.58
   2  -5   1 4092.99  201.58
   2  -5   1 3747.62  202.98
   2  -5   1 3903.71  201.98
   2  -5   1 3712.13  201.78
   2  -5   1 3742.13  203.88
   2  -5   1 3924.31  201.38
   2  -5   1 3465.85  202.18
  -3   5  -1  498.65   32.30
  -3   5  -1  559.54   31.20
  -3   5  -1  502.55   30.90
  -3   5  -1  541.05   30.20
  -3   5  -1  534.05   30.50
  -3   5  -1  569.64   31.10
  -3   5  -1  547.05   31.70
  -3   5  -1  565.44   31.00
  -3   5  -1  504.25   30.20
  -3   5  -1  505.05   30.80
   3  -5   1  545.95   30.30
   3  -5   1  525.35   30.60
   3  -5   1  488.55   30.80
   3  -5   1  482.85   30.10
   3  -5   1  531.55   30.40
   3  -5   1  546.45   29.70
   3  -5   1  493.75   31.20
   3  -5   1  547.15   32.10
  -4   5  -1 1942.01  107.49
  -4   5  -1 2064.39  108.39
  -4   5  -1 1896.01  107.19
  -4   5  -1 2006.50  106.99
  -4   5  -1 2016.50  109.59
  -4   5  -1 1954.90  108.19
  -4   5  -1 2033.30  107.89
  -4   5  -1 2081.79  108.29
  -4   5  -1 1952.40  107.69
  -4   5  -1 2002.10  108.19
   4  -5   1 2118.09  106.79
   4  -5   1 1917.91  107.49
   4  -5   1 1908.71  107.99
   4  -5   1 2010.80  106.49
   4  -5   1 1984.70  104.69
   4  -5   1 1688.43  106.69
   4  -5   1 2020.10  107.19
   4  -5   1 1994.50  108.89
  -5   5  -1   75.29    8.40
  -5   5  -1   79.69    8.60
  -5   5  -1   83.79    8.40
  -5   5  -1   76.79    9.20
  -5   5  -1   82.69    8.90
  -5   5  -1   83.39    8.30
  -5   5  -1   83.39    8.30
  -5   5  -1   83.09    8.50
  -5   5  -1   91.19    8.60
  -5   5  -1   91.49    8.90
   5  -5   1   84.09    5.90
   5  -5   1   79.89    9.70
   5  -5   1   86.79    7.50
   5  -5   1   77.89    8.70
   5  -5   1   77.79    9.60
   5  -5   1   76.79    9.10
   5  -5   1   84.49    7.40
   5  -5   1   90.49    8.10
   5  -5   1   85.09    9.30
   5  -5   1   65.59    7.60
  -6   5  -1  165.98   19.60
  -6   5  -1  165.08   14.10
  -6   5  -1  195.58   14.80
  -6   5  -1  179.48   14.90
  -6   5  -1  208.58   16.10
  -6   5  -1  208.28   15.40
  -6   5  -1  153.68   13.90
  -6   5  -1  172.28   15.20
  -6   5  -1  164.78   16.00
  -6   5  -1  201.78   15.10
   6  -5   1  164.28   16.70
   6  -5   1  185.58   13.70
   6  -5   1  183.48   14.30
   6  -5   1  181.28   11.80
   6  -5   1  204.38   16.30
   6  -5   1  187.58   16.30
   6  -5   1  175.18   14.90
   6  -5   1  190.48   13.50
   6  -5   1  198.58   14.30
  -7   5  -1  339.77   25.10
  -7   5  -1  357.86   24.80
  -7   5  -1  414.06   25.10
  -7   5  -1  397.26   24.70
  -7   5  -1  377.46   25.30
  -7   5  -1  304.87   24.30
  -7   5  -1  370.56   24.60
  -7   5  -1  341.67   24.70
  -7   5  -1  298.37   25.20
  -7   5  -1  305.47   24.60
   7  -5   1  332.17   25.80
   7  -5   1  351.36   25.10
   7  -5   1  377.46   24.10
   7  -5   1  366.16   24.20
   7  -5   1  312.37   25.00
   7  -5   1  349.77   21.30
   7  -5   1  305.27   25.60
   7  -5   1  379.66   26.60
   7  -5   1  366.26   23.40
   7  -5   1  404.76   23.60
  -8   5  -1   27.10    8.70
  -8   5  -1   29.50    7.30
  -8   5  -1   43.20    8.00
  -8   5  -1   23.30    6.20
  -8   5  -1   34.00    7.30
  -8   5  -1   46.80    9.10
  -8   5  -1   31.50   10.20
   8  -5   1   44.40   10.70
   8  -5   1   33.20    5.00
   8  -5   1   24.60    5.80
   8  -5   1   24.10    7.10
   8  -5   1   29.10    9.30
   8  -5   1   53.69    8.00
   8  -5   1   43.70    7.40
  -9   5  -1   74.09   11.30
  -9   5  -1  111.29   12.10
  -9   5  -1   70.19   13.40
  -9   5  -1   69.69   11.10
  -9   5  -1   58.19   11.10
  -9   5  -1   79.89   11.80
   9  -5   1   70.79    7.60
   9  -5   1   57.99   12.10
   9  -5   1   64.49   11.70
   9  -5   1   76.79   11.00
   9  -5   1   83.59   11.00
   9  -5   1   83.09    9.20
 -10   5  -1   34.80    8.30
 -10   5  -1   26.10    8.40
 -10   5  -1   27.70    7.80
 -10   5  -1    6.20    5.60
 -10   5  -1   34.50    8.50
 -10   5  -1   25.50    7.30
  10  -5   1   24.90    6.80
  10  -5   1   30.10   11.40
  10  -5   1   21.20   11.90
  10  -5   1   27.00    5.70
  10  -5   1   15.90    6.40
 -11   5  -1   42.50   10.10
 -11   5  -1   35.80    8.40
 -11   5  -1   37.50    9.60
 -11   5  -1   50.29   11.60
 -11   5  -1   38.20    9.80
 -11   5  -1   38.60    8.80
  11  -5   1   29.30    6.50
  11  -5   1   44.10    9.10
  11  -5   1   49.99    9.30
  11  -5   1   45.20    8.90
  11  -5   1   37.30   13.10
 -12   5  -1  187.18   19.80
 -12   5  -1  156.38   18.30
 -12   5  -1  207.08   20.00
 -12   5  -1  201.08   19.80
 -12   5  -1  182.28   21.70
 -12   5  -1  177.98   18.80
  12  -5   1  172.38   18.40
  12  -5   1  197.48   16.30
  12  -5   1  193.08   18.10
  12  -5   1  194.88   27.00
  12  -5   1  171.18   18.00
 -13   5  -1   33.20   10.60
 -13   5  -1   18.80    8.70
 -13   5  -1   27.00    8.90
 -13   5  -1   25.40   16.30
 -13   5  -1   42.40   11.80
 -13   5  -1    3.40    7.90
  13  -5   1   18.10   17.70
  13  -5   1   25.70    8.70
  13  -5   1   29.50   10.00
  13  -5   1   25.80    8.70
  13  -5   1   20.70    7.50
  13   4  -1  179.18   26.90
  13   4  -1  194.68   19.10
  13   4  -1  180.58   19.10
  13   4  -1  183.18   19.80
  13   4  -1  194.88   19.90
 -13  -4   1  163.88   19.80
 -13  -4   1  201.08   21.80
 -13  -4   1  210.48   18.40
 -13  -4   1  270.27   23.20
 -13  -4   1  225.48   24.00
  12   4  -1   -0.50    6.10
  12   4  -1    0.40    5.70
  12   4  -1    0.30    5.10
  12   4  -1    5.70   14.10
  12   4  -1    6.50    6.00
  12   4  -1   -2.50   17.30
 -12  -4   1    7.40    8.70
 -12  -4   1    2.00    7.00
 -12  -4   1    5.20    6.40
 -12  -4   1    1.60    6.70
 -12  -4   1   -4.60    4.80
 -12  -4   1    0.70    7.00
  11   4  -1   19.40    7.30
  11   4  -1   22.20   11.40
  11   4  -1   21.40    6.90
  11   4  -1   54.69   14.20
  11   4  -1   18.80    6.10
  11   4  -1   10.20    5.90
 -11  -4   1   32.30    8.30
 -11  -4   1   26.60    6.80
 -11  -4   1   37.80    8.40
 -11  -4   1   34.80    9.30
 -11  -4   1   21.90    8.30
 -11  -4   1    9.50    6.80
  10   4  -1   34.50    7.30
  10   4  -1   45.80    8.40
  10   4  -1   22.10    9.80
  10   4  -1   26.20    9.40
  10   4  -1   48.10    8.80
  10   4  -1   54.79   10.10
 -10  -4   1   64.19   11.10
 -10  -4   1   30.30    7.40
 -10  -4   1   30.40    7.40
 -10  -4   1   38.80    8.80
 -10  -4   1   37.50    7.90
 -10  -4   1   33.40    6.60
 -10  -4   1   34.50    9.70
 -10  -4   1   34.30   13.30
 -10  -4   1   26.50    6.80
   9   4  -1   57.99    9.80
   9   4  -1   38.90    9.70
   9   4  -1   54.19    9.60
   9   4  -1   55.69    8.80
   9   4  -1   46.50   11.40
   9   4  -1   48.70   10.00
   9   4  -1   45.20    7.60
  -9  -4   1   62.89    7.80
  -9  -4   1   55.29   10.20
  -9  -4   1   42.70    8.50
  -9  -4   1   57.39    9.30
  -9  -4   1   61.99    9.70
  -9  -4   1   40.00    7.50
  -9  -4   1   51.69    7.40
  -9  -4   1   56.19    9.40
  -9  -4   1   42.40    7.90
   8   4  -1    3.60    6.00
   8   4  -1    4.50    5.10
   8   4  -1    7.10    5.80
   8   4  -1   14.60    5.20
   8   4  -1    1.40    3.50
   8   4  -1    4.50    3.30
   8   4  -1    4.40    3.70
   8   4  -1    5.90    3.50
  -8  -4   1    3.50    5.20
  -8  -4   1    2.10    3.50
  -8  -4   1    6.10    4.00
  -8  -4   1    8.30    4.00
  -8  -4   1    5.40    4.40
  -8  -4   1    2.60    3.00
  -8  -4   1   -3.00    3.20
  -8  -4   1    4.30    3.90
  -8  -4   1    9.60    5.00
   7   4  -1  271.87   18.40
   7   4  -1  269.47   17.60
   7   4  -1  253.27   19.30
   7   4  -1  255.37   17.90
   7   4  -1  258.67   19.10
   7   4  -1  264.97   17.60
   7   4  -1  254.97   16.30
   7   4  -1  219.28   18.30
   7   4  -1  250.27   18.10
   7   4  -1  259.57   17.60
   7   4  -1  242.18   18.40
  -7  -4   1  271.97   17.50
  -7  -4   1  259.77   16.70
  -7  -4   1  259.77   17.50
  -7  -4   1  223.68   18.60
  -7  -4   1  250.07   18.20
  -7  -4   1  256.87   18.70
  -7  -4   1  215.88   17.20
  -7  -4   1  276.37   19.00
  -7  -4   1  250.47   18.20
  -7  -4   1  271.17   17.00
  -7  -4   1  218.08   17.50
   6   4  -1   16.90    3.60
   6   4  -1    6.20    4.00
   6   4  -1   12.10    2.80
   6   4  -1   15.80    5.00
   6   4  -1   12.10    3.60
   6   4  -1   11.70    3.90
   6   4  -1   16.60    3.90
   6   4  -1   19.50    4.40
   6   4  -1   18.50    4.00
   6   4  -1   17.20    4.50
   6   4  -1   14.60    4.60
  -6  -4   1   19.00    5.20
  -6  -4   1   15.60    3.60
  -6  -4   1   10.20    4.40
  -6  -4   1   16.00    3.40
  -6  -4   1   13.30    3.60
  -6  -4   1   14.70    4.00
  -6  -4   1   15.30    4.40
  -6  -4   1   12.80    3.80
  -6  -4   1   15.70    3.10
  -6  -4   1   17.40    4.30
  -6  -4   1   13.00    3.60
   5   4  -1  304.37   18.60
   5   4  -1  285.57   19.70
   5   4  -1  286.57   18.60
   5   4  -1  305.87   19.40
   5   4  -1  290.27   18.60
   5   4  -1  312.57   18.00
   5   4  -1  313.07   19.50
   5   4  -1  310.37   19.00
   5   4  -1  328.67   18.90
   5   4  -1  297.47   18.90
   5   4  -1  329.77   20.60
  -5  -4   1  304.47   20.00
  -5  -4   1  298.57   18.20
  -5  -4   1  280.37   18.60
  -5  -4   1  322.27   19.30
  -5  -4   1  282.67   19.70
  -5  -4   1  323.47   18.90
  -5  -4   1  273.37   19.20
  -5  -4   1  305.97   18.00
  -5  -4   1  260.27   18.60
   4   4  -1   47.80    6.40
   4   4  -1   33.30    3.80
   4   4  -1   32.70    4.00
   4   4  -1   21.40    3.40
   4   4  -1   20.00    3.40
   4   4  -1   26.50    4.10
   4   4  -1   31.10    4.00
   4   4  -1   23.30    3.90
  -4  -4   1   26.90    3.00
  -4  -4   1   33.30    3.90
  -4  -4   1   24.00    3.60
  -4  -4   1   26.60    4.80
  -4  -4   1   31.60    4.50
  -4  -4   1   21.40    3.10
  -4  -4   1   20.20    4.10
  -4  -4   1   27.90    3.40
  -4  -4   1   32.00    4.00
  -4  -4   1   33.40    3.50
   3   4  -1   62.29    5.40
   3   4  -1   64.99    4.70
   3   4  -1   70.49    5.10
   3   4  -1   65.49    5.50
   3   4  -1   60.99    5.00
   3   4  -1   63.99    5.20
   3   4  -1   67.69    6.20
   3   4  -1   62.19    4.80
   3   4  -1   72.19    5.10
   3   4  -1   70.19    6.40
   3   4  -1   65.09    4.00
   3   4  -1   63.69    4.70
   3   4  -1   76.69    6.30
  -3  -4   1   60.19    4.70
  -3  -4   1   63.49    5.20
  -3  -4   1   55.79    4.80
  -3  -4   1   57.79    6.10
  -3  -4   1   64.19    4.60
  -3  -4   1   57.59    6.00
  -3  -4   1   68.99    5.00
  -3  -4   1   57.99    4.50
   2   4  -1   -0.90    1.30
   2   4  -1    2.50    0.90
   2   4  -1    2.00    0.90
   2   4  -1    3.60    1.50
   2   4  -1    5.80    1.30
   2   4  -1    0.20    1.50
   2   4  -1    0.60    1.80
   2   4  -1    2.50    1.00
   2   4  -1    2.60    0.90
   2   4  -1    2.60    0.90
   2   4  -1    2.80    0.80
  -2  -4   1    0.50    0.80
  -2  -4   1    2.60    0.80
  -2  -4   1    1.40    0.70
  -2  -4   1    0.70    1.70
  -2  -4   1    1.50    1.50
  -2  -4   1    1.00    1.10
   1   4  -1  289.07   16.60
   1   4  -1  280.47   17.00
   1   4  -1  266.07   15.30
   1   4  -1  285.87   17.10
   1   4  -1  293.57   15.20
   1   4  -1  292.67   15.60
   1   4  -1  282.67   15.30
   1   4  -1  276.57   15.40
   1   4  -1  273.07   15.10
   1   4  -1  277.27   15.00
   1   4  -1  263.87   15.40
  -1  -4   1  278.87   17.20
  -1  -4   1  270.17   17.10
   0   4  -1   57.69    3.80
   0   4  -1   47.50    3.30
   0   4  -1   48.20    4.80
   0   4  -1   50.59    3.10
   0   4  -1   51.99    3.30
   0   4  -1   48.20    3.80
   0   4  -1   45.90    3.50
   0   4  -1   47.40    3.10
   0   4  -1   49.99    3.60
   0   4  -1   55.09    4.90
   0  -4   1   58.19    5.10
   0  -4   1   53.99    3.70
  -1   4  -1 4341.67  231.58
  -1   4  -1 4425.76  232.48
  -1   4  -1 4438.36  231.38
  -1   4  -1 4319.17  231.28
  -1   4  -1 4253.17  231.38
  -1   4  -1 4692.23  232.88
   1  -4   1 4252.27  230.88
   1  -4   1 4240.68  231.28
   1  -4   1 4420.46  231.68
  -2   4  -1  642.94   37.60
  -2   4  -1  595.04   37.00
  -2   4  -1  664.03   38.20
  -2   4  -1  663.93   37.20
  -2   4  -1  695.13   37.80
  -2   4  -1  638.44   37.40
  -2   4  -1  734.43   37.70
  -2   4  -1  674.63   37.10
  -2   4  -1  652.13   37.50
   2  -4   1  687.73   36.60
   2  -4   1  660.73   37.20
   2  -4   1  676.33   37.60
   2  -4   1  682.53   38.00
   2  -4   1  696.63   37.50
   2  -4   1  664.43   38.50
   2  -4   1  668.33   37.10
   2  -4   1  713.53   37.20
  -3   4  -1  285.77   18.30
  -3   4  -1  283.07   18.20
  -3   4  -1  324.07   17.90
  -3   4  -1  255.07   19.00
  -3   4  -1  305.37   18.60
  -3   4  -1  290.17   18.70
  -3   4  -1  280.67   18.10
  -3   4  -1  305.47   18.40
  -3   4  -1  295.17   18.50
  -3   4  -1  290.67   17.90
  -3   4  -1  299.97   18.10
   3  -4   1  297.77   17.90
   3  -4   1  276.17   18.10
   3  -4   1  261.87   18.20
   3  -4   1  281.27   18.10
   3  -4   1  310.37   19.20
   3  -4   1  296.77   17.50
   3  -4   1  302.37   17.50
   3  -4   1  289.67   16.00
   3  -4   1  325.87   19.30
  -4   4  -1  222.18   13.80
  -4   4  -1  206.08   14.20
  -4   4  -1  202.88   14.00
  -4   4  -1  186.58   13.90
  -4   4  -1  191.48   13.70
  -4   4  -1  201.38   14.10
  -4   4  -1  175.68   14.30
  -4   4  -1  188.88   13.60
  -4   4  -1  193.28   13.60
   4  -4   1  208.58   11.60
   4  -4   1  190.08   13.70
   4  -4   1  194.68   14.30
   4  -4   1  215.38   14.70
   4  -4   1  189.28   12.90
   4  -4   1  204.78   13.50
   4  -4   1  182.38   13.20
   4  -4   1  167.48   14.10
   4  -4   1  210.58   13.10
   4  -4   1  181.78   13.70
  -5   4  -1 1270.67   70.79
  -5   4  -1 1208.48   69.99
  -5   4  -1 1192.68   69.99
  -5   4  -1 1227.88   71.19
  -5   4  -1 1377.96   71.29
  -5   4  -1 1245.48   70.29
  -5   4  -1 1227.68   69.99
  -5   4  -1 1236.48   70.29
  -5   4  -1 1208.68   70.69
  -5   4  -1 1313.97   70.59
   5  -4   1 1189.58   70.89
   5  -4   1 1318.57   69.49
   5  -4   1 1275.67   71.59
   5  -4   1 1278.57   70.59
   5  -4   1 1284.27   69.49
   5  -4   1 1227.28   70.89
   5  -4   1 1146.79   69.99
   5  -4   1 1295.17   67.89
   5  -4   1 1317.37   70.09
  -6   4  -1   35.30    6.90
  -6   4  -1   47.70    7.00
  -6   4  -1   28.20    6.10
  -6   4  -1   43.90    7.30
  -6   4  -1   28.80    6.10
  -6   4  -1   26.10    6.70
  -6   4  -1   40.90    6.60
  -6   4  -1   35.00    7.00
  -6   4  -1   29.70    5.40
  -6   4  -1   33.80    6.80
   6  -4   1   38.80    6.60
   6  -4   1   40.20    4.40
   6  -4   1   41.00    7.70
   6  -4   1   39.80    5.90
   6  -4   1   32.00    5.50
   6  -4   1   43.10    6.50
   6  -4   1   34.40    7.30
   6  -4   1   35.20    7.30
   6  -4   1   43.20    7.70
   6  -4   1   42.50    7.50
  -7   4  -1  588.64   36.30
  -7   4  -1  652.23   37.30
  -7   4  -1  528.85   36.80
  -7   4  -1  599.54   36.70
  -7   4  -1  612.74   36.10
  -7   4  -1  634.74   36.40
  -7   4  -1  521.25   36.10
  -7   4  -1  605.54   36.00
  -7   4  -1  608.94   36.80
  -7   4  -1  538.55   36.10
   7  -4   1  531.45   36.30
   7  -4   1  466.85   36.30
   7  -4   1  621.44   36.00
   7  -4   1  620.74   35.20
   7  -4   1  582.54   36.60
   7  -4   1  537.35   37.40
   7  -4   1  568.84   34.80
   7  -4   1  615.24   36.10
   7  -4   1  559.64   33.30
   7  -4   1  507.85   36.60
  -8   4  -1  121.39   11.70
  -8   4  -1   89.69   13.30
  -8   4  -1  107.39   11.40
  -8   4  -1   97.39   13.40
  -8   4  -1  114.89   12.10
  -8   4  -1  116.29   12.50
  -8   4  -1   93.89   10.70
  -8   4  -1  110.69   11.70
   8  -4   1  135.29   14.00
   8  -4   1  102.69   10.10
   8  -4   1  100.89   10.40
   8  -4   1  118.99   15.00
   8  -4   1  114.99   11.10
   8  -4   1  104.79   12.50
   8  -4   1  109.69   12.50
   8  -4   1  107.59    9.30
  -9   4  -1   55.09   10.70
  -9   4  -1   65.49   10.80
  -9   4  -1   89.89   12.50
  -9   4  -1   55.99    9.40
  -9   4  -1   54.09   12.70
  -9   4  -1   75.69   12.30
  -9   4  -1   63.79   10.10
   9  -4   1   68.89   10.70
   9  -4   1   59.59    9.70
   9  -4   1   51.79    8.50
   9  -4   1   52.59    7.40
   9  -4   1   58.39   11.30
   9  -4   1   62.69    9.30
 -10   4  -1   88.89   12.00
 -10   4  -1   61.69   10.70
 -10   4  -1   75.99   12.90
 -10   4  -1   82.29   12.80
 -10   4  -1   90.99   12.60
 -10   4  -1   97.69   13.20
  10  -4   1   91.49   11.80
  10  -4   1   56.89   11.90
  10  -4   1   57.09    9.20
  10  -4   1   80.19    9.00
  10  -4   1   51.39   12.90
 -11   4  -1  244.28   20.50
 -11   4  -1  213.48   20.90
 -11   4  -1  216.08   21.80
 -11   4  -1  210.08   19.60
 -11   4  -1  274.37   21.10
 -11   4  -1  230.08   21.20
  11  -4   1  218.78   17.60
  11  -4   1  233.48   19.60
  11  -4   1  233.48   20.30
  11  -4   1  206.48   24.40
  11  -4   1  219.58   18.70
 -12   4  -1   62.99   14.10
 -12   4  -1    3.90    7.20
 -12   4  -1    9.00    6.70
 -12   4  -1    3.50    6.40
 -12   4  -1   14.60    7.50
 -12   4  -1   13.50    8.30
  12  -4   1   24.10    8.60
  12  -4   1    9.40    7.50
  12  -4   1   16.80    6.90
  12  -4   1   25.00   13.70
 -13   4  -1   57.59   13.70
 -13   4  -1   53.29   11.90
 -13   4  -1   39.00   11.50
 -13   4  -1   74.39   16.50
 -13   4  -1   36.40   10.60
 -13   4  -1   39.80   11.10
 -13   4  -1   52.49    9.60
  13  -4   1   50.29   10.90
  13  -4   1   77.79   21.80
  13  -4   1   56.89   10.10
  13  -4   1   37.60   10.90
  13  -4   1   45.10   10.90
  13   3  -1  147.79   17.80
  13   3  -1  160.98   25.70
  13   3  -1  192.38   19.30
  13   3  -1  165.48   17.90
  13   3  -1  168.18   18.10
 -13  -3   1  167.78   19.00
 -13  -3   1  197.28   17.70
 -13  -3   1  167.08   19.30
 -13  -3   1  216.08   20.40
 -13  -3   1  177.88   19.40
 -13  -3   1  156.68   21.40
  12   3  -1   -9.60   11.30
  12   3  -1    2.90    5.50
  12   3  -1   10.50    7.20
  12   3  -1   11.00    6.90
  12   3  -1    2.90    5.20
 -12  -3   1   18.50   10.50
 -12  -3   1    3.30    7.50
 -12  -3   1    8.00    6.40
 -12  -3   1   13.00    7.20
 -12  -3   1    2.30    5.20
 -12  -3   1   16.30    7.30
  11   3  -1   91.49   17.00
  11   3  -1   65.89   10.40
  11   3  -1   88.09   15.80
  11   3  -1   61.09   10.30
  11   3  -1   72.89   11.60
  11   3  -1   58.19   10.10
 -11  -3   1   66.09   10.80
 -11  -3   1   72.39   10.60
 -11  -3   1   73.49   10.90
 -11  -3   1   54.99    8.90
 -11  -3   1   58.39   10.30
 -11  -3   1   65.09   11.20
 -11  -3   1   69.09   11.90
  10   3  -1   -1.10    6.70
  10   3  -1    5.20    4.30
  10   3  -1   10.30    4.60
  10   3  -1    2.40    4.00
  10   3  -1    5.00    8.90
  10   3  -1    3.90    4.10
 -10  -3   1    5.20    4.90
 -10  -3   1    3.50    4.40
 -10  -3   1    3.90    6.30
 -10  -3   1    6.70    5.90
 -10  -3   1    4.20    1.80
 -10  -3   1    5.60    4.40
 -10  -3   1   10.90    7.90
 -10  -3   1    4.90    2.60
 -10  -3   1    6.80    5.00
 -10  -3   1   13.70    9.80
 -10  -3   1    9.90    4.50
   9   3  -1   29.60    8.00
   9   3  -1   23.90    8.10
   9   3  -1   26.70    8.50
   9   3  -1   21.40    9.50
   9   3  -1   24.80    6.10
   9   3  -1   28.30    6.40
   9   3  -1   25.30    6.70
   9   3  -1   24.10    6.60
  -9  -3   1   27.40    6.00
  -9  -3   1   31.90    7.60
  -9  -3   1   18.30    8.70
  -9  -3   1   21.00    5.90
  -9  -3   1   22.10    2.90
  -9  -3   1   23.20    5.30
  -9  -3   1   31.90    7.00
  -9  -3   1   22.10    6.00
  -9  -3   1   14.50    5.70
  -9  -3   1   34.30    7.40
   8   3  -1   33.00    8.70
   8   3  -1   39.30    6.60
   8   3  -1   46.90    7.10
   8   3  -1   50.79    8.60
   8   3  -1   35.30    7.00
   8   3  -1   48.00    8.70
   8   3  -1   44.00    7.20
   8   3  -1   37.30    7.70
  -8  -3   1   26.60    6.00
  -8  -3   1   48.40    7.40
  -8  -3   1   50.29    7.70
  -8  -3   1   36.00    6.90
  -8  -3   1   39.20    6.00
  -8  -3   1   33.70    6.90
  -8  -3   1   47.00    7.80
  -8  -3   1   40.60    7.70
  -8  -3   1   39.40    3.50
   7   3  -1   83.79    8.60
   7   3  -1   95.99   10.40
   7   3  -1   90.09    9.70
   7   3  -1   85.89   10.50
   7   3  -1   94.19    9.00
   7   3  -1   96.69   10.00
   7   3  -1  101.79    9.30
   7   3  -1   89.69    9.80
   7   3  -1   98.59   10.60
   7   3  -1  115.89    9.90
  -7  -3   1  103.09    9.90
  -7  -3   1  102.69    8.70
  -7  -3   1  100.89    6.20
  -7  -3   1   85.69    9.40
  -7  -3   1  106.89    9.30
  -7  -3   1  105.29   10.00
  -7  -3   1   83.49    9.90
  -7  -3   1  105.39    8.80
  -7  -3   1   81.39   11.30
  -7  -3   1   82.79    9.80
  -7  -3   1   98.89    9.10
  -7  -3   1   91.09    9.00
   6   3  -1  160.98   12.60
   6   3  -1  151.68   11.40
   6   3  -1  152.68   11.40
   6   3  -1  148.09   12.00
   6   3  -1  154.68   11.70
   6   3  -1  158.68   12.60
   6   3  -1  166.08   12.10
   6   3  -1  137.49   10.30
   6   3  -1  149.69   11.30
   6   3  -1  136.29   11.60
   6   3  -1  154.28   12.80
  -6  -3   1  149.09   11.00
  -6  -3   1  166.68   11.00
  -6  -3   1  152.88   12.00
  -6  -3   1  147.99   12.00
  -6  -3   1  140.29   11.70
  -6  -3   1  156.18   11.70
  -6  -3   1  134.29    8.60
  -6  -3   1  132.89   11.60
  -6  -3   1  143.19   11.80
  -6  -3   1  178.38   11.90
  -6  -3   1  135.79   12.40
  -6  -3   1  165.58   11.40
   5   3  -1  119.19    8.80
   5   3  -1  115.59   10.00
   5   3  -1  133.39    9.30
   5   3  -1  126.49    9.40
   5   3  -1  125.09    9.00
   5   3  -1  104.79    8.80
   5   3  -1  107.19    9.50
   5   3  -1  115.79    8.70
   5   3  -1  111.69    8.70
   5   3  -1  112.99    8.00
  -5  -3   1  115.39    8.70
  -5  -3   1  112.69    9.40
  -5  -3   1  104.29    8.30
  -5  -3   1  100.59    6.40
  -5  -3   1  108.79    8.20
  -5  -3   1  101.59    9.30
  -5  -3   1  113.09    9.10
  -5  -3   1  111.59    8.20
  -5  -3   1  107.79    8.80
  -5  -3   1  118.39    9.30
   4   3  -1 4277.07  268.07
   4   3  -1 5159.48  268.37
   4   3  -1 5254.77  268.57
   4   3  -1 5165.98  269.77
   4   3  -1 5060.09  268.87
   4   3  -1 5239.78  268.57
   4   3  -1 5129.69  269.37
   4   3  -1 5149.98  267.87
   4   3  -1 5206.08  268.57
   4   3  -1 5265.37  268.87
  -4  -3   1 5279.07  269.47
  -4  -3   1 5211.08  269.47
  -4  -3   1 4946.00  268.87
  -4  -3   1 5065.49  268.47
  -4  -3   1 4640.44  268.57
  -4  -3   1 5333.57  269.07
  -4  -3   1 4943.81  268.57
  -4  -3   1 5262.77  268.07
  -4  -3   1 5179.48  268.07
  -4  -3   1 4442.16  267.87
  -4  -3   1 5052.99  266.37
  -4  -3   1 5146.08  268.87
   3   3  -1    4.20    1.70
   3   3  -1    4.20    1.50
   3   3  -1    3.20    1.70
   3   3  -1    0.80    1.20
   3   3  -1    2.80    1.40
   3   3  -1    5.00    1.90
   3   3  -1    2.30    1.80
   3   3  -1    3.70    1.10
   3   3  -1    0.70    1.20
   3   3  -1    2.30    1.40
   3   3  -1    3.60    0.60
  -3  -3   1    6.80    2.00
  -3  -3   1    6.10    2.20
  -3  -3   1    3.40    2.00
  -3  -3   1    1.30    1.10
  -3  -3   1    5.10    1.70
  -3  -3   1    2.70    1.60
  -3  -3   1    3.40    1.20
  -3  -3   1    2.40    1.20
  -3  -3   1    0.20    1.40
   2   3  -1 2458.05  127.69
   2   3  -1 2506.45  127.79
   2   3  -1 2313.67  128.59
   2   3  -1 2554.54  128.99
   2   3  -1 2475.25  127.39
   2   3  -1 2478.75  127.89
   2   3  -1 2383.16  128.09
   2   3  -1 2441.46  127.89
   2   3  -1 2450.35  128.79
   2   3  -1 2162.08  128.19
   2   3  -1 2473.25  127.59
   2   3  -1 2462.05  127.39
   2   3  -1 2461.55  127.79
  -2  -3   1 2337.67  127.59
  -2  -3   1 2375.06  127.79
  -2  -3   1 2379.76  127.89
  -2  -3   1 2353.46  127.39
  -2  -3   1 2396.76  127.49
  -2  -3   1 2414.26  128.89
  -2  -3   1 2328.57  127.49
  -2  -3   1 2429.16  128.09
  -2  -3   1 2328.07  127.69
  -2  -3   1 2474.35  128.99
   1   3  -1   78.49    5.00
   1   3  -1   80.39    4.90
   1   3  -1   80.29    4.60
   1   3  -1   78.19    4.80
   1   3  -1   80.59    4.90
   1   3  -1   84.49    4.80
   1   3  -1   79.49    5.90
   1   3  -1   71.09    5.70
   1   3  -1   76.69    5.60
   1   3  -1   81.29    4.70
   1   3  -1   79.19    4.80
  -1  -3   1   75.99    4.40
  -1  -3   1   77.39    5.90
  -1  -3   1   77.59    4.40
  -1  -3   1   79.59    4.70
  -1  -3   1   68.39    5.70
   0   3  -1 5885.21  316.37
   0  -3   1 5801.32  316.47
  -1   3  -1    4.10    1.30
  -1   3  -1    5.00    1.20
  -1   3  -1    4.80    1.30
  -1   3  -1    5.70    1.50
  -1   3  -1    6.20    1.50
  -1   3  -1    5.00    1.20
  -1   3  -1    4.70    1.10
  -1   3  -1    3.60    1.20
   1  -3   1    2.50    1.10
   1  -3   1    5.90    1.00
   1  -3   1    4.40    1.00
   1  -3   1    4.00    1.10
   1  -3   1    5.10    1.20
   1  -3   1    2.90    1.10
   1  -3   1    4.70    1.60
   1  -3   1    3.80    1.20
   1  -3   1    5.10    1.40
  -2   3  -1 9999.00  544.95
   2  -3   1 9773.92  542.45
  -3   3  -1   22.70    3.60
  -3   3  -1   30.60    4.00
  -3   3  -1   15.00    3.30
  -3   3  -1   28.00    3.90
  -3   3  -1   16.30    3.30
  -3   3  -1   26.10    3.90
  -3   3  -1   24.50    3.80
  -3   3  -1   24.60    4.10
  -3   3  -1   18.20    4.10
  -3   3  -1   22.40    3.40
   3  -3   1   28.00    3.70
   3  -3   1   22.60    4.10
   3  -3   1   18.10    3.70
   3  -3   1   24.90    3.70
   3  -3   1   29.40    4.30
   3  -3   1   21.00    2.20
   3  -3   1   25.20    3.70
   3  -3   1   24.10    3.90
   3  -3   1   22.90    4.00
   3  -3   1   22.50    3.30
  -4   3  -1  363.56   22.80
  -4   3  -1  346.17   22.30
  -4   3  -1  357.26   22.40
  -4   3  -1  371.26   22.60
  -4   3  -1  339.07   22.10
  -4   3  -1  379.56   22.40
  -4   3  -1  355.56   23.00
  -4   3  -1  346.27   22.10
  -4   3  -1  344.37   22.70
  -4   3  -1  371.76   23.00
   4  -3   1  364.76   22.50
   4  -3   1  351.96   22.80
   4  -3   1  399.16   22.50
   4  -3   1  349.07   23.20
   4  -3   1  371.66   22.60
   4  -3   1  369.86   23.00
   4  -3   1  391.26   22.00
   4  -3   1  377.16   22.40
   4  -3   1  350.46   22.80
  -5   3  -1   46.60    6.50
  -5   3  -1   44.40    6.50
  -5   3  -1   32.30    5.70
  -5   3  -1   30.80    5.40
  -5   3  -1   22.90    4.70
  -5   3  -1   37.20    5.60
  -5   3  -1   30.30    5.50
  -5   3  -1   27.30    5.60
  -5   3  -1   37.80    6.10
  -5   3  -1   39.00    5.70
   5  -3   1   38.20    6.50
   5  -3   1   32.40    6.10
   5  -3   1   42.00    6.60
   5  -3   1   26.70    4.50
   5  -3   1   26.40    4.60
   5  -3   1   30.90    5.20
   5  -3   1   42.40    6.70
   5  -3   1   38.50    6.40
   5  -3   1   32.90    3.90
   5  -3   1   39.80    6.00
   5  -3   1   23.80    5.50
  -6   3  -1 1373.86   77.19
  -6   3  -1 1255.87   76.19
  -6   3  -1 1411.86   76.49
  -6   3  -1 1421.06   76.59
  -6   3  -1 1342.47   77.29
  -6   3  -1 1475.85   77.19
  -6   3  -1 1325.17   76.19
  -6   3  -1 1422.16   76.39
  -6   3  -1 1345.77   76.99
  -6   3  -1 1272.67   76.39
   6  -3   1 1348.77   77.99
   6  -3   1 1166.68   76.59
   6  -3   1 1274.97   76.99
   6  -3   1 1452.65   75.99
   6  -3   1 1385.06   77.09
   6  -3   1 1404.76   76.49
   6  -3   1 1291.77   76.49
   6  -3   1 1465.55   76.59
   6  -3   1 1378.06   74.59
   6  -3   1 1439.46   75.79
   6  -3   1 1343.77   77.09
  -7   3  -1    0.80    5.50
  -7   3  -1    2.30    2.90
  -7   3  -1   -1.50    3.00
  -7   3  -1   -0.90    2.70
  -7   3  -1    2.20    5.10
  -7   3  -1    0.90    4.90
  -7   3  -1    3.80    4.00
  -7   3  -1    1.40    3.20
  -7   3  -1    3.20    3.20
  -7   3  -1   -2.30    4.90
   7  -3   1    4.30    4.60
   7  -3   1   -3.30    2.30
   7  -3   1    1.30    4.90
   7  -3   1    1.20    5.10
   7  -3   1    4.50    5.70
   7  -3   1    0.80    2.10
   7  -3   1    2.20    3.20
   7  -3   1   -5.50    4.60
   7  -3   1    1.50    4.70
   7  -3   1    2.80    4.10
   7  -3   1    0.00    2.80
  -8   3  -1  103.89   11.30
  -8   3  -1  100.39   13.40
  -8   3  -1  126.09   11.50
  -8   3  -1   81.99   11.40
  -8   3  -1   78.79   13.20
  -8   3  -1   79.39    9.80
  -8   3  -1  104.89   10.70
  -8   3  -1   95.69   10.60
  -8   3  -1  101.99   11.70
   8  -3   1   82.79   12.50
   8  -3   1  110.99   13.00
   8  -3   1  106.39   13.90
   8  -3   1  110.29    9.40
   8  -3   1   87.49   10.30
   8  -3   1   99.69   12.60
   8  -3   1  101.69   10.00
   8  -3   1  101.49   10.10
   8  -3   1   97.89   13.70
  -9   3  -1   29.70   11.10
  -9   3  -1   69.89   10.60
  -9   3  -1   52.19    9.90
  -9   3  -1   44.40    8.90
  -9   3  -1   56.19    9.30
   9  -3   1   50.39    8.70
   9  -3   1   48.30   10.00
   9  -3   1   35.80    6.50
   9  -3   1   56.69    8.60
   9  -3   1   55.99   10.60
 -10   3  -1   -1.80    3.90
 -10   3  -1   14.30    5.60
 -10   3  -1    1.00    4.60
 -10   3  -1   -1.10    4.30
 -10   3  -1   -2.40    3.90
 -10   3  -1   -7.10    5.70
  10  -3   1    3.50    4.30
  10  -3   1   10.70    4.50
  10  -3   1   11.60    5.20
  10  -3   1   10.90    5.80
  10  -3   1   11.30    7.20
 -11   3  -1   -1.10    4.60
 -11   3  -1    2.50    5.20
 -11   3  -1    6.10    8.20
 -11   3  -1    7.00    4.90
 -11   3  -1    1.90    6.00
 -11   3  -1   -0.30    5.50
  11  -3   1    4.10    4.30
  11  -3   1   -2.70    9.90
  11  -3   1   -0.70    4.10
  11  -3   1    3.70    5.40
  11  -3   1   -3.20    5.70
 -12   3  -1  334.27   29.40
 -12   3  -1  339.47   27.50
 -12   3  -1  351.56   27.00
 -12   3  -1  356.16   28.20
 -12   3  -1  354.26   27.50
 -12   3  -1  369.76   27.30
  12  -3   1  335.17   25.00
  12  -3   1  328.57   25.90
  12  -3   1  361.56   26.90
  12  -3   1  391.86   28.40
  12  -3   1  285.97   31.70
 -13   3  -1   54.69   11.90
 -13   3  -1   43.70   11.00
 -13   3  -1   66.99   16.10
 -13   3  -1   48.40   12.30
 -13   3  -1   55.59    9.20
 -13   3  -1   57.59   11.20
  13  -3   1   52.39   11.10
  13  -3   1   32.30   10.40
  13  -3   1   49.99   10.20
  13  -3   1   51.99   10.60
  13   2  -1  101.39   15.00
  13   2  -1  106.59   14.90
  13   2  -1   81.49   20.50
  13   2  -1   48.90   11.20
  13   2  -1   50.79   11.00
 -13  -2   1  115.59   17.20
 -13  -2   1   59.69   12.30
 -13  -2   1   96.09   14.10
 -13  -2   1   63.39   10.80
 -13  -2   1   91.09   14.70
 -13  -2   1   58.79   12.10
 -13  -2   1   76.49   13.40
  12   2  -1   16.70    7.50
  12   2  -1   15.80    6.90
  12   2  -1   26.20    7.90
  12   2  -1   24.40    7.40
  12   2  -1   13.50   11.90
 -12  -2   1   23.80   10.20
 -12  -2   1   17.50    6.40
 -12  -2   1   15.50    6.80
 -12  -2   1   20.90    7.60
 -12  -2   1    7.60    6.70
 -12  -2   1   14.30    7.00
 -12  -2   1   11.40    8.60
 -12  -2   1   21.50    7.70
 -12  -2   1   19.20    4.10
  11   2  -1  203.28   18.50
  11   2  -1  232.78   19.50
  11   2  -1  243.58   18.90
  11   2  -1  209.38   18.10
  11   2  -1  193.38   23.80
 -11  -2   1  213.38   18.90
 -11  -2   1  217.08   18.80
 -11  -2   1  168.38   19.00
 -11  -2   1  212.78   19.10
 -11  -2   1  217.08   14.00
 -11  -2   1  188.18   18.30
 -11  -2   1  226.98   18.00
 -11  -2   1  217.18   17.90
  10   2  -1    5.60    6.30
  10   2  -1   11.10    5.50
  10   2  -1   17.60    5.70
  10   2  -1    3.30    4.30
  10   2  -1    4.00    6.00
  10   2  -1   27.10    9.80
 -10  -2   1   13.40    5.50
 -10  -2   1   11.20    5.60
 -10  -2   1   12.20    5.30
 -10  -2   1    9.40    4.50
 -10  -2   1    8.20    5.00
 -10  -2   1    6.60    2.70
 -10  -2   1   12.10    5.90
 -10  -2   1   13.00    5.30
 -10  -2   1   -5.80    7.70
   9   2  -1  926.01   53.19
   9   2  -1  965.00   52.69
   9   2  -1  811.52   52.69
   9   2  -1  791.92   53.29
   9   2  -1  785.32   54.19
   9   2  -1  925.61   55.79
   9   2  -1  890.11   52.19
   9   2  -1  845.52   54.19
  -9  -2   1  854.61   53.19
  -9  -2   1  900.71   52.79
  -9  -2   1  936.71   51.79
  -9  -2   1  890.01   52.69
  -9  -2   1  796.42   53.09
  -9  -2   1  973.60   52.99
  -9  -2   1  864.41   48.60
  -9  -2   1  936.01   52.89
  -9  -2   1  878.51   51.69
   8   2  -1    0.00    3.20
   8   2  -1    2.30    3.10
   8   2  -1    7.20    4.70
   8   2  -1    6.10    6.20
   8   2  -1    4.40    5.10
   8   2  -1   -0.60    2.60
   8   2  -1    9.10    5.40
   8   2  -1    1.60    3.30
  -8  -2   1    3.70    2.80
  -8  -2   1    0.80    3.20
  -8  -2   1    0.20    3.70
  -8  -2   1    0.60    5.80
  -8  -2   1    5.30    3.30
  -8  -2   1    3.60    1.60
  -8  -2   1   -1.70    2.70
  -8  -2   1    0.50    4.10
   7   2  -1  166.98   15.10
   7   2  -1  191.18   16.00
   7   2  -1  189.28   14.90
   7   2  -1  167.38   14.50
   7   2  -1  204.48   14.40
   7   2  -1  187.78   15.00
   7   2  -1  214.88   14.60
   7   2  -1  189.78   14.50
   7   2  -1  220.58   15.40
   7   2  -1  171.48   14.30
  -7  -2   1  213.58   16.20
  -7  -2   1  194.88   15.10
  -7  -2   1  165.68   13.40
  -7  -2   1  177.38   16.70
  -7  -2   1  194.18   15.10
  -7  -2   1  193.78   14.20
  -7  -2   1  204.08   14.00
  -7  -2   1  174.68   14.10
  -7  -2   1  189.38   14.30
  -7  -2   1  196.78   11.80
   6   2  -1  144.19   11.10
   6   2  -1  141.09   12.40
   6   2  -1  150.78   11.80
   6   2  -1  152.28   11.30
   6   2  -1  150.58   12.40
   6   2  -1  148.19   11.50
   6   2  -1  140.19   11.60
   6   2  -1  138.09   11.50
   6   2  -1  150.58   11.40
   6   2  -1  162.18   12.20
  -6  -2   1  161.98   11.60
  -6  -2   1  133.99   10.90
  -6  -2   1  161.48   12.10
  -6  -2   1  135.09    9.50
  -6  -2   1  128.09   12.00
  -6  -2   1  147.29   11.30
  -6  -2   1  154.18   12.00
  -6  -2   1  141.19   11.80
  -6  -2   1  146.39   10.80
  -6  -2   1  138.89   11.80
   5   2  -1 2357.36  131.29
   5   2  -1 2364.16  130.19
   5   2  -1 2289.67  130.99
   5   2  -1 2465.75  131.09
   5   2  -1 2384.46  131.69
   5   2  -1 2627.24  131.29
   5   2  -1 2485.55  132.39
   5   2  -1 2443.26  130.99
   5   2  -1 2408.76  131.29
   5   2  -1 2782.42  132.39
   5   2  -1 2482.85  131.49
  -5  -2   1 2396.26  131.09
  -5  -2   1 2476.45  131.69
  -5  -2   1 2393.66  131.19
  -5  -2   1 2432.66  131.19
  -5  -2   1 2334.27  131.19
  -5  -2   1 2414.46  130.59
  -5  -2   1 2420.96  129.09
  -5  -2   1 2479.95  130.79
  -5  -2   1 2249.38  131.49
   4   2  -1    2.10    1.90
   4   2  -1    2.10    1.70
   4   2  -1    3.00    2.10
   4   2  -1    0.60    1.60
   4   2  -1   -1.00    1.50
   4   2  -1   -0.30    1.70
   4   2  -1   -1.10    1.30
   4   2  -1    1.30    1.70
   4   2  -1    2.00    1.70
   4   2  -1    0.60    1.50
   4   2  -1    3.00    1.40
  -4  -2   1    0.00    1.30
  -4  -2   1   -1.00    1.70
  -4  -2   1   -1.00    1.10
  -4  -2   1    1.90    1.50
  -4  -2   1    0.30    1.60
  -4  -2   1    2.00    1.60
  -4  -2   1    1.50    1.80
  -4  -2   1   -1.30    1.70
  -4  -2   1   -1.30    1.40
  -4  -2   1    0.50    0.70
  -4  -2   1    1.80    1.70
  -4  -2   1    0.60    1.20
  -3  -2   1 6175.58  326.67
   2   2  -1   50.49    3.70
   2   2  -1   52.99    4.20
   2   2  -1   47.30    4.30
   2   2  -1   44.50    4.30
   2   2  -1   55.99    3.90
   2   2  -1   52.39    4.20
   2   2  -1   57.39    4.10
   2   2  -1   48.00    3.10
   2   2  -1   54.59    3.40
   2   2  -1   54.79    3.80
   2   2  -1   55.19    3.90
   2   2  -1   55.79    3.80
   2   2  -1   47.60    4.00
  -2  -2   1   49.30    4.20
  -2  -2   1   58.39    4.10
  -2  -2   1   49.70    3.60
  -2  -2   1   51.19    3.80
  -2  -2   1   48.20    3.80
  -2  -2   1   50.49    4.10
  -2  -2   1   50.99    3.40
  -2  -2   1   45.50    3.20
  -2  -2   1   49.50    3.90
  -2  -2   1   51.19    4.20
  -2  -2   1   47.40    3.70
   1   2  -1  257.47   13.90
   1   2  -1  261.67   13.30
   1   2  -1  246.78   13.80
   1   2  -1  232.38   13.70
   1   2  -1  253.77   13.80
   1   2  -1  239.28   13.70
   1   2  -1  234.88   14.20
   1   2  -1  259.77   13.80
   1   2  -1  248.28   13.70
   1   2  -1  250.77   13.70
   1   2  -1  248.78   14.30
   1   2  -1  257.27   14.30
  -1  -2   1  264.27   13.70
  -1  -2   1  236.48   13.70
  -1  -2   1  256.97   14.40
  -1  -2   1  229.78   13.60
  -1  -2   1  272.27   14.40
  -1  -2   1  247.18   14.00
  -1  -2   1  224.58   13.70
  -1  -2   1  242.58   13.60
  -1  -2   1  261.97   14.40
   0   2  -1    0.30    0.30
   0   2  -1    0.00    0.30
   0   2  -1    0.10    0.40
   0   2  -1    0.60    0.40
   0   2  -1    0.50    0.70
   0   2  -1    0.70    0.50
   0   2  -1    0.20    0.40
   0   2  -1   -0.20    0.30
   0   2  -1    1.00    0.40
   0   2  -1   -0.30    0.40
   0  -2   1    0.20    0.40
   0  -2   1   -0.20    0.30
   0  -2   1    0.60    0.50
   0  -2   1    0.20    0.30
   0  -2   1    0.00    0.30
   0  -2   1    0.00    0.40
   0  -2   1    0.80    0.70
   0  -2   1    0.10    0.30
   0  -2   1    0.20    0.30
  -1   2  -1   95.69    6.60
  -1   2  -1  104.19    6.80
  -1   2  -1  114.99    6.60
  -1   2  -1   95.49    6.60
  -1   2  -1  103.39    6.70
  -1   2  -1  105.69    7.10
  -1   2  -1  102.09    6.60
  -1   2  -1  113.89    6.70
  -1   2  -1  115.69    6.80
   1  -2   1  118.59    6.90
   1  -2   1  111.69    6.70
   1  -2   1   97.19    6.70
   1  -2   1  106.19    6.70
   1  -2   1   93.09    6.50
   1  -2   1  106.19    6.40
   1  -2   1  101.69    6.00
   1  -2   1  106.49    7.10
  -2   2  -1    8.90    2.00
  -2   2  -1    6.70    1.90
  -2   2  -1    6.10    1.80
  -2   2  -1    5.10    1.60
  -2   2  -1    6.60    1.70
  -2   2  -1    5.80    1.50
  -2   2  -1    6.10    2.20
  -2   2  -1    3.20    1.60
  -2   2  -1    3.80    1.60
  -2   2  -1    7.90    2.10
   2  -2   1    7.40    1.60
   2  -2   1    6.90    1.90
   2  -2   1    3.90    1.60
   2  -2   1    3.50    1.40
   2  -2   1    6.20    1.90
   2  -2   1    5.00    1.70
   2  -2   1    7.70    1.70
   2  -2   1    6.90    1.70
   2  -2   1    5.40    1.50
   2  -2   1    2.30    1.70
  -3   2  -1 3548.04  191.98
  -3   2  -1 3429.46  192.38
  -3   2  -1 3678.53  192.68
  -3   2  -1 3571.94  192.38
  -3   2  -1 3539.45  192.18
  -3   2  -1 3720.43  192.58
  -3   2  -1 3795.62  192.28
  -3   2  -1 3640.34  192.08
  -3   2  -1 3772.62  192.28
   3  -2   1 3106.39  192.08
   3  -2   1 3657.03  192.18
   3  -2   1 3342.17  192.58
   3  -2   1 3546.15  192.18
   3  -2   1 3741.93  192.58
   3  -2   1 3615.44  192.18
   3  -2   1 4054.99  192.28
   3  -2   1 3721.93  191.88
   3  -2   1 3446.16  192.38
  -4   2  -1  127.19    9.70
  -4   2  -1  135.99   10.10
  -4   2  -1  132.39    9.90
  -4   2  -1  121.49    9.70
  -4   2  -1  121.29    9.70
  -4   2  -1  134.19   10.00
  -4   2  -1  136.19    9.80
  -4   2  -1  134.69   10.40
  -4   2  -1  152.98   10.70
  -4   2  -1  125.49   10.20
   4  -2   1  141.89   10.30
   4  -2   1  118.79    9.90
   4  -2   1  125.39    9.90
   4  -2   1  143.39   10.90
   4  -2   1  116.69    9.90
   4  -2   1  128.29   10.80
   4  -2   1  127.99    9.90
   4  -2   1  137.19    9.60
   4  -2   1  132.09    8.90
   4  -2   1  138.39    9.60
   4  -2   1  114.19   10.00
  -5   2  -1   41.90    6.30
  -5   2  -1   44.70    5.80
  -5   2  -1   57.29    6.30
  -5   2  -1   69.79    7.30
  -5   2  -1   60.99    8.00
  -5   2  -1   47.90    6.80
  -5   2  -1   56.49    6.30
  -5   2  -1   62.59    7.70
  -5   2  -1   53.39    6.10
  -5   2  -1   60.49    7.20
   5  -2   1   61.39    6.50
   5  -2   1   56.89    7.20
   5  -2   1   50.59    6.90
   5  -2   1   47.10    7.30
   5  -2   1   65.29    7.90
   5  -2   1   68.89    7.70
   5  -2   1   66.39    6.20
   5  -2   1   43.30    5.00
   5  -2   1   37.80    6.30
   5  -2   1   59.09    6.90
   5  -2   1   53.59    5.90
  -6   2  -1   85.49    9.10
  -6   2  -1   82.39    8.30
  -6   2  -1   65.09    9.10
  -6   2  -1   78.29    7.90
  -6   2  -1   82.99    8.00
  -6   2  -1   72.09    8.20
  -6   2  -1   76.69    9.40
  -6   2  -1   76.09    9.30
  -6   2  -1   75.59    9.50
  -6   2  -1   73.19    7.70
   6  -2   1   66.59    7.00
   6  -2   1   74.89    8.60
   6  -2   1   73.39   11.40
   6  -2   1   74.29    7.50
   6  -2   1   87.19    7.90
   6  -2   1   71.39    9.40
   6  -2   1   60.79    7.70
   6  -2   1   72.49    9.50
   6  -2   1   94.89   11.20
   6  -2   1   64.29    8.20
   6  -2   1   79.99    9.20
  -7   2  -1  833.82   48.50
  -7   2  -1  797.52   49.00
  -7   2  -1  801.92   48.30
  -7   2  -1  827.82   49.40
  -7   2  -1  876.81   48.50
  -7   2  -1  854.61   48.60
  -7   2  -1  725.73   51.29
  -7   2  -1  766.72   50.39
  -7   2  -1  911.11   49.60
  -7   2  -1  875.71   48.60
   7  -2   1  799.52   50.39
   7  -2   1  783.72   49.80
   7  -2   1  820.42   49.20
   7  -2   1  823.92   47.90
   7  -2   1  833.92   47.90
   7  -2   1  802.52   49.10
   7  -2   1  888.61   48.90
   7  -2   1  817.02   49.20
   7  -2   1  735.43   48.70
   7  -2   1  841.32   47.40
  -8   2  -1   17.70    8.10
  -8   2  -1   34.00    7.40
  -8   2  -1   27.60    6.20
  -8   2  -1   25.00    6.20
  -8   2  -1   30.50    6.10
  -8   2  -1   24.70    6.50
  -8   2  -1   29.50    9.20
  -8   2  -1   12.60    7.10
  -8   2  -1   30.10    7.50
  -8   2  -1   24.60    5.60
   8  -2   1   23.80    4.80
   8  -2   1   30.40    7.70
   8  -2   1   27.00    5.90
   8  -2   1   30.20    8.40
   8  -2   1   28.90    8.60
   8  -2   1   25.40    6.30
   8  -2   1   28.70    8.20
   8  -2   1   30.00    6.00
  -9   2  -1    4.80    5.30
  -9   2  -1    1.80    3.40
  -9   2  -1   -0.50    4.00
  -9   2  -1    1.40    3.40
  -9   2  -1    0.40    3.50
  -9   2  -1   -1.20    3.80
   9  -2   1   -4.60    6.50
   9  -2   1   -0.20    3.60
   9  -2   1   -5.20    2.60
   9  -2   1   -1.10    7.30
   9  -2   1    6.20    3.80
   9  -2   1   -0.30    4.70
   9  -2   1   -1.60    3.40
   9  -2   1   -5.00    7.90
 -10   2  -1   21.60    7.40
 -10   2  -1    3.80    4.50
 -10   2  -1   10.00    5.40
 -10   2  -1    4.80    4.60
 -10   2  -1   11.80    5.80
 -10   2  -1    4.60    8.00
  10  -2   1   17.30    6.00
  10  -2   1   11.20    5.40
  10  -2   1    8.80    5.10
  10  -2   1    6.40    8.50
  10  -2   1    7.30    4.30
 -11   2  -1  189.88   18.20
 -11   2  -1  183.18   17.20
 -11   2  -1  200.98   17.20
 -11   2  -1  168.08   18.30
 -11   2  -1  138.89   16.10
 -11   2  -1  181.68   16.50
  11  -2   1  185.58   16.40
  11  -2   1  179.68   21.90
  11  -2   1  178.18   17.00
  11  -2   1  149.79   21.40
  11  -2   1  167.48   16.40
 -12   2  -1   18.40    9.10
 -12   2  -1   23.30    8.10
 -12   2  -1   42.80   11.80
 -12   2  -1   21.10    8.60
 -12   2  -1   36.80    7.30
 -12   2  -1   30.90    8.00
  12  -2   1   29.50    8.20
  12  -2   1   28.80    7.90
  12  -2   1   33.30   14.10
  12  -2   1   53.49   10.10
  12  -2   1   38.10    9.40
 -13   2  -1   22.20   12.70
 -13   2  -1   19.90    8.80
 -13   2  -1   16.90    8.30
 -13   2  -1   20.60    9.80
 -13   2  -1   14.10    6.90
 -13   2  -1   14.40    6.10
  13  -2   1    8.70    6.60
  13  -2   1   27.20    8.80
  13  -2   1    7.80    7.30
  13  -2   1    7.70    6.70
  13  -2   1   26.30   17.00
  13   1  -1    7.00   16.60
  13   1  -1   12.80    7.30
  13   1  -1    5.30    6.40
  13   1  -1    3.10    6.50
  13   1  -1    0.50    6.40
 -13  -1   1    2.00    8.70
 -13  -1   1   -1.20    7.10
 -13  -1   1    8.40    4.60
 -13  -1   1   13.90    8.00
 -13  -1   1    6.20   11.40
 -13  -1   1    3.80    6.00
 -13  -1   1  -19.40   10.50
  12   1  -1   50.49   10.20
  12   1  -1   56.79   10.10
  12   1  -1   35.70    8.60
  12   1  -1   47.30   14.30
  12   1  -1   44.10    9.40
 -12  -1   1   35.60    8.10
 -12  -1   1   46.70   10.30
 -12  -1   1   39.10    9.60
 -12  -1   1   35.60    8.40
 -12  -1   1   64.69   11.70
 -12  -1   1   34.50   10.70
 -12  -1   1   60.49   11.30
 -12  -1   1   39.80    5.90
  11   1  -1    4.40    5.20
  11   1  -1    8.90    9.90
  11   1  -1    1.80    5.00
  11   1  -1    2.30    4.60
  11   1  -1    9.30    5.30
 -11  -1   1    6.40    6.40
 -11  -1   1    3.60    7.10
 -11  -1   1    8.30    6.60
 -11  -1   1    3.80    4.90
 -11  -1   1    3.20    5.10
 -11  -1   1    2.50    3.00
 -11  -1   1   -1.60    5.10
  10   1  -1  904.31   55.09
  10   1  -1  926.71   54.49
  10   1  -1  877.81   54.09
  10   1  -1  797.32   56.09
  10   1  -1  859.51   57.79
 -10  -1   1  942.41   51.09
 -10  -1   1  964.10   55.09
 -10  -1   1  946.71   56.29
 -10  -1   1  945.61   54.09
 -10  -1   1  910.41   54.99
 -10  -1   1  879.81   53.79
   9   1  -1   59.09    9.10
   9   1  -1   52.69   10.80
   9   1  -1   67.29    9.30
   9   1  -1   70.89    9.80
   9   1  -1   68.19    9.50
   9   1  -1   46.50   10.30
   9   1  -1   61.29   11.00
  -9  -1   1   57.09    9.50
  -9  -1   1   71.79    9.00
  -9  -1   1   54.89    8.80
  -9  -1   1   65.39    6.40
  -9  -1   1   52.69    9.60
  -9  -1   1   64.79   11.50
  -9  -1   1   51.99    8.10
  -9  -1   1   74.89    9.50
   8   1  -1  354.96   23.90
   8   1  -1  384.66   23.80
   8   1  -1  271.17   26.10
   8   1  -1  363.06   24.90
   8   1  -1  316.47   24.00
   8   1  -1  383.36   26.50
   8   1  -1  368.96   24.00
   8   1  -1  366.86   23.50
  -8  -1   1  345.77   23.70
  -8  -1   1  357.86   23.10
  -8  -1   1  287.67   24.00
  -8  -1   1  360.76   24.70
  -8  -1   1  356.16   23.60
  -8  -1   1  343.27   21.10
  -8  -1   1  377.16   23.40
  -8  -1   1  349.67   23.90
   7   1  -1   29.10    5.40
   7   1  -1   34.20    6.10
   7   1  -1   36.40    5.90
   7   1  -1   40.70    7.70
   7   1  -1   25.70    6.30
   7   1  -1   39.10    6.40
   7   1  -1   30.80    6.80
   7   1  -1   27.80    6.90
   7   1  -1   27.90    6.80
   7   1  -1   34.00    6.40
  -7  -1   1   32.10    5.40
  -7  -1   1   38.60    6.40
  -7  -1   1   27.70    4.00
  -7  -1   1   23.10    5.70
  -7  -1   1   31.20    8.10
  -7  -1   1   37.60    6.20
  -7  -1   1   28.50    7.30
  -7  -1   1   35.90    6.30
  -7  -1   1   22.00    5.00
  -7  -1   1   37.30    7.20
   6   1  -1    0.80    3.30
   6   1  -1    1.60    2.30
   6   1  -1   -1.70    2.90
   6   1  -1    0.50    3.00
   6   1  -1   -0.10    2.10
   6   1  -1    3.70    2.20
   6   1  -1    0.40    2.00
   6   1  -1   -0.80    2.80
   6   1  -1    2.90    3.00
   6   1  -1    0.10    2.90
  -6  -1   1   13.70    4.10
  -6  -1   1    3.40    3.40
  -6  -1   1    3.20    3.60
  -6  -1   1   -2.20    2.00
  -6  -1   1    3.20    1.50
  -6  -1   1   -1.30    2.10
  -6  -1   1    1.70    2.90
  -6  -1   1    3.50    2.40
  -6  -1   1    0.80    2.00
  -6  -1   1    5.40    3.00
   5   1  -1   10.30    3.00
   5   1  -1   11.40    3.20
   5   1  -1    8.40    3.00
   5   1  -1   10.30    3.00
   5   1  -1   10.10    3.00
   5   1  -1    9.50    2.70
   5   1  -1   11.10    3.20
   5   1  -1    7.30    2.60
   5   1  -1    4.00    3.00
   5   1  -1   16.70    3.40
  -5  -1   1    5.40    2.20
  -5  -1   1   12.00    3.00
  -5  -1   1    9.80    3.10
  -5  -1   1    2.20    1.90
  -5  -1   1    7.10    1.80
  -5  -1   1   10.60    3.20
  -5  -1   1    9.40    2.90
  -5  -1   1    5.00    2.40
  -5  -1   1    7.90    2.90
  -5  -1   1    3.50    2.80
   4   1  -1 1837.62  111.49
   4   1  -1 2084.19  112.69
   4   1  -1 2175.58  112.29
   4   1  -1 2127.39  112.09
   4   1  -1 2135.09  112.59
   4   1  -1 2060.39  111.89
   4   1  -1 2126.39  112.09
   4   1  -1 2122.89  111.79
   4   1  -1 2107.69  112.09
  -4  -1   1 2057.89  111.59
  -4  -1   1 2127.09  111.59
  -4  -1   1 2036.80  111.89
  -4  -1   1 2023.70  112.29
  -4  -1   1 2118.39  111.49
  -4  -1   1 1998.10  111.89
  -4  -1   1 2001.70  110.59
  -4  -1   1 2141.29  112.39
  -4  -1   1 2150.68  111.99
   3   1  -1  216.98   13.30
   3   1  -1  209.38   12.90
   3   1  -1  227.38   13.40
   3   1  -1  203.68   13.00
   3   1  -1  209.58   13.10
   3   1  -1  217.98   13.10
   3   1  -1  204.68   12.80
   3   1  -1  224.58   13.00
   3   1  -1  207.08   13.10
   3   1  -1  192.98   13.30
  -3  -1   1  206.38   13.80
  -3  -1   1  203.58   13.20
  -3  -1   1  204.18   12.00
  -3  -1   1  201.88   12.90
  -3  -1   1  214.78   12.60
  -3  -1   1  208.08   12.80
  -3  -1   1  216.58   13.10
  -3  -1   1  227.88   13.20
  -3  -1   1  211.28   12.80
  -3  -1   1  207.78   13.20
   2   1  -1   81.19    5.20
   2   1  -1   81.79    5.40
   2   1  -1   65.79    5.30
   2   1  -1   73.29    5.20
   2   1  -1   73.29    5.20
   2   1  -1   81.89    5.50
   2   1  -1   77.59    5.10
   2   1  -1   70.39    5.00
   2   1  -1   75.99    5.10
  -2  -1   1   73.29    5.10
  -2  -1   1   67.29    5.30
  -2  -1   1   81.49    5.20
  -2  -1   1   70.59    5.00
  -2  -1   1   78.99    5.40
  -2  -1   1   74.79    4.60
  -2  -1   1   79.69    5.40
  -2  -1   1   71.89    5.20
  -2  -1   1   76.79    5.40
  -2  -1   1   76.19    4.80
  -2  -1   1   76.29    5.10
  -2  -1   1   65.29    5.00
   1   1  -1    4.80    0.90
   1   1  -1    5.20    0.80
   1   1  -1    5.60    0.90
   1   1  -1    5.10    1.00
   1   1  -1    4.00    0.80
   1   1  -1    5.90    1.00
   1   1  -1    5.10    0.70
   1   1  -1    5.50    0.90
   1   1  -1    4.60    0.80
   1   1  -1    5.20    0.90
   1   1  -1    4.40    0.80
   1   1  -1    5.20    0.90
  -1  -1   1    3.70    0.70
  -1  -1   1    4.00    0.90
  -1  -1   1    5.40    0.80
  -1  -1   1    5.50    0.90
  -1  -1   1    5.80    1.10
  -1  -1   1    6.40    0.90
  -1  -1   1    3.10    0.70
  -1  -1   1    5.60    0.90
  -1  -1   1    4.80    0.90
  -1  -1   1    3.70    0.80
  -1  -1   1    5.20    0.90
  -1  -1   1    3.90    0.80
  -1   1  -1    3.10    1.10
  -1   1  -1    0.80    0.70
  -1   1  -1    3.30    0.90
  -1   1  -1    1.30    0.60
  -1   1  -1    2.80    0.80
  -1   1  -1    1.90    0.60
  -1   1  -1    2.20    0.70
  -1   1  -1    3.40    0.90
  -1   1  -1    3.80    1.00
  -1   1  -1    2.90    0.90
   1  -1   1    4.00    1.00
   1  -1   1    1.00    0.60
   1  -1   1    1.80    0.70
   1  -1   1    2.30    0.70
   1  -1   1    2.70    0.80
   1  -1   1    2.90    0.80
   1  -1   1    2.40    0.80
   1  -1   1    2.40    0.80
   1  -1   1    2.10    0.80
   1  -1   1    1.90    0.70
  -2   1  -1  483.05   26.50
  -2   1  -1  497.85   26.30
  -2   1  -1  428.46   25.80
  -2   1  -1  451.15   25.90
  -2   1  -1  459.65   26.20
  -2   1  -1  466.65   26.00
  -2   1  -1  447.46   26.10
  -2   1  -1  454.85   25.90
  -2   1  -1  488.45   25.90
  -2   1  -1  465.45   26.00
   2  -1   1  458.85   26.10
   2  -1   1  469.25   25.80
   2  -1   1  493.15   26.10
   2  -1   1  482.65   26.10
   2  -1   1  464.95   26.10
   2  -1   1  481.95   26.20
   2  -1   1  449.46   25.90
   2  -1   1  452.45   26.20
   2  -1   1  400.86   25.70
   2  -1   1  442.36   25.80
   2  -1   1  474.15   26.50
  -3   1  -1  121.29    8.40
  -3   1  -1  109.69    8.10
  -3   1  -1  106.59    8.10
  -3   1  -1  100.99    8.40
  -3   1  -1  124.29    8.70
  -3   1  -1  121.39    8.30
  -3   1  -1  111.19    8.20
  -3   1  -1  118.19    8.90
  -3   1  -1  112.39    8.40
  -3   1  -1  121.39    8.70
   3  -1   1  114.59    8.90
   3  -1   1  114.59    8.30
   3  -1   1  115.39    8.50
   3  -1   1  124.89    8.40
   3  -1   1  115.69    8.10
   3  -1   1  128.69    8.60
   3  -1   1  127.69    8.70
   3  -1   1  101.99    8.10
   3  -1   1  118.19    8.80
   3  -1   1  126.59    8.60
  -4   1  -1  459.15   26.60
  -4   1  -1  450.75   26.80
  -4   1  -1  448.36   26.60
  -4   1  -1  488.45   27.10
  -4   1  -1  435.26   27.10
  -4   1  -1  467.45   26.70
  -4   1  -1  440.86   27.30
  -4   1  -1  438.96   26.60
  -4   1  -1  444.06   27.10
   4  -1   1  424.26   27.10
   4  -1   1  426.36   26.70
   4  -1   1  445.06   27.60
   4  -1   1  458.05   27.00
   4  -1   1  442.56   27.00
   4  -1   1  455.05   27.00
   4  -1   1  460.65   26.60
   4  -1   1  474.25   26.70
   4  -1   1  460.15   26.90
   4  -1   1  485.75   26.60
  -5   1  -1   50.89    6.60
  -5   1  -1   50.89    5.60
  -5   1  -1   53.09    6.00
  -5   1  -1   58.09    7.60
  -5   1  -1   65.19    6.20
  -5   1  -1   46.90    7.70
  -5   1  -1   53.59    7.00
  -5   1  -1   61.99    6.70
  -5   1  -1   67.09    7.80
  -5   1  -1   53.39    6.00
   5  -1   1   51.59    5.60
   5  -1   1   53.59    7.00
   5  -1   1   50.79    5.80
   5  -1   1   53.99    6.40
   5  -1   1   43.30    6.80
   5  -1   1   60.89    7.50
   5  -1   1   58.49    6.30
   5  -1   1   48.60    5.70
   5  -1   1   62.29    8.00
   5  -1   1   40.10    6.00
  -6   1  -1  748.73   46.90
  -6   1  -1  815.62   47.30
  -6   1  -1  888.71   47.20
  -6   1  -1  840.12   46.70
  -6   1  -1  762.82   47.60
  -6   1  -1  788.12   46.60
  -6   1  -1  830.42   46.50
  -6   1  -1  724.63   46.70
  -6   1  -1  872.01   47.90
  -6   1  -1  732.43   46.40
   6  -1   1  723.33   46.70
   6  -1   1  772.82   47.70
   6  -1   1  734.33   46.60
   6  -1   1  884.61   46.50
   6  -1   1  809.22   48.50
   6  -1   1  805.82   46.50
   6  -1   1  852.91   47.60
   6  -1   1  835.72   46.60
   6  -1   1  821.22   47.40
   6  -1   1  873.51   46.50
   6  -1   1  838.52   47.20
  -7   1  -1   29.70    6.20
  -7   1  -1   16.40    6.00
  -7   1  -1   21.80    5.10
  -7   1  -1   42.40    7.90
  -7   1  -1   32.90    6.40
  -7   1  -1   39.40    6.30
  -7   1  -1   37.20    6.30
  -7   1  -1   27.80    6.00
  -7   1  -1   33.60    5.90
   7  -1   1   31.60    7.40
   7  -1   1   15.20    6.00
   7  -1   1   35.80    5.80
   7  -1   1   28.40    5.40
   7  -1   1   24.30    5.20
   7  -1   1   42.20    8.30
   7  -1   1   24.90    5.20
   7  -1   1   39.70    7.20
   7  -1   1   28.80    7.40
  -8   1  -1  655.33   44.20
  -8   1  -1  678.33   44.40
  -8   1  -1  682.83   43.80
  -8   1  -1  732.53   43.40
  -8   1  -1  778.82   44.10
  -8   1  -1  781.02   43.50
  -8   1  -1  761.52   44.40
  -8   1  -1  742.93   44.80
  -8   1  -1  682.33   48.50
  -8   1  -1  784.02   43.60
   8  -1   1  608.64   44.70
   8  -1   1  715.33   44.90
   8  -1   1  732.13   43.30
   8  -1   1  644.94   43.60
   8  -1   1  722.03   43.20
   8  -1   1  723.03   46.20
   8  -1   1  714.73   42.90
   8  -1   1  789.82   44.40
  -9   1  -1  184.08   15.40
  -9   1  -1  182.98   14.80
  -9   1  -1  188.28   15.90
  -9   1  -1  187.18   15.50
  -9   1  -1  184.38   15.00
  -9   1  -1  168.78   16.10
   9  -1   1  119.89   15.40
   9  -1   1  168.38   14.40
   9  -1   1  189.48   15.00
   9  -1   1  133.89   16.70
   9  -1   1  168.08   15.40
   9  -1   1  174.68   14.80
 -10   1  -1  643.04   39.90
 -10   1  -1  615.74   41.40
 -10   1  -1  656.33   40.80
 -10   1  -1  711.33   40.50
 -10   1  -1  622.54   39.90
 -10   1  -1  623.14   40.80
  10  -1   1  643.54   39.90
  10  -1   1  538.15   44.50
  10  -1   1  603.54   39.30
  10  -1   1  625.24   40.50
  10  -1   1  581.54   43.50
  10  -1   1  639.14   39.90
 -11   1  -1   71.39   12.80
 -11   1  -1   70.39   11.00
 -11   1  -1   66.89   11.90
 -11   1  -1   83.29   13.70
 -11   1  -1   56.49    9.70
  11  -1   1   75.99   11.10
  11  -1   1   72.29   10.60
  11  -1   1   51.99   14.00
  11  -1   1   52.39   10.10
  11  -1   1   75.19   12.00
 -12   1  -1    4.40    6.70
 -12   1  -1   -1.70    5.70
 -12   1  -1   -0.60    4.10
 -12   1  -1    9.80    6.50
 -12   1  -1   -1.60    8.70
 -12   1  -1    1.10    6.60
  12  -1   1    7.30    5.50
  12  -1   1   11.70    5.80
  12  -1   1    7.00    6.20
  12  -1   1   -5.30    5.50
 -13   1  -1    3.90    4.90
 -13   1  -1  -10.10    5.80
 -13   1  -1    0.50    8.10
 -13   1  -1    1.00    6.80
 -13   1  -1    6.10   13.40
 -13   1  -1    4.60    8.40
 -13   1  -1   -6.80   10.90
  13  -1   1   15.50    7.10
  13  -1   1    6.80    6.70
  13  -1   1   22.20   16.70
  13  -1   1    6.20    7.40
  13  -1   1    1.80    6.70
  13   0  -1    2.70    6.40
  13   0  -1   -9.00   14.60
  13   0  -1    4.80    5.80
  13   0  -1    9.70    7.00
  13   0  -1   11.10    7.30
 -13   0   1    2.70    4.90
 -13   0   1    6.80    8.60
 -13   0   1    4.90   10.90
 -13   0   1   16.50    8.50
 -13   0   1    7.80    8.40
 -13   0   1    1.90    6.50
 -13   0   1    1.20    6.30
 -13   0   1    3.20    7.30
  12   0  -1    8.10    6.50
  12   0  -1    1.50    4.90
  12   0  -1    4.20    5.40
  12   0  -1   -0.80    5.50
 -12   0   1    3.20    5.70
 -12   0   1   -1.30    3.80
 -12   0   1   15.80    7.20
 -12   0   1   -1.10    5.50
 -12   0   1   -5.60    8.30
 -12   0   1    2.50    6.50
  11   0  -1   61.89   10.60
  11   0  -1   72.69   11.60
  11   0  -1   74.09   11.00
  11   0  -1   61.49   12.90
  11   0  -1   67.79   10.30
 -11   0   1   56.19    9.40
 -11   0   1   65.69   10.60
 -11   0   1   74.79   11.80
 -11   0   1   91.09   13.30
 -11   0   1   79.19   11.80
 -11   0   1   54.99    7.60
  10   0  -1  114.79   11.90
  10   0  -1   96.89   16.00
  10   0  -1  133.69   17.60
  10   0  -1   97.69   11.50
  10   0  -1  103.29   12.10
  10   0  -1   93.29   12.20
 -10   0   1  113.99   11.90
 -10   0   1   96.49   11.40
 -10   0   1  112.09   12.50
 -10   0   1  117.59    9.90
 -10   0   1  103.89   14.30
 -10   0   1  119.69   12.40
   9   0  -1  788.32   49.60
   9   0  -1  781.92   49.50
   9   0  -1  802.42   52.99
   9   0  -1  818.62   49.70
   9   0  -1  735.73   50.99
   9   0  -1  876.71   50.79
  -9   0   1  878.91   50.59
  -9   0   1  918.81   51.19
  -9   0   1  718.83   49.80
  -9   0   1  824.22   49.80
  -9   0   1  905.01   51.89
  -9   0   1  972.10   50.49
  -9   0   1  868.11   47.90
   8   0  -1  419.06   28.50
   8   0  -1  409.96   27.40
   8   0  -1  413.46   29.70
   8   0  -1  465.95   27.50
   8   0  -1  431.16   27.00
   8   0  -1  335.77   28.40
   8   0  -1  400.66   26.80
  -8   0   1  393.36   28.30
  -8   0   1  415.76   26.90
  -8   0   1  410.36   25.20
  -8   0   1  431.86   27.80
  -8   0   1  385.66   31.20
  -8   0   1  392.66   28.20
  -8   0   1  407.46   27.30
  -8   0   1  459.95   27.30
  -8   0   1  410.26   28.10
  -8   0   1  475.05   28.00
   7   0  -1   94.59    9.30
   7   0  -1  132.69   18.70
   7   0  -1   94.69   11.10
   7   0  -1   93.29   10.70
   7   0  -1  106.49   11.70
   7   0  -1  113.59    9.90
   7   0  -1  103.49   10.80
   7   0  -1  115.89   10.00
  -7   0   1  117.19   10.90
  -7   0   1  126.89   10.60
  -7   0   1  104.69    9.70
  -7   0   1  111.39   11.20
  -7   0   1   87.09   10.60
  -7   0   1  109.29    9.80
  -7   0   1  109.79   10.10
  -7   0   1  116.89   10.60
  -7   0   1  111.49   10.10
   6   0  -1  324.57   20.60
   6   0  -1  323.27   20.50
   6   0  -1  376.46   21.60
   6   0  -1  339.07   20.80
   6   0  -1  309.77   22.10
   6   0  -1  314.27   21.70
   6   0  -1  282.27   20.90
   6   0  -1  303.77   21.00
   6   0  -1  290.27   20.80
   6   0  -1  348.57   21.70
  -6   0   1  319.47   21.10
  -6   0   1  336.87   20.60
  -6   0   1  318.37   20.80
  -6   0   1  321.57   20.60
  -6   0   1  313.87   21.40
  -6   0   1  296.57   21.00
  -6   0   1  316.97   20.50
  -6   0   1  325.97   21.00
  -6   0   1  296.47   21.50
  -6   0   1  361.66   21.60
   5   0  -1    4.00    2.20
   5   0  -1   -1.60    2.50
   5   0  -1    3.40    2.00
   5   0  -1    2.10    2.40
   5   0  -1    1.10    2.00
   5   0  -1    0.10    2.30
   5   0  -1    2.70    2.70
   5   0  -1    4.40    2.30
   5   0  -1   -0.10    2.40
   5   0  -1    6.60    3.10
  -5   0   1    1.70    2.10
  -5   0   1    1.20    2.10
  -5   0   1    6.50    2.90
  -5   0   1    2.80    3.00
  -5   0   1    3.80    2.30
  -5   0   1   -0.80    1.70
  -5   0   1    6.00    2.60
  -5   0   1    7.50    3.00
  -5   0   1    3.20    2.30
   4   0  -1   28.70    4.00
   4   0  -1   27.00    4.20
   4   0  -1   30.10    4.60
   4   0  -1   25.50    4.20
   4   0  -1   40.10    5.10
   4   0  -1   26.50    4.70
   4   0  -1   24.50    3.90
   4   0  -1   33.90    4.30
   4   0  -1   34.60    4.80
   4   0  -1   33.50    3.80
  -4   0   1   36.00    4.00
  -4   0   1   29.50    4.20
  -4   0   1   21.30    3.80
  -4   0   1   33.90    4.50
  -4   0   1   25.40    3.90
  -4   0   1   24.80    4.00
  -4   0   1   35.60    4.90
  -4   0   1   30.50    4.30
  -4   0   1   26.10    4.30
   3   0  -1  916.11   49.60
   3   0  -1  917.31   49.50
   3   0  -1  921.91   50.19
   3   0  -1  893.41   49.50
   3   0  -1  929.91   49.90
   3   0  -1  910.81   49.60
   3   0  -1  961.80   49.50
   3   0  -1  921.61   49.70
   3   0  -1  889.11   49.80
   3   0  -1  930.81   49.40
  -3   0   1  911.01   49.50
  -3   0   1  899.31   49.50
  -3   0   1  912.31   49.40
  -3   0   1  930.11   49.70
  -3   0   1  900.61   49.70
  -3   0   1  896.01   49.80
  -3   0   1  792.52   49.30
  -3   0   1  786.92   49.20
  -3   0   1  918.81   49.90
  -3   0   1  933.31   49.50
  -3   0   1  905.31   49.20
   2   0  -1   91.29    6.00
   2   0  -1   85.39    5.80
   2   0  -1   85.29    5.90
   2   0  -1   92.59    5.90
   2   0  -1   85.49    5.80
   2   0  -1   90.79    6.10
   2   0  -1   89.89    6.20
   2   0  -1   89.69    6.00
   2   0  -1   81.69    5.80
   2   0  -1   88.99    6.20
  -2   0   1   83.39    5.80
  -2   0   1   86.09    6.00
  -2   0   1   91.69    6.00
  -2   0   1   86.29    6.10
  -2   0   1   86.49    5.90
  -2   0   1   92.49    5.90
  -2   0   1   89.69    6.20
  -2   0   1   87.69    5.90
  -2   0   1   94.29    5.90
  -2   0   1   85.89    6.00
   1   0  -1  344.17   18.90
   1   0  -1  335.07   18.80
   1   0  -1  362.96   19.00
   1   0  -1  342.07   18.90
   1   0  -1  330.27   18.90
   1   0  -1  377.26   19.00
   1   0  -1  329.57   19.10
   1   0  -1  349.07   18.90
   1   0  -1  346.87   19.00
   1   0  -1  352.86   18.90
   1   0  -1  354.26   19.10
  -1   0   1  331.67   19.10
  -1   0   1  375.46   19.00
  -1   0   1  330.87   19.10
  -1   0   1  331.17   18.90
  -1   0   1  332.27   18.80
  -1   0   1  341.67   18.90
  -1   0   1  346.57   19.00
  -1   0   1  354.06   19.00
  -1   0   1  347.57   18.90
  -1   0   1  343.37   18.90
  -1   0   1  355.46   18.90
  -1   0  -1  685.53   37.00
  -1   0  -1  635.44   36.40
  -1   0  -1  661.73   36.80
  -1   0  -1  688.13   36.90
  -1   0  -1  685.33   36.80
  -1   0  -1  699.53   36.90
  -1   0  -1  665.83   36.80
  -1   0  -1  685.73   37.10
  -1   0  -1  650.13   36.60
  -1   0  -1  668.13   37.00
  -1   0  -1  729.43   36.70
   1   0   1  703.23   36.60
   1   0   1  707.33   36.90
   1   0   1  691.23   36.90
   1   0   1  698.83   36.90
   1   0   1  667.13   36.80
   1   0   1  661.53   37.00
   1   0   1  689.63   37.00
   1   0   1  697.33   36.90
   1   0   1  709.63   37.20
   1   0   1  680.83   36.70
  -2   0  -1  131.59    9.10
  -2   0  -1  141.69    8.90
  -2   0  -1  150.48    8.60
  -2   0  -1  148.19    8.90
  -2   0  -1  138.69    9.00
  -2   0  -1  149.69    9.50
  -2   0  -1  146.09    9.10
  -2   0  -1  147.49    9.30
  -2   0  -1  152.38    9.10
  -2   0  -1  139.99    9.00
   2   0   1  144.79    9.30
   2   0   1  147.79    9.20
   2   0   1  147.89    8.70
   2   0   1  135.59    9.00
   2   0   1  141.39    9.10
   2   0   1  134.19    8.80
   2   0   1  143.29    9.00
   2   0   1  153.08    9.10
   2   0   1  131.59    9.40
   2   0   1  139.89    9.30
  -3   0  -1 1891.91  102.89
  -3   0  -1 1863.71  102.79
  -3   0  -1 1968.00  103.09
  -3   0  -1 1904.71  102.49
  -3   0  -1 1898.01  102.39
  -3   0  -1 1849.42  102.49
  -3   0  -1 1836.52  102.29
  -3   0  -1 1881.51  102.59
  -3   0  -1 1988.30  101.99
  -3   0  -1 1931.11  102.39
   3   0   1 1892.91  102.69
   3   0   1 1801.12  103.09
   3   0   1 1912.91  102.49
   3   0   1 1771.62  101.99
   3   0   1 1993.00  102.79
   3   0   1 1949.60  102.59
   3   0   1 1926.71  102.69
   3   0   1 1948.01  102.29
   3   0   1 2117.19  102.69
   3   0   1 1847.32  102.89
  -4   0  -1   -1.00    1.60
  -4   0  -1    0.80    1.80
  -4   0  -1   -1.10    1.50
  -4   0  -1    0.50    1.40
  -4   0  -1    0.30    1.70
  -4   0  -1    2.70    2.10
  -4   0  -1   -1.10    1.00
  -4   0  -1    2.50    1.70
  -4   0  -1    1.90    2.40
  -4   0  -1    0.20    2.10
   4   0   1    1.60    1.60
   4   0   1   -1.70    1.80
   4   0   1    1.30    1.80
   4   0   1   -1.30    1.90
   4   0   1    1.50    1.60
   4   0   1    1.90    1.70
   4   0   1    0.60    1.90
   4   0   1    0.30    1.60
   4   0   1    0.50    1.70
   4   0   1    1.00    2.50
  -5   0  -1  445.76   28.30
  -5   0  -1  466.35   28.40
  -5   0  -1  517.35   27.80
  -5   0  -1  505.85   29.10
  -5   0  -1  483.65   28.10
  -5   0  -1  479.15   27.90
  -5   0  -1  465.35   28.30
  -5   0  -1  461.05   28.80
  -5   0  -1  440.86   27.90
  -5   0  -1  469.45   28.00
   5   0   1  424.16   29.00
   5   0   1  477.95   28.10
   5   0   1  449.76   28.10
   5   0   1  477.15   27.80
   5   0   1  438.46   27.70
   5   0   1  500.55   28.30
   5   0   1  463.35   28.50
   5   0   1  458.05   28.80
   5   0   1  440.56   28.30
   5   0   1  506.85   28.70
  -6   0  -1  305.17   19.70
  -6   0  -1  305.17   20.00
  -6   0  -1  282.97   19.90
  -6   0  -1  272.87   19.90
  -6   0  -1  266.77   20.20
  -6   0  -1  307.77   19.40
  -6   0  -1  312.47   20.50
  -6   0  -1  314.27   19.10
  -6   0  -1  287.67   19.40
  -6   0  -1  314.27   19.60
   6   0   1  286.37   19.00
   6   0   1  315.47   20.50
   6   0   1  301.07   20.00
   6   0   1  290.57   20.10
   6   0   1  270.67   19.20
   6   0   1  271.87   20.80
   6   0   1  322.07   19.70
   6   0   1  287.07   19.30
   6   0   1  302.67   20.00
   6   0   1  295.67   20.80
   6   0   1  280.67   19.30
  -7   0  -1  112.99    9.50
  -7   0  -1  102.19    9.60
  -7   0  -1  106.59   10.40
  -7   0  -1  124.79   10.50
  -7   0  -1   87.89   10.40
  -7   0  -1  129.69   10.30
  -7   0  -1  124.09   14.80
  -7   0  -1  105.59   10.70
  -7   0  -1   99.49   10.10
  -7   0  -1   89.99   11.20
   7   0   1  132.39   18.80
   7   0   1   90.19    9.80
   7   0   1  110.49   11.10
   7   0   1  106.09    9.80
   7   0   1   91.09   11.30
   7   0   1  104.99   10.20
   7   0   1  100.89   11.10
   7   0   1  102.59    9.80
   7   0   1  107.39   12.50
   7   0   1   97.99    9.20
   7   0   1   78.89    9.00
  -8   0  -1  305.27   21.70
  -8   0  -1  330.27   21.50
  -8   0  -1  343.37   21.40
  -8   0  -1  334.57   22.50
  -8   0  -1  263.37   22.40
  -8   0  -1  319.07   22.80
  -8   0  -1  298.87   21.10
   8   0   1  309.57   23.00
   8   0   1  320.87   21.70
   8   0   1  327.87   22.30
   8   0   1  259.17   21.30
   8   0   1  270.87   23.60
   8   0   1  285.67   23.70
   8   0   1  327.67   21.80
   8   0   1  336.27   22.10
  -9   0  -1  731.63   47.30
  -9   0  -1  802.52   46.40
  -9   0  -1  819.22   48.40
  -9   0  -1  792.52   46.50
  -9   0  -1  797.22   46.30
  -9   0  -1  631.94   46.90
  -9   0  -1  745.43   47.10
   9   0   1  766.22   46.50
   9   0   1  817.32   46.80
   9   0   1  737.63   48.30
   9   0   1  776.12   47.20
   9   0   1  796.52   46.90
   9   0   1  782.92   49.90
 -10   0  -1  138.89   15.30
 -10   0  -1  160.18   14.10
 -10   0  -1  150.38   13.80
 -10   0  -1  171.08   14.50
 -10   0  -1  166.78   15.50
  10   0   1  131.39   13.50
  10   0   1  116.49   13.20
  10   0   1  147.99   18.80
  10   0   1  147.29   14.30
  10   0   1  153.08   18.70
  10   0   1  149.79   14.90
  10   0   1  116.59   16.20
 -11   0  -1   13.90    6.80
 -11   0  -1   14.80    4.30
 -11   0  -1   17.00    5.90
 -11   0  -1   18.90    6.40
 -11   0  -1   14.00    7.90
  11   0   1   15.60    6.20
  11   0   1    2.60   11.20
  11   0   1   -1.90    4.90
  11   0   1    8.80    5.30
  11   0   1   15.00    6.00
 -12   0  -1   19.20    8.90
 -12   0  -1    9.20    7.30
 -12   0  -1    6.60    6.70
 -12   0  -1   12.20    6.50
 -12   0  -1    1.00    5.40
 -12   0  -1   20.10    9.70
 -12   0  -1    2.70    3.80
  12   0   1   16.70    7.30
  12   0   1   18.00    7.30
  12   0   1   13.00    6.70
  12   0   1   25.30   12.70
  12   0   1    9.90    7.00
 -13   0  -1   10.00    4.90
 -13   0  -1   17.90   12.20
 -13   0  -1   15.00    7.80
 -13   0  -1    8.10    8.00
 -13   0  -1   15.10    8.50
 -13   0  -1   -2.10    7.40
 -13   0  -1   23.20   10.30
  13   0   1   17.70    7.80
  13   0   1   12.10    7.50
  13   0   1    6.30    6.70
  13   0   1   17.60   16.50
  13   0   1   16.90    7.70
  13  -1  -1   18.60    8.10
  13  -1  -1   20.50    7.10
  13  -1  -1   21.40   16.80
  13  -1  -1   15.10    7.60
  13  -1  -1   14.90    7.90
 -13   1   1   23.40    7.50
 -13   1   1   34.20    9.40
 -13   1   1   18.20   12.10
 -13   1   1   29.20    9.80
 -13   1   1   13.10    5.70
 -13   1   1   43.60   10.30
  12  -1  -1   75.09   12.20
  12  -1  -1   87.29   13.50
  12  -1  -1   81.49   17.80
  12  -1  -1   80.69   12.10
  12  -1  -1   87.19   12.20
 -12   1   1  101.29   14.00
 -12   1   1   79.49   10.20
 -12   1   1   95.49   13.80
 -12   1   1   66.19   14.10
 -12   1   1   81.99   13.70
  11  -1  -1   78.99   15.40
  11  -1  -1   34.30    8.20
  11  -1  -1   32.20    7.40
  11  -1  -1   49.60    9.70
  11  -1  -1   46.00    8.60
 -11   1   1   43.00    9.90
 -11   1   1   45.30    9.40
 -11   1   1   36.00    7.10
 -11   1   1   50.29    9.00
 -11   1   1   48.90   10.90
 -11   1   1   39.00    9.00
  10  -1  -1  255.77   19.90
  10  -1  -1  236.58   19.20
  10  -1  -1  273.47   20.20
  10  -1  -1  226.48   23.30
  10  -1  -1  280.77   21.10
 -10   1   1  259.37   20.50
 -10   1   1  252.27   18.30
 -10   1   1  273.67   20.20
 -10   1   1  289.97   22.50
 -10   1   1  232.28   20.90
 -10   1   1  286.87   20.80
   9  -1  -1   51.59   10.80
   9  -1  -1   43.50    7.60
   9  -1  -1   71.19   10.10
   9  -1  -1   68.59    9.20
   9  -1  -1   53.29   11.20
   9  -1  -1   57.49    8.80
  -9   1   1   53.99    7.40
  -9   1   1   59.49    9.40
  -9   1   1   74.99   10.60
  -9   1   1   60.19    9.10
  -9   1   1   78.29   10.90
  -9   1   1   66.69    9.20
  -9   1   1   77.19    9.20
   8  -1  -1  190.68   14.30
   8  -1  -1  169.98   16.60
   8  -1  -1  187.48   16.60
   8  -1  -1  186.58   14.60
   8  -1  -1  206.38   17.60
   8  -1  -1  185.68   16.50
   8  -1  -1  195.48   17.50
   8  -1  -1  193.58   15.30
   8  -1  -1  170.38   14.30
  -8   1   1  171.78   14.60
  -8   1   1  189.68   15.60
  -8   1   1  191.98   15.30
  -8   1   1  206.98   15.40
  -8   1   1  139.59   16.40
  -8   1   1  161.48   17.50
  -8   1   1  159.18   15.30
  -8   1   1  198.78   14.90
  -8   1   1  186.08   16.80
  -8   1   1  203.18   16.10
   7  -1  -1   49.60    7.20
   7  -1  -1   68.79    7.40
   7  -1  -1   49.00    7.50
   7  -1  -1   61.89    9.40
   7  -1  -1   62.89   12.00
   7  -1  -1   59.19    6.90
   7  -1  -1   59.29    9.40
   7  -1  -1   59.09    8.90
   7  -1  -1   49.10    9.20
  -7   1   1   52.09    7.40
  -7   1   1   51.69    7.90
  -7   1   1   71.79    7.40
  -7   1   1   67.59    9.30
  -7   1   1   65.29    8.90
  -7   1   1   61.19    9.00
  -7   1   1   62.09   11.20
  -7   1   1   67.59    7.90
  -7   1   1   49.10    8.20
  -7   1   1   64.59    7.50
   6  -1  -1  236.38   17.00
   6  -1  -1  272.97   18.50
   6  -1  -1  240.58   18.50
   6  -1  -1  256.27   18.70
   6  -1  -1  236.98   16.80
   6  -1  -1  226.88   17.70
   6  -1  -1  298.87   19.80
   6  -1  -1  271.67   18.40
   6  -1  -1  291.37   18.20
   6  -1  -1  269.77   17.40
  -6   1   1  259.27   18.20
  -6   1   1  256.87   18.60
  -6   1   1  266.57   17.70
  -6   1   1  251.77   18.20
  -6   1   1  250.27   18.10
  -6   1   1  268.17   17.50
  -6   1   1  272.37   17.90
  -6   1   1  261.67   17.70
  -6   1   1  258.37   18.00
  -6   1   1  277.37   18.20
   5  -1  -1   93.89    8.10
   5  -1  -1   78.79    8.00
   5  -1  -1   73.69    6.80
   5  -1  -1   84.09    8.20
   5  -1  -1   77.69    8.10
   5  -1  -1   97.89    7.50
   5  -1  -1   63.19    7.10
   5  -1  -1   80.39    7.20
   5  -1  -1  101.79    8.20
   5  -1  -1   91.19    7.80
  -5   1   1   82.49    8.00
  -5   1   1   77.99    8.00
  -5   1   1   81.79    7.40
  -5   1   1   82.09    7.60
  -5   1   1   91.29    7.50
  -5   1   1   80.69    7.70
  -5   1   1   85.19    7.80
  -5   1   1   67.69    7.30
  -5   1   1   79.49    7.40
  -5   1   1   90.69    7.90
   4  -1  -1  261.37   18.30
   4  -1  -1  295.77   18.30
   4  -1  -1  298.67   18.50
   4  -1  -1  284.27   17.20
   4  -1  -1  265.07   17.30
   4  -1  -1  275.17   17.70
   4  -1  -1  266.67   17.70
   4  -1  -1  295.57   17.90
   4  -1  -1  260.97   17.80
   4  -1  -1  292.27   17.50
  -4   1   1  288.37   18.20
  -4   1   1  297.27   18.30
  -4   1   1  305.77   17.70
  -4   1   1  287.27   18.10
  -4   1   1  297.67   18.10
  -4   1   1  302.07   17.80
  -4   1   1  292.77   17.70
  -4   1   1  256.87   17.50
  -4   1   1  289.37   17.80
  -4   1   1  286.87   17.30
  -4   1   1  284.57   17.70
   3  -1  -1  455.35   26.60
   3  -1  -1  440.66   26.50
   3  -1  -1  446.06   26.20
   3  -1  -1  462.75   27.10
   3  -1  -1  471.15   26.30
   3  -1  -1  461.65   27.10
   3  -1  -1  469.75   26.50
   3  -1  -1  429.56   26.70
   3  -1  -1  483.45   26.60
  -3   1   1  439.86   26.30
  -3   1   1  451.45   26.80
  -3   1   1  479.75   26.80
  -3   1   1  484.75   26.80
  -3   1   1  463.35   26.50
  -3   1   1  443.26   26.00
  -3   1   1  472.35   26.40
  -3   1   1  478.35   26.50
  -3   1   1  484.85   26.50
  -3   1   1  488.95   27.10
   2  -1  -1  142.99    8.10
   2  -1  -1  128.89    8.50
   2  -1  -1  134.59    8.40
   2  -1  -1  116.89    8.70
   2  -1  -1  131.59    8.20
   2  -1  -1  134.09    8.70
   2  -1  -1  145.59    8.60
   2  -1  -1  130.99    8.40
   2  -1  -1  133.89    8.40
  -2   1   1  144.19    8.40
  -2   1   1  123.19    8.20
  -2   1   1  128.89    8.90
  -2   1   1  124.69    8.30
  -2   1   1  135.89    8.70
  -2   1   1  137.29    8.50
  -2   1   1  127.29    8.00
  -2   1   1  137.39    8.40
  -2   1   1  125.69    8.80
  -2   1   1  125.49    8.50
   1  -1  -1    0.60    0.80
   1  -1  -1    0.90    0.40
   1  -1  -1    0.30    0.50
   1  -1  -1    0.50    0.50
   1  -1  -1    0.20    0.40
   1  -1  -1    0.80    0.50
   1  -1  -1   -0.10    0.50
   1  -1  -1    0.80    0.50
   1  -1  -1   -0.20    0.40
  -1   1   1    0.60    0.50
  -1   1   1    0.10    0.50
  -1   1   1   -0.50    0.40
  -1   1   1    0.00    0.50
  -1   1   1    0.30    0.50
  -1   1   1    0.60    0.70
  -1   1   1   -0.40    0.40
  -1   1   1    0.60    0.50
  -1   1   1   -0.30    0.40
  -1   1   1    0.60    0.40
   0  -1  -1  769.52   40.90
   0  -1  -1  777.72   40.90
   0  -1  -1  792.52   41.30
   0  -1  -1  728.43   40.90
   0  -1  -1  771.12   41.00
   0  -1  -1  808.32   41.30
   0  -1  -1  812.12   41.20
   0  -1  -1  696.23   41.30
   0   1   1  768.32   41.20
   0   1   1  777.82   41.10
   0   1   1  769.02   40.90
   0   1   1  798.32   41.10
   0   1   1  768.12   41.00
   0   1   1  787.52   41.40
   0   1   1  745.03   41.10
   0   1   1  791.12   41.20
   0   1   1  782.72   40.90
   0   1   1  790.52   41.00
   0   1   1  733.83   41.30
  -1  -1  -1    3.50    1.00
  -1  -1  -1    2.60    0.70
  -1  -1  -1    3.50    0.80
  -1  -1  -1    2.50    0.70
  -1  -1  -1    1.60    0.50
  -1  -1  -1    2.40    0.80
  -1  -1  -1    1.90    0.60
  -1  -1  -1    2.90    0.60
  -1  -1  -1    2.50    0.70
   1   1   1    3.70    0.70
   1   1   1    4.40    0.90
   1   1   1    2.60    0.70
   1   1   1    2.70    0.80
   1   1   1    3.80    0.90
   1   1   1    1.60    0.70
   1   1   1    3.00    0.70
   1   1   1    1.50    0.80
   1   1   1    1.90    0.70
  -2  -1  -1   15.70    2.30
  -2  -1  -1   13.30    1.90
  -2  -1  -1    7.60    1.80
  -2  -1  -1   11.90    1.30
  -2  -1  -1   10.70    1.70
  -2  -1  -1   21.10    2.30
  -2  -1  -1   11.60    2.00
  -2  -1  -1   11.00    1.20
  -2  -1  -1   11.80    2.00
  -2  -1  -1   14.10    2.00
   2   1   1   13.10    2.10
   2   1   1   13.20    1.90
   2   1   1   13.80    2.00
   2   1   1   11.40    2.00
   2   1   1   11.10    1.80
   2   1   1    8.80    1.80
   2   1   1   12.50    2.30
   2   1   1   14.50    1.40
   2   1   1   14.20    1.40
   2   1   1   13.00    2.10
  -3  -1  -1  654.33   35.90
  -3  -1  -1  659.43   36.20
  -3  -1  -1  629.14   36.00
  -3  -1  -1  634.24   35.70
  -3  -1  -1  645.44   35.10
  -3  -1  -1  651.13   34.80
  -3  -1  -1  638.34   35.60
  -3  -1  -1  658.93   36.00
  -3  -1  -1  628.14   36.30
  -3  -1  -1  642.34   35.90
  -3  -1  -1  642.44   36.30
   3   1   1  673.23   35.90
   3   1   1  646.34   35.90
   3   1   1  628.34   35.90
   3   1   1  627.34   36.60
   3   1   1  634.24   36.30
   3   1   1  672.83   35.30
   3   1   1  675.13   36.10
   3   1   1  571.04   35.60
   3   1   1  661.63   35.90
  -4  -1  -1 3422.66  177.58
  -4  -1  -1 3318.87  176.58
  -4  -1  -1 3183.18  177.48
  -4  -1  -1 3265.67  177.48
  -4  -1  -1 3339.37  176.98
  -4  -1  -1 3399.56  177.18
  -4  -1  -1 3435.36  177.68
  -4  -1  -1 3277.17  177.88
  -4  -1  -1 3375.76  178.08
   4   1   1 3274.77  177.58
   4   1   1 3535.85  177.28
   4   1   1 3435.76  177.48
   4   1   1 2944.71  176.98
   4   1   1 3242.58  177.38
   4   1   1 3330.37  177.98
   4   1   1 3267.27  176.68
   4   1   1 3394.66  177.48
   4   1   1 3258.17  178.38
   4   1   1 3438.86  177.88
  -5  -1  -1  171.58   13.30
  -5  -1  -1  176.68   13.90
  -5  -1  -1  191.38   13.70
  -5  -1  -1  181.38   13.20
  -5  -1  -1  208.18   13.70
  -5  -1  -1  206.68   13.60
  -5  -1  -1  176.08   12.60
  -5  -1  -1  196.68   14.00
  -5  -1  -1  192.58   12.50
  -5  -1  -1  197.08   13.10
   5   1   1  196.28   13.00
   5   1   1  195.98   13.70
   5   1   1  197.98   13.40
   5   1   1  199.18   13.80
   5   1   1  203.08   13.40
   5   1   1  189.38   12.80
   5   1   1  186.88   14.40
   5   1   1  175.88   13.20
   5   1   1  189.78   14.00
  -6  -1  -1  122.69    9.40
  -6  -1  -1  103.59   10.50
  -6  -1  -1  125.49   10.90
  -6  -1  -1   96.39    9.80
  -6  -1  -1  104.09    8.60
  -6  -1  -1  120.49    9.90
  -6  -1  -1   86.19    9.30
  -6  -1  -1  112.19    9.60
  -6  -1  -1  102.29    9.60
   6   1   1  122.79    9.70
   6   1   1  109.89   10.80
   6   1   1  120.19   10.30
   6   1   1  101.49    9.00
   6   1   1  118.69    9.60
   6   1   1  105.89    9.60
   6   1   1  102.19   10.70
   6   1   1  110.89    9.80
   6   1   1  106.29    9.00
  -7  -1  -1   -1.30    2.30
  -7  -1  -1    2.80    2.60
  -7  -1  -1    0.40    5.10
  -7  -1  -1    0.50    5.00
  -7  -1  -1   -3.30    2.20
  -7  -1  -1   -5.00    3.30
  -7  -1  -1   -1.30    2.50
  -7  -1  -1   -2.50    3.00
  -7  -1  -1    1.30    4.20
   7   1   1    1.10    2.80
   7   1   1    0.30    2.80
   7   1   1   -0.40    4.10
   7   1   1    1.00    4.00
   7   1   1    1.70    3.10
   7   1   1    2.80    4.60
   7   1   1   -2.50    2.90
   7   1   1   -2.30    3.70
   7   1   1   -1.40    2.10
   7   1   1    0.00    2.80
   7   1   1    5.40    4.90
  -8  -1  -1   81.59    9.50
  -8  -1  -1  104.89    9.60
  -8  -1  -1   88.69    9.10
  -8  -1  -1  106.29    9.40
  -8  -1  -1   69.19   10.20
  -8  -1  -1   83.09   10.00
  -8  -1  -1   79.49   11.40
   8   1   1   79.89    9.70
   8   1   1   72.49   10.30
   8   1   1   93.29    9.50
   8   1   1   80.69   12.30
   8   1   1   88.69    9.00
   8   1   1   92.99   13.10
   8   1   1   99.39   10.20
   8   1   1   92.69    9.60
   8   1   1  102.39   12.50
  -9  -1  -1    8.60    6.80
  -9  -1  -1   -5.00    7.70
  -9  -1  -1    3.50    3.90
  -9  -1  -1    7.40    4.90
  -9  -1  -1    6.60    3.80
  -9  -1  -1   -1.90    4.10
  -9  -1  -1    3.60    3.30
   9   1   1   -1.80    3.70
   9   1   1    4.50    4.30
   9   1   1    3.90    8.20
   9   1   1    7.90    7.60
   9   1   1   -0.20    6.30
   9   1   1    4.60    4.20
   9   1   1    5.90    5.90
   9   1   1   -1.70    4.00
 -10  -1  -1   71.19    8.30
 -10  -1  -1   70.89    9.90
 -10  -1  -1   69.59   10.10
 -10  -1  -1   61.59    9.80
 -10  -1  -1   58.79    6.10
 -10  -1  -1   52.89   10.80
 -10  -1  -1   67.39    9.40
  10   1   1   40.70   10.10
  10   1   1   58.69   10.00
  10   1   1   54.89    9.00
  10   1   1   67.89   10.30
  10   1   1   33.30   11.50
  10   1   1   68.79   14.00
 -11  -1  -1   54.59    9.00
 -11  -1  -1   46.60    9.30
 -11  -1  -1   33.90    8.10
 -11  -1  -1   37.20    7.10
 -11  -1  -1   35.80    5.00
 -11  -1  -1   46.20   10.50
 -11  -1  -1   37.70    8.70
  11   1   1   25.80    7.80
  11   1   1   29.20   13.80
  11   1   1   64.89    9.90
  11   1   1   37.60    8.20
  11   1   1   33.70    8.30
 -12  -1  -1  175.68   17.90
 -12  -1  -1  137.19   14.00
 -12  -1  -1  158.48   11.40
 -12  -1  -1  156.88   18.10
 -12  -1  -1  145.29   19.10
 -12  -1  -1  153.18   16.20
 -12  -1  -1  181.38   16.10
 -12  -1  -1  149.59   16.60
  12   1   1  150.78   16.50
  12   1   1  181.28   16.70
  12   1   1  179.68   23.90
  12   1   1  173.38   17.30
  12   1   1  171.18   16.60
 -13  -1  -1   11.20    6.70
 -13  -1  -1    6.60    7.60
 -13  -1  -1    0.60    9.10
 -13  -1  -1    5.20    8.20
 -13  -1  -1   -1.70   10.80
 -13  -1  -1   15.10    7.70
 -13  -1  -1    0.70    7.20
 -13  -1  -1   -2.80    3.50
  13   1   1    1.50    7.10
  13   1   1   24.10    7.50
  13   1   1   12.50    7.20
  13   1   1   24.90   16.10
  13   1   1    9.00    7.00
  13  -2  -1    1.10    6.30
  13  -2  -1   20.90    8.00
  13  -2  -1    4.50    6.90
  13  -2  -1   10.80    8.10
 -13   2   1    0.20   12.10
 -13   2   1    3.80    5.40
 -13   2   1   21.30    8.50
 -13   2   1   17.60    8.40
 -13   2   1   22.30    9.20
 -13   2   1   21.30    8.30
  12  -2  -1   17.70    6.80
  12  -2  -1    6.80    5.50
  12  -2  -1   12.00   12.30
  12  -2  -1   12.90    7.40
  12  -2  -1    9.60    6.90
 -12   2   1    4.40    5.80
 -12   2   1   -0.80    4.60
 -12   2   1   10.00    7.80
 -12   2   1   18.80    9.90
 -12   2   1   11.00    6.90
 -12   2   1    4.80    7.00
  11  -2  -1   35.90    8.50
  11  -2  -1   10.50   11.40
  11  -2  -1   24.00    7.40
  11  -2  -1   46.50    9.80
  11  -2  -1   41.40    7.90
 -11   2   1   34.40    7.90
 -11   2   1   10.60    6.00
 -11   2   1   24.70    7.40
 -11   2   1   19.70    9.10
 -11   2   1   17.10    7.40
 -11   2   1   21.40    5.70
  10  -2  -1    8.00    4.60
  10  -2  -1    9.00    8.30
  10  -2  -1    7.70    5.20
  10  -2  -1    8.00    5.00
  10  -2  -1   -5.30    3.20
 -10   2   1    3.90    4.60
 -10   2   1    4.80    5.40
 -10   2   1    1.90    4.60
 -10   2   1   10.50    5.10
 -10   2   1    6.00    4.20
 -10   2   1    2.90    6.00
 -10   2   1    1.60    3.30
   9  -2  -1  491.85   30.60
   9  -2  -1  526.65   36.70
   9  -2  -1  441.16   33.40
   9  -2  -1  450.65   29.50
   9  -2  -1  389.96   31.40
   9  -2  -1  494.05   31.30
  -9   2   1  488.45   31.80
  -9   2   1  362.26   31.80
  -9   2   1  465.05   31.30
  -9   2   1  477.15   32.10
  -9   2   1  534.75   32.10
  -9   2   1  490.75   31.10
   8  -2  -1   45.90    7.20
   8  -2  -1   24.80    7.30
   8  -2  -1   45.00    7.50
   8  -2  -1   31.80    8.60
   8  -2  -1   34.10    6.40
   8  -2  -1   33.80    8.80
   8  -2  -1   42.20    8.70
   8  -2  -1   42.10    6.40
  -8   2   1   31.30    6.70
  -8   2   1   35.80    6.60
  -8   2   1   38.30    7.10
  -8   2   1   34.70    6.30
  -8   2   1   29.80    6.50
  -8   2   1   19.50    7.60
  -8   2   1   35.60    7.20
  -8   2   1   22.90    8.30
  -8   2   1   39.60    8.20
   7  -2  -1  287.67   21.80
   7  -2  -1  302.17   21.60
   7  -2  -1  293.37   22.20
   7  -2  -1  313.77   20.00
   7  -2  -1  296.37   19.30
   7  -2  -1  276.17   21.10
   7  -2  -1  310.87   20.70
   7  -2  -1  284.67   21.90
   7  -2  -1  302.47   20.00
   7  -2  -1  293.57   21.80
  -7   2   1  296.57   20.40
  -7   2   1  302.27   21.00
  -7   2   1  288.17   21.10
  -7   2   1  245.58   20.50
  -7   2   1  300.37   20.30
  -7   2   1  331.87   20.80
  -7   2   1  268.47   21.50
  -7   2   1  342.77   21.60
  -7   2   1  297.47   21.10
  -7   2   1  283.57   20.60
   6  -2  -1   56.19    8.20
   6  -2  -1   54.39    8.00
   6  -2  -1   48.40    6.80
   6  -2  -1   48.70    5.60
   6  -2  -1   50.09    6.60
   6  -2  -1   45.80    8.20
   6  -2  -1   59.69    8.30
   6  -2  -1   54.29    6.30
   6  -2  -1   70.59    7.90
  -6   2   1   55.99    7.70
  -6   2   1   60.29    6.50
  -6   2   1   56.99    6.60
  -6   2   1   43.20    7.20
  -6   2   1   54.69    7.60
  -6   2   1   56.89    6.90
  -6   2   1   42.20    6.50
  -6   2   1   56.79    8.00
  -6   2   1   48.80    7.10
  -6   2   1   57.79    8.60
   5  -2  -1  110.39   10.30
   5  -2  -1  143.89    9.90
   5  -2  -1  122.29   10.70
   5  -2  -1   99.79    9.90
   5  -2  -1  129.19    9.70
   5  -2  -1  117.39   10.80
   5  -2  -1  120.89   11.00
   5  -2  -1  138.99   10.30
   5  -2  -1  138.49    9.30
  -5   2   1  136.09   10.20
  -5   2   1  124.99   10.50
  -5   2   1  123.19   10.00
  -5   2   1  136.99   10.20
  -5   2   1  130.79   10.30
  -5   2   1  124.59   10.30
  -5   2   1  125.79   10.10
  -5   2   1  133.19   10.40
  -5   2   1  131.19   10.60
  -5   2   1  125.19   10.60
   4  -2  -1  163.78   12.60
   4  -2  -1  171.48   12.40
   4  -2  -1  162.18   12.00
   4  -2  -1  176.78   11.70
   4  -2  -1  169.38   10.70
   4  -2  -1  159.68   11.70
   4  -2  -1  168.18   11.20
   4  -2  -1  159.88   12.00
   4  -2  -1  169.78   12.10
  -4   2   1  160.58   11.50
  -4   2   1  169.68   12.00
  -4   2   1  169.28   11.60
  -4   2   1  156.78   11.90
  -4   2   1  191.18   12.70
  -4   2   1  149.19   11.30
  -4   2   1  165.98   11.50
  -4   2   1  166.38   11.50
  -4   2   1  167.98   10.90
  -4   2   1  170.38   11.90
   3  -2  -1  298.77   19.50
   3  -2  -1  279.07   20.00
   3  -2  -1  321.37   20.30
   3  -2  -1  334.77   18.60
   3  -2  -1  337.57   19.40
   3  -2  -1  329.07   19.70
   3  -2  -1  330.17   19.10
   3  -2  -1  321.67   19.00
   3  -2  -1  294.67   19.70
  -3   2   1  349.07   19.70
  -3   2   1  346.27   19.80
  -3   2   1  300.97   19.20
  -3   2   1  335.47   18.60
  -3   2   1  322.27   19.30
  -3   2   1  346.27   20.30
  -3   2   1  329.07   19.60
  -3   2   1  343.87   20.10
  -3   2   1  318.17   19.20
  -3   2   1  346.37   19.50
   2  -2  -1   64.59    5.30
   2  -2  -1   78.19    4.50
   2  -2  -1   69.79    5.00
   2  -2  -1   77.19    5.10
   2  -2  -1   63.09    4.70
   2  -2  -1   74.59    5.60
   2  -2  -1   61.99    5.10
   2  -2  -1   64.89    5.00
   2  -2  -1   65.79    6.00
  -2   2   1   70.99    5.40
  -2   2   1   71.99    4.60
  -2   2   1   71.69    5.20
  -2   2   1   70.99    5.10
  -2   2   1   75.09    5.40
  -2   2   1   67.49    5.10
  -2   2   1   63.09    5.80
  -2   2   1   70.39    5.30
  -2   2   1   71.69    5.10
   1  -2  -1 2391.56  140.69
   1  -2  -1 2626.54  139.79
   1  -2  -1 2700.33  139.69
   1  -2  -1 2727.03  139.79
   1  -2  -1 2739.03  139.79
   1  -2  -1 2591.34  139.89
   1  -2  -1 2483.65  140.09
  -1   2   1 3022.70  139.89
  -1   2   1 2521.45  140.69
  -1   2   1 2720.13  139.99
  -1   2   1 2522.75  139.69
  -1   2   1 2685.03  139.89
  -1   2   1 2690.03  140.09
  -1   2   1 2554.54  139.99
   0  -2  -1    3.60    0.70
   0  -2  -1    4.70    1.20
   0  -2  -1    5.20    1.30
   0  -2  -1    4.50    0.80
   0  -2  -1    2.80    0.50
   0  -2  -1    5.20    0.50
   0   2   1    1.90    0.90
   0   2   1    3.30    1.10
   0   2   1    5.00    0.70
   0   2   1    3.50    0.60
   0   2   1    5.90    0.90
   0   2   1    5.30    0.60
   0   2   1    4.60    1.20
  -1  -2  -1   -0.50    0.70
  -1  -2  -1    0.00    0.70
  -1  -2  -1   -0.60    0.70
   1   2   1    1.00    0.40
   1   2   1    2.50    1.00
   1   2   1    1.00    0.50
   1   2   1   -0.30    0.50
   1   2   1    0.50    0.50
   1   2   1    0.90    0.80
   1   2   1    1.10    0.80
   1   2   1    0.50    0.80
   1   2   1    0.30    0.50
   1   2   1    2.80    0.80
  -2  -2  -1   74.19    5.50
  -2  -2  -1   70.29    5.00
  -2  -2  -1   78.19    4.90
  -2  -2  -1   76.39    5.30
  -2  -2  -1   79.49    5.60
  -2  -2  -1   70.29    5.80
  -2  -2  -1   78.19    5.10
  -2  -2  -1   74.49    5.80
  -2  -2  -1   72.69    4.80
  -2  -2  -1   76.99    4.60
   2   2   1   70.89    5.20
   2   2   1   77.39    5.00
   2   2   1   70.39    5.10
   2   2   1   75.99    4.70
   2   2   1   69.89    5.40
   2   2   1   77.29    5.40
   2   2   1   68.79    5.50
   2   2   1   75.39    5.30
   2   2   1   71.89    5.50
   2   2   1   76.89    4.50
  -3  -2  -1 2537.65  145.09
  -3  -2  -1 2871.81  144.29
  -3  -2  -1 2777.02  145.89
  -3  -2  -1 2670.33  145.89
  -3  -2  -1 2695.43  146.29
  -3  -2  -1 2742.83  145.79
  -3  -2  -1 2782.92  146.49
  -3  -2  -1 2812.12  146.09
  -3  -2  -1 2787.72  145.29
   3   2   1 2657.83  145.69
   3   2   1 2630.64  146.19
   3   2   1 2795.22  146.09
   3   2   1 2766.02  145.99
   3   2   1 2676.93  145.89
   3   2   1 2746.43  146.39
   3   2   1 2792.12  145.09
   3   2   1 2745.53  146.89
   3   2   1 2808.72  146.29
  -4  -2  -1   13.00    3.20
  -4  -2  -1    6.20    2.50
  -4  -2  -1    7.00    2.60
  -4  -2  -1   10.00    3.00
  -4  -2  -1    5.30    2.10
  -4  -2  -1    8.50    2.20
  -4  -2  -1   10.30    1.20
  -4  -2  -1   15.90    3.80
  -4  -2  -1    7.90    2.90
   4   2   1   15.70    3.20
   4   2   1    7.60    2.50
   4   2   1   16.30    3.10
   4   2   1    5.90    2.60
   4   2   1    7.30    2.30
   4   2   1    7.00    2.30
   4   2   1   10.30    3.30
   4   2   1    5.20    2.50
   4   2   1    7.50    1.90
   4   2   1   10.10    2.80
  -5  -2  -1    4.50    2.60
  -5  -2  -1   -0.20    2.50
  -5  -2  -1    5.50    2.70
  -5  -2  -1    8.60    3.60
  -5  -2  -1    3.20    1.80
  -5  -2  -1    3.00    1.10
  -5  -2  -1    4.10    2.40
  -5  -2  -1    1.20    1.70
   5   2   1    6.30    2.40
   5   2   1    6.20    2.60
   5   2   1    0.10    1.80
   5   2   1    2.70    2.50
   5   2   1    0.50    1.70
   5   2   1    0.70    1.70
   5   2   1    3.40    2.40
   5   2   1    2.80    2.60
   5   2   1   -2.80    2.60
  -6  -2  -1  138.29   10.50
  -6  -2  -1  142.59   11.50
  -6  -2  -1  134.99   11.10
  -6  -2  -1  133.69   11.50
  -6  -2  -1  150.58    8.80
  -6  -2  -1  145.99   11.80
  -6  -2  -1  126.69   11.40
  -6  -2  -1  160.78   10.70
  -6  -2  -1  119.89   12.00
  -6  -2  -1  135.99   10.30
   6   2   1  152.68   11.60
   6   2   1  128.39   12.30
   6   2   1  138.49   11.60
   6   2   1  143.89   10.60
   6   2   1  125.89   11.40
   6   2   1  151.88   10.90
   6   2   1  143.09   11.30
   6   2   1  136.59   12.30
   6   2   1  146.09   11.10
  -7  -2  -1 1963.40  103.59
  -7  -2  -1 1833.02  104.59
  -7  -2  -1 1921.81  105.09
  -7  -2  -1 1833.52  104.39
  -7  -2  -1 1912.71  101.09
  -7  -2  -1 1742.73  105.09
  -7  -2  -1 2021.80  103.49
  -7  -2  -1 1979.40  103.39
  -7  -2  -1 1979.70  104.39
  -7  -2  -1 1878.51  104.19
   7   2   1 1928.11  104.29
   7   2   1 2006.40  104.39
   7   2   1 1848.32  104.99
   7   2   1 1870.21  106.39
   7   2   1 1866.11  103.49
   7   2   1 1718.13  106.59
   7   2   1 1806.92  104.49
   7   2   1 1934.91  103.59
   7   2   1 1782.32  105.29
   7   2   1 1962.10  104.79
  -8  -2  -1   83.39    6.60
  -8  -2  -1   73.99   10.60
  -8  -2  -1   60.09    9.80
  -8  -2  -1   97.09    8.90
  -8  -2  -1   81.49   10.90
  -8  -2  -1   79.09    6.60
  -8  -2  -1   71.99    8.20
  -8  -2  -1   99.89    9.70
   8   2   1   98.09   12.70
   8   2   1   78.19    9.40
   8   2   1   80.79   11.40
   8   2   1   91.99    8.80
   8   2   1   82.29   10.10
   8   2   1   92.69    9.40
   8   2   1   85.89   12.30
   8   2   1  103.49    9.70
   8   2   1   83.99    9.70
  -9  -2  -1    0.90    3.50
  -9  -2  -1    1.60    3.20
  -9  -2  -1    0.40    2.40
  -9  -2  -1   -1.10    3.30
  -9  -2  -1    4.80    4.10
  -9  -2  -1    9.40    4.90
  -9  -2  -1    0.40    6.50
   9   2   1   -3.50    6.00
   9   2   1    2.30    3.70
   9   2   1    1.90    3.30
   9   2   1    1.50    5.40
   9   2   1    3.10    4.10
   9   2   1   -2.20    3.50
   9   2   1    4.70    8.00
   9   2   1   -1.20    6.80
   9   2   1   -3.30    3.80
 -10  -2  -1   10.10   10.30
 -10  -2  -1   10.10    4.80
 -10  -2  -1   13.40    3.40
 -10  -2  -1   16.00    6.30
 -10  -2  -1   15.30    6.30
 -10  -2  -1    6.90    6.30
 -10  -2  -1   19.70    5.70
 -10  -2  -1   10.80    5.00
  10   2   1   12.40    5.60
  10   2   1   -1.50    7.10
  10   2   1    8.50    5.50
  10   2   1   17.20    5.70
  10   2   1   12.60    5.70
  10   2   1   14.40   10.10
  10   2   1   11.50    7.40
 -11  -2  -1   30.60    7.90
 -11  -2  -1   12.20    6.00
 -11  -2  -1    4.40    5.80
 -11  -2  -1   22.70    6.70
 -11  -2  -1   21.70    8.20
 -11  -2  -1   23.10    6.90
 -11  -2  -1   21.60    3.70
 -11  -2  -1   29.80    6.80
  11   2   1   24.60    8.30
  11   2   1   21.20   14.50
  11   2   1   20.60   11.00
  11   2   1   15.70    6.20
  11   2   1   19.60    6.50
  11   2   1   27.30    7.70
 -12  -2  -1    6.50    7.00
 -12  -2  -1    7.40    8.30
 -12  -2  -1    8.90    8.60
 -12  -2  -1    7.00    6.60
 -12  -2  -1   14.20    8.00
 -12  -2  -1   12.60    5.90
  12   2   1   13.30    6.30
  12   2   1    5.00    6.10
  12   2   1    3.20   11.60
  12   2   1   11.60    6.20
  12   2   1   24.90    8.40
 -13  -2  -1   31.40   10.50
 -13  -2  -1   14.00    9.50
 -13  -2  -1   16.40   10.10
 -13  -2  -1   39.10   10.40
 -13  -2  -1   28.10   12.20
 -13  -2  -1   27.90    8.20
 -13  -2  -1   37.40    9.50
  13   2   1   43.40   10.60
  13   2   1   18.60    8.50
  13   2   1   57.59   18.40
  13   2   1   28.90    8.80
  13   2   1   34.00   10.00
  13  -3  -1   32.50    8.50
  13  -3  -1   17.40    8.80
  13  -3  -1   31.40    9.90
  13  -3  -1    5.60   17.30
  13  -3  -1    5.60    6.70
 -13   3   1   16.50    6.60
 -13   3   1   21.30    8.30
 -13   3   1   16.20    8.50
 -13   3   1   14.00   12.60
 -13   3   1   45.20   10.70
 -13   3   1   25.20    9.60
  12  -3  -1   81.19   13.00
  12  -3  -1  118.59   13.20
  12  -3  -1   93.19   13.90
  12  -3  -1   77.79   11.60
  12  -3  -1   38.00   15.50
 -12   3   1  111.59   17.30
 -12   3   1   60.09   10.70
 -12   3   1   81.69   13.20
 -12   3   1   65.99   12.40
 -12   3   1   90.99   13.60
 -12   3   1   83.19   11.70
  11  -3  -1    5.50    5.70
  11  -3  -1    6.50    5.40
  11  -3  -1   -1.10    4.60
  11  -3  -1   13.00   10.70
  11  -3  -1    2.40    4.30
 -11   3   1   -9.50    7.50
 -11   3   1    4.70    6.20
 -11   3   1    2.30    5.60
 -11   3   1   -1.30    5.20
 -11   3   1    4.00    5.50
 -11   3   1   -1.90    4.20
 -11   3   1    7.50    5.90
  10  -3  -1   25.50    5.80
  10  -3  -1    9.80    5.20
  10  -3  -1    7.80    9.20
  10  -3  -1   17.90    9.00
  10  -3  -1   31.30   10.20
  10  -3  -1   31.30    7.40
 -10   3   1   11.20    5.70
 -10   3   1   31.80    9.10
 -10   3   1   22.00    7.30
 -10   3   1   22.50    6.80
 -10   3   1   14.10    5.90
 -10   3   1   44.70    8.80
   9  -3  -1  163.18   12.90
   9  -3  -1  135.29   16.90
   9  -3  -1  162.58   14.70
   9  -3  -1  153.58   13.60
   9  -3  -1  139.19   16.70
   9  -3  -1  175.88   16.00
  -9   3   1  151.18   14.70
  -9   3   1  161.48   22.30
  -9   3   1  153.88   14.80
  -9   3   1  125.19   17.10
  -9   3   1  166.48   14.60
  -9   3   1  158.78   22.50
   8  -3  -1   15.20    7.90
   8  -3  -1    8.50    5.20
   8  -3  -1    8.30    3.70
   8  -3  -1    4.90    3.10
   8  -3  -1   11.80    5.80
   8  -3  -1   19.60    7.70
   8  -3  -1   12.70    4.60
   8  -3  -1    9.00    4.30
  -8   3   1   12.20    7.00
  -8   3   1   12.00    5.00
  -8   3   1    5.80    4.00
  -8   3   1   10.20    4.50
  -8   3   1    7.90    4.20
  -8   3   1    4.00    6.80
  -8   3   1    8.70    5.10
  -8   3   1   14.20    4.50
   7  -3  -1   39.20    6.00
   7  -3  -1   39.00    5.70
   7  -3  -1   35.30    6.50
   7  -3  -1   30.80    8.00
   7  -3  -1   40.50    6.80
   7  -3  -1   35.30    8.00
   7  -3  -1   19.70    7.20
   7  -3  -1   31.90    5.70
   7  -3  -1   44.40    8.90
   7  -3  -1   38.50    7.30
  -7   3   1   33.20    6.70
  -7   3   1   38.60    7.50
  -7   3   1   41.90    6.90
  -7   3   1   28.40    7.00
  -7   3   1   42.90    7.80
  -7   3   1   40.50    8.40
  -7   3   1   45.30    6.80
  -7   3   1   23.40    6.00
  -7   3   1   47.40    7.00
  -7   3   1   40.10    7.00
   6  -3  -1 1634.74   90.29
   6  -3  -1 1570.34   90.09
   6  -3  -1 1527.65   88.89
   6  -3  -1 1633.64   89.59
   6  -3  -1 1666.43   89.19
   6  -3  -1 1546.65   91.29
   6  -3  -1 1475.15   90.09
   6  -3  -1 1629.84   88.99
   6  -3  -1 1606.34   91.29
   6  -3  -1 1724.23   88.29
   6  -3  -1 1531.55   90.49
  -6   3   1 1726.03   91.09
  -6   3   1 1607.94   90.59
  -6   3   1 1647.84   89.79
  -6   3   1 1657.93   90.49
  -6   3   1 1578.54   89.89
  -6   3   1 1543.65   89.69
  -6   3   1 1639.04   89.79
  -6   3   1 1706.33   90.49
  -6   3   1 1703.33   89.79
  -6   3   1 1660.03   89.79
   5  -3  -1  481.05   29.00
   5  -3  -1  474.05   27.80
   5  -3  -1  500.75   29.40
   5  -3  -1  449.16   29.10
   5  -3  -1  479.25   28.40
   5  -3  -1  438.06   29.80
   5  -3  -1  482.25   27.90
   5  -3  -1  513.45   28.10
   5  -3  -1  443.46   29.30
   5  -3  -1  447.36   28.70
   5  -3  -1  478.75   27.10
  -5   3   1  447.16   28.20
  -5   3   1  442.46   28.30
  -5   3   1  475.85   29.00
  -5   3   1  473.05   29.10
  -5   3   1  458.65   29.40
  -5   3   1  474.85   28.50
  -5   3   1  465.75   28.50
  -5   3   1  450.95   28.40
  -5   3   1  512.35   29.10
   4  -3  -1   36.70    3.80
   4  -3  -1   39.00    5.80
   4  -3  -1   53.39    4.80
   4  -3  -1   38.40    4.20
   4  -3  -1   32.10    5.40
   4  -3  -1   44.10    4.40
   4  -3  -1   50.19    5.10
   4  -3  -1   47.70    6.40
   4  -3  -1   34.00    6.10
   4  -3  -1   34.00    5.40
   4  -3  -1   37.50    5.40
  -4   3   1   46.30    5.80
  -4   3   1   35.40    4.90
  -4   3   1   42.50    4.10
  -4   3   1   47.10    5.10
  -4   3   1   36.10    5.90
  -4   3   1   44.30    5.00
  -4   3   1   49.99    5.30
  -4   3   1   55.09    6.60
  -4   3   1   47.40    5.10
  -4   3   1   37.60    5.40
   3  -3  -1  355.46   21.50
   3  -3  -1  353.86   20.50
   3  -3  -1  384.56   21.00
   3  -3  -1  398.46   21.80
   3  -3  -1  327.97   22.60
   3  -3  -1  354.96   20.90
   3  -3  -1  347.17   21.70
  -3   3   1  364.96   21.70
  -3   3   1  365.86   21.60
  -3   3   1  364.66   21.60
  -3   3   1  373.96   21.50
  -3   3   1  364.06   21.30
  -3   3   1  349.87   21.60
  -3   3   1  374.16   21.20
  -3   3   1  346.77   22.50
  -3   3   1  355.16   20.30
  -3   3   1  369.76   21.50
   2  -3  -1 1055.19   57.39
   2  -3  -1 1052.69   61.19
   2  -3  -1 1030.90   58.59
   2  -3  -1 1141.59   59.19
   2  -3  -1 1071.29   58.89
   2  -3  -1 1068.69   57.99
   2  -3  -1 1013.10   58.29
   2  -3  -1 1129.39   58.39
   2  -3  -1 1048.30   57.99
  -2   3   1 1122.49   57.79
  -2   3   1 1048.20   58.79
  -2   3   1 1102.29   58.29
  -2   3   1 1069.29   58.39
  -2   3   1 1100.09   58.69
  -2   3   1 1093.19   58.19
  -2   3   1 1069.59   58.59
  -2   3   1 1142.69   58.79
  -2   3   1 1152.48   58.69
  -2   3   1 1063.49   58.49
  -2   3   1 1014.50   59.69
   1  -3  -1   28.30    3.10
   1  -3  -1   27.20    2.20
   1  -3  -1   25.80    2.00
   1  -3  -1   27.90    2.70
   1  -3  -1   30.60    3.20
   1  -3  -1   31.40    2.60
   1  -3  -1   26.10    2.30
  -1   3   1   28.00    3.00
  -1   3   1   27.00    2.30
  -1   3   1   25.60    3.80
  -1   3   1   21.50    2.30
  -1   3   1   28.00    2.40
  -1   3   1   28.40    2.50
  -1   3   1   26.60    2.10
  -1   3   1   24.20    3.30
  -1   3   1   26.20    2.40
  -1   3   1   26.80    2.50
  -1   3   1   24.40    2.50
   0  -3  -1  205.28   13.50
   0  -3  -1  227.68   12.30
   0  -3  -1  210.88   12.30
   0  -3  -1  215.68   13.60
   0   3   1  212.78   13.40
   0   3   1  238.48   12.40
   0   3   1  238.38   12.10
   0   3   1  238.58   12.20
   0   3   1  211.98   13.40
  -1  -3  -1    3.00    1.40
  -1  -3  -1    3.50    1.50
  -1  -3  -1    2.80    0.80
   1   3   1    2.30    0.70
   1   3   1    0.20    1.20
   1   3   1    3.00    0.70
   1   3   1    2.40    1.50
   1   3   1    2.60    0.50
   1   3   1    2.90    0.90
  -2  -3  -1 4490.15  236.88
   2   3   1 4522.95  237.08
   2   3   1 4565.64  238.18
   2   3   1 4371.46  237.18
  -3  -3  -1    4.00    1.30
  -3  -3  -1    6.30    1.90
  -3  -3  -1    4.30    1.50
  -3  -3  -1    5.20    1.80
  -3  -3  -1    6.00    2.40
  -3  -3  -1    7.80    1.70
  -3  -3  -1    5.70    2.30
  -3  -3  -1    5.70    2.20
  -3  -3  -1    8.60    2.20
   3   3   1    6.80    1.90
   3   3   1    5.30    1.90
   3   3   1    7.30    1.90
   3   3   1    6.20    0.90
   3   3   1    2.20    1.40
   3   3   1    5.70    2.00
   3   3   1    7.00    1.80
   3   3   1    5.20    1.30
   3   3   1    2.30    1.60
   3   3   1    1.50    1.70
  -4  -3  -1   55.99    4.60
  -4  -3  -1   52.79    5.90
  -4  -3  -1   58.19    4.40
  -4  -3  -1   46.00    4.80
  -4  -3  -1   46.80    5.90
  -4  -3  -1   61.29    5.50
  -4  -3  -1   53.89    4.90
  -4  -3  -1   49.90    5.60
  -4  -3  -1   54.89    5.40
   4   3   1   55.29    4.40
   4   3   1   56.19    5.40
   4   3   1   59.99    6.20
   4   3   1   43.20    5.10
   4   3   1   54.09    5.20
   4   3   1   47.30    5.20
   4   3   1   54.19    5.70
   4   3   1   50.29    5.00
   4   3   1   52.69    5.30
   4   3   1   57.49    5.40
  -5  -3  -1    6.00    3.20
  -5  -3  -1    4.30    3.10
  -5  -3  -1    0.50    1.40
  -5  -3  -1    6.40    2.90
  -5  -3  -1    3.70    3.00
  -5  -3  -1    3.90    2.00
  -5  -3  -1    5.00    2.50
  -5  -3  -1    2.00    1.70
  -5  -3  -1    2.40    1.90
  -5  -3  -1    0.70    2.20
   5   3   1   -1.20    2.80
   5   3   1    6.10    2.00
   5   3   1    3.90    2.20
   5   3   1    3.50    2.10
   5   3   1    0.40    2.20
   5   3   1   -1.20    1.80
   5   3   1    1.80    2.40
   5   3   1    2.10    1.90
   5   3   1   -2.50    2.40
   5   3   1    5.10    2.50
  -6  -3  -1  242.58   16.50
  -6  -3  -1  234.38   15.90
  -6  -3  -1  196.38   15.00
  -6  -3  -1  230.08   14.40
  -6  -3  -1  201.98   15.00
  -6  -3  -1  214.18   14.90
  -6  -3  -1  196.58   15.90
  -6  -3  -1  218.88   16.00
  -6  -3  -1  214.18   14.00
  -6  -3  -1  216.28   15.60
  -6  -3  -1  214.68   14.20
   6   3   1  212.78   15.40
   6   3   1  230.58   15.20
   6   3   1  223.88   15.90
   6   3   1  200.88   16.20
   6   3   1  205.78   15.00
   6   3   1  230.18   14.80
   6   3   1  185.88   14.90
   6   3   1  207.78   14.10
   6   3   1  235.28   15.70
   6   3   1  192.68   15.90
  -7  -3  -1  112.89    9.40
  -7  -3  -1  105.99   10.70
  -7  -3  -1  110.69   10.80
  -7  -3  -1  118.09    9.90
  -7  -3  -1   90.89   10.60
  -7  -3  -1  115.39   10.70
  -7  -3  -1  116.59   11.10
  -7  -3  -1  102.19   11.80
  -7  -3  -1  102.29    9.10
  -7  -3  -1  105.39   10.30
  -7  -3  -1  100.39    8.80
   7   3   1  114.09   10.40
   7   3   1  116.99   10.20
   7   3   1  130.89   12.50
   7   3   1  109.29   10.70
   7   3   1  105.79    9.40
   7   3   1  100.59    9.10
   7   3   1   91.79   10.90
   7   3   1  115.49   10.00
   7   3   1  120.39   11.40
   7   3   1   93.39   10.50
  -8  -3  -1   91.29    9.70
  -8  -3  -1   92.89    9.10
  -8  -3  -1   78.99    9.00
  -8  -3  -1  110.89   11.40
  -8  -3  -1  115.19   11.50
  -8  -3  -1  115.89   12.00
  -8  -3  -1  108.59   11.10
  -8  -3  -1   87.99   10.20
  -8  -3  -1   99.69    9.00
   8   3   1   94.19    9.40
   8   3   1   93.89    9.70
   8   3   1   90.09   12.20
   8   3   1   91.29    9.70
   8   3   1  106.89   11.40
   8   3   1   97.19   10.30
   8   3   1   68.49   11.80
   8   3   1   97.69   10.10
   8   3   1   93.09   12.70
  -9  -3  -1    9.80    4.10
  -9  -3  -1    2.70    4.50
  -9  -3  -1    4.80    3.80
  -9  -3  -1    4.20    4.50
  -9  -3  -1   -0.40    6.60
  -9  -3  -1    6.70    7.10
  -9  -3  -1    9.20    5.00
  -9  -3  -1    8.40    4.50
  -9  -3  -1    8.50    5.00
   9   3   1    7.60    5.30
   9   3   1    2.70    3.40
   9   3   1    7.60    6.50
   9   3   1   -1.40    8.10
   9   3   1    1.50    5.00
   9   3   1   10.80    4.60
   9   3   1    5.70    4.30
   9   3   1   14.30    7.30
 -10  -3  -1   65.19   11.00
 -10  -3  -1   54.09    8.90
 -10  -3  -1   84.39   11.20
 -10  -3  -1   48.10    9.50
 -10  -3  -1   86.69   12.80
 -10  -3  -1   56.69    8.90
 -10  -3  -1   65.59    9.00
 -10  -3  -1   61.09   12.40
  10   3   1   59.69    9.50
  10   3   1   59.99    9.70
  10   3   1   54.99   11.20
  10   3   1  105.79   13.50
  10   3   1   50.79   12.30
  10   3   1   74.89   10.80
 -11  -3  -1   -2.60    5.10
 -11  -3  -1    2.60    4.90
 -11  -3  -1   -1.40    7.80
 -11  -3  -1   -3.80    5.10
 -11  -3  -1   11.40    6.50
 -11  -3  -1    0.30    4.40
  11   3   1   27.80   12.90
  11   3   1   -1.20    5.30
  11   3   1  -15.90   12.10
  11   3   1   -1.30    4.60
  11   3   1   -2.20    4.50
  11   3   1   -0.50    4.60
  11   3   1    3.80    9.20
 -12  -3  -1    2.30    8.10
 -12  -3  -1  -11.20    8.50
 -12  -3  -1    8.70    6.40
 -12  -3  -1    4.20    6.60
 -12  -3  -1    0.10    6.90
 -12  -3  -1   21.50    8.40
 -12  -3  -1    0.70    4.90
  12   3   1    3.10   19.80
  12   3   1    9.90    6.00
  12   3   1    3.90   13.40
  12   3   1   -1.70    5.00
  12   3   1    0.30    6.00
  12   3   1    3.40    5.90
 -13  -3  -1   23.10    9.50
 -13  -3  -1   20.00    9.20
 -13  -3  -1   21.70   13.10
 -13  -3  -1   31.60   10.20
 -13  -3  -1   26.70    7.80
 -13  -3  -1   -8.20    9.20
 -13  -3  -1   50.39   11.90
  13   3   1    6.10    7.10
  13   3   1   39.50   11.30
  13   3   1   49.40   11.20
  13   3   1   46.80   20.90
  13   3   1   35.50   10.10
  13  -4  -1    3.60    8.20
  13  -4  -1  -20.40   17.10
  13  -4  -1   14.60    6.60
  13  -4  -1   -3.50    6.40
  13  -4  -1   17.90    7.00
 -13   4   1    6.40    9.50
 -13   4   1    5.10    7.80
 -13   4   1   24.60   15.70
 -13   4   1    7.10    6.80
 -13   4   1    8.10    7.40
 -13   4   1    2.80    7.50
  12  -4  -1   25.50    8.60
  12  -4  -1   -9.20   13.40
  12  -4  -1   24.60    8.40
  12  -4  -1   25.70    7.90
 -12   4   1   35.80    8.50
 -12   4   1   29.60   10.30
 -12   4   1   21.50    7.90
 -12   4   1   24.60    8.30
 -12   4   1   15.10    7.60
 -12   4   1   24.60   11.40
 -12   4   1   27.30    9.30
  11  -4  -1  360.86   26.40
  11  -4  -1  330.47   23.70
  11  -4  -1  366.26   25.40
  11  -4  -1  279.17   29.90
  11  -4  -1  342.17   25.40
 -11   4   1  349.57   27.10
 -11   4   1  355.26   27.10
 -11   4   1  332.37   26.10
 -11   4   1  356.26   26.20
 -11   4   1  325.37   24.80
 -11   4   1  311.17   27.50
 -11   4   1  363.96   26.60
  10  -4  -1   -3.30    4.60
  10  -4  -1   -2.10    3.20
  10  -4  -1    6.50    8.40
  10  -4  -1    5.10    4.80
  10  -4  -1    6.90    8.10
  10  -4  -1    4.40    4.10
 -10   4   1    2.40    4.70
 -10   4   1    7.10    5.40
 -10   4   1    8.40    5.50
 -10   4   1   -2.00    4.50
 -10   4   1   -2.70    4.90
 -10   4   1   11.00    7.30
   9  -4  -1  192.18   15.50
   9  -4  -1  216.08   14.90
   9  -4  -1  187.98   19.30
   9  -4  -1  191.58   15.80
   9  -4  -1  153.78   16.50
   9  -4  -1  191.38   16.30
  -9   4   1  239.48   18.20
  -9   4   1  189.28   16.20
  -9   4   1  204.08   18.60
  -9   4   1  198.08   16.70
  -9   4   1  164.08   18.50
  -9   4   1  169.88   19.30
  -9   4   1  214.78   18.30
   8  -4  -1    0.70    3.50
   8  -4  -1    2.90    2.50
   8  -4  -1    0.70    3.30
   8  -4  -1    5.50    3.40
   8  -4  -1    1.30    7.20
   8  -4  -1    8.00    4.70
  -8   4   1   -4.10    3.20
  -8   4   1    2.20    3.60
  -8   4   1   -1.50    3.10
  -8   4   1   -1.00    6.40
  -8   4   1    2.70    3.50
  -8   4   1    0.40    3.30
  -8   4   1   -9.90    6.90
   7  -4  -1   18.80    4.70
   7  -4  -1   34.30    8.70
   7  -4  -1   22.20    7.40
   7  -4  -1   19.70    5.00
   7  -4  -1   39.80    7.70
   7  -4  -1   33.10    8.40
   7  -4  -1   35.00    6.50
   7  -4  -1   20.90    6.70
   7  -4  -1   31.20    4.80
   7  -4  -1   34.30    8.00
   7  -4  -1   27.60    6.10
  -7   4   1   24.00    5.60
  -7   4   1   35.80    7.20
  -7   4   1   36.30    7.10
  -7   4   1   24.70    5.60
  -7   4   1   16.60    6.60
  -7   4   1   29.80    6.30
  -7   4   1   19.90    5.40
  -7   4   1   21.50    5.90
  -7   4   1   33.10    7.40
  -7   4   1   13.80    6.00
   6  -4  -1   22.20    6.00
   6  -4  -1   26.40    4.00
   6  -4  -1   24.30    4.70
   6  -4  -1   16.60    4.10
   6  -4  -1   35.30    6.70
   6  -4  -1   21.70    7.70
   6  -4  -1   20.50    6.20
   6  -4  -1   21.50    4.80
   6  -4  -1   28.40    5.00
   6  -4  -1   24.20    6.20
  -6   4   1   25.70    5.20
  -6   4   1   25.10    6.20
  -6   4   1   29.60    6.20
  -6   4   1   28.70    5.70
  -6   4   1   23.40    5.60
  -6   4   1   19.90    4.90
  -6   4   1   20.70    5.70
  -6   4   1   41.50    6.50
  -6   4   1   22.10    4.80
   5  -4  -1  700.43   40.20
   5  -4  -1  665.03   41.20
   5  -4  -1  737.93   40.40
   5  -4  -1  702.53   42.20
   5  -4  -1  721.53   42.20
   5  -4  -1  679.33   39.80
   5  -4  -1  776.72   39.60
   5  -4  -1  705.23   40.70
   5  -4  -1  663.53   41.10
   5  -4  -1  684.83   41.70
   5  -4  -1  602.14   42.30
  -5   4   1  684.13   41.50
  -5   4   1  714.33   41.40
  -5   4   1  740.23   41.30
  -5   4   1  752.32   42.90
  -5   4   1  661.03   41.30
  -5   4   1  769.72   41.30
  -5   4   1  720.73   41.20
  -5   4   1  700.23   41.00
  -5   4   1  704.83   41.10
   4  -4  -1    7.20    4.10
   4  -4  -1    5.30    2.90
   4  -4  -1    1.60    3.00
   4  -4  -1    3.20    2.00
   4  -4  -1    2.90    1.80
   4  -4  -1    2.70    1.50
   4  -4  -1    3.60    2.70
   4  -4  -1    4.00    1.90
   4  -4  -1    2.90    2.10
   4  -4  -1    5.40    3.20
  -4   4   1    5.80    1.60
  -4   4   1    2.80    2.20
  -4   4   1    1.00    2.40
  -4   4   1    4.50    2.30
  -4   4   1    1.50    2.10
  -4   4   1    4.20    2.40
  -4   4   1    5.70    2.50
  -4   4   1    9.30    2.70
  -4   4   1    4.10    2.40
   3  -4  -1 2255.97  123.19
   3  -4  -1 2205.88  123.59
   3  -4  -1 2107.19  125.09
   3  -4  -1 2297.07  121.99
   3  -4  -1 2265.07  124.19
   3  -4  -1 2451.55  123.19
   3  -4  -1 2389.46  122.69
   3  -4  -1 2108.79  122.19
   3  -4  -1 2337.87  123.39
   3  -4  -1 2272.67  123.99
  -3   4   1 2303.97  123.29
  -3   4   1 2226.78  125.09
  -3   4   1 2327.77  123.49
  -3   4   1 2358.66  123.59
  -3   4   1 2279.27  123.09
  -3   4   1 2304.27  121.89
  -3   4   1 2359.36  123.69
  -3   4   1 2409.26  123.89
  -3   4   1 2391.26  123.79
  -3   4   1 2298.47  122.99
   2  -4  -1   92.49    6.40
   2  -4  -1   93.89    6.10
   2  -4  -1   86.19    6.90
   2  -4  -1   94.79    6.00
   2  -4  -1   90.69    6.20
   2  -4  -1  102.69    6.40
   2  -4  -1   85.19    7.30
  -2   4   1   87.49    7.00
  -2   4   1   84.49    7.90
  -2   4   1   81.79    6.40
  -2   4   1   83.09    6.20
  -2   4   1   81.09    6.40
  -2   4   1   84.49    6.10
  -2   4   1   83.49    6.50
  -2   4   1   76.59    6.90
  -2   4   1   88.49    6.60
  -2   4   1   89.89    6.40
  -2   4   1   93.49    5.80
  -2   4   1   91.29    5.50
   1  -4  -1   67.49    4.60
   1  -4  -1   66.89    5.90
   1  -4  -1   74.29    5.10
  -1   4   1   60.99    5.70
  -1   4   1   65.99    5.70
  -1   4   1   73.99    4.60
  -1   4   1   63.89    5.60
  -1   4   1   58.69    6.10
  -1   4   1   66.19    4.80
  -1   4   1   70.19    4.90
  -1   4   1   69.69    4.60
  -1   4   1   66.49    4.80
  -1   4   1   73.79    4.50
  -1   4   1   66.19    4.70
   0  -4  -1  496.05   28.20
   0  -4  -1  523.15   28.20
   0  -4  -1  506.85   30.10
   0  -4  -1  514.15   30.20
   0   4   1  503.75   28.10
   0   4   1  539.05   28.20
   0   4   1  534.65   28.00
   0   4   1  530.85   30.00
   0   4   1  568.64   28.30
   0   4   1  544.65   30.10
  -1  -4  -1 4024.10  212.78
  -1  -4  -1 3921.01  210.18
   1   4   1 4150.28  210.48
   1   4   1 3954.10  210.48
   1   4   1 3926.61  212.38
  -2  -4  -1    8.50    1.60
  -2  -4  -1    6.50    2.30
  -2  -4  -1    7.10    2.70
   2   4   1    6.10    1.40
   2   4   1    2.80    2.00
   2   4   1    5.70    1.30
   2   4   1    8.80    1.50
   2   4   1    8.50    1.30
   2   4   1    7.00    2.90
   2   4   1    7.20    1.40
   2   4   1    6.90    1.60
   2   4   1    5.00    1.90
   2   4   1    9.80    1.50
   2   4   1    4.70    1.30
  -3  -4  -1  318.07   20.20
  -3  -4  -1  324.87   17.20
  -3  -4  -1  321.27   18.50
  -3  -4  -1  311.27   17.30
  -3  -4  -1  317.27   20.20
  -3  -4  -1  301.57   18.20
   3   4   1  327.17   18.60
   3   4   1  324.97   17.50
   3   4   1  313.27   19.00
   3   4   1  352.36   19.30
   3   4   1  335.37   18.50
   3   4   1  320.37   18.20
   3   4   1  307.67   18.40
   3   4   1  294.57   18.00
   3   4   1  308.47   18.60
   3   4   1  292.47   18.60
  -4  -4  -1    8.20    1.80
  -4  -4  -1    9.10    2.50
  -4  -4  -1    7.80    1.80
  -4  -4  -1    8.60    2.70
  -4  -4  -1    6.10    2.40
  -4  -4  -1   14.50    3.00
  -4  -4  -1    9.70    3.00
  -4  -4  -1    9.90    1.60
  -4  -4  -1    7.40    2.00
  -4  -4  -1   13.30    3.70
   4   4   1    9.00    2.30
   4   4   1    8.30    2.60
   4   4   1    7.10    2.40
   4   4   1    8.40    2.70
   4   4   1   12.70    2.80
   4   4   1    5.90    2.70
   4   4   1    5.20    2.50
   4   4   1    8.70    2.60
   4   4   1   11.10    2.00
   4   4   1    8.40    2.50
  -5  -4  -1  121.69    9.40
  -5  -4  -1  121.69   10.60
  -5  -4  -1  116.69    7.80
  -5  -4  -1   94.79    9.30
  -5  -4  -1  102.59    7.90
  -5  -4  -1  101.69    8.30
  -5  -4  -1  107.09    9.20
  -5  -4  -1  107.09    9.00
  -5  -4  -1  128.79    8.80
  -5  -4  -1  106.49   11.40
   5   4   1  124.99    9.30
   5   4   1  120.79    9.30
   5   4   1  109.29   10.10
   5   4   1  116.89    9.50
   5   4   1  106.69    9.00
   5   4   1  118.79    9.90
   5   4   1  128.19    9.20
   5   4   1  121.39    9.30
   5   4   1  122.79    9.40
   5   4   1  114.99    8.10
  -6  -4  -1    2.50    1.70
  -6  -4  -1   -1.70    2.80
  -6  -4  -1   -1.30    2.10
  -6  -4  -1    5.40    3.50
  -6  -4  -1    2.80    2.90
  -6  -4  -1    2.30    2.90
  -6  -4  -1    0.30    2.00
  -6  -4  -1    5.50    3.00
  -6  -4  -1    5.20    4.00
   6   4   1    0.00    2.90
   6   4   1    5.30    3.40
   6   4   1    3.90    2.50
   6   4   1    5.10    3.60
   6   4   1    1.40    2.70
   6   4   1    6.30    2.40
   6   4   1   -2.20    3.60
   6   4   1    0.00    2.30
   6   4   1    0.40    3.50
   6   4   1    2.50    2.70
  -7  -4  -1   37.90    6.40
  -7  -4  -1   17.50    7.10
  -7  -4  -1   39.70    7.10
  -7  -4  -1   37.90    6.80
  -7  -4  -1   36.30    5.00
  -7  -4  -1   40.50    6.50
  -7  -4  -1   28.80    7.30
  -7  -4  -1   52.39    7.20
  -7  -4  -1   34.00    5.60
  -7  -4  -1   45.40    8.20
   7   4   1   36.70    7.30
   7   4   1   59.59    7.60
   7   4   1   41.20    6.80
   7   4   1   45.80    6.30
   7   4   1   44.20    6.80
   7   4   1   32.50    6.50
   7   4   1   37.10    7.70
   7   4   1   38.60    5.80
   7   4   1   28.60    6.40
   7   4   1   31.10    7.90
  -8  -4  -1   -1.20    5.00
  -8  -4  -1    2.40    3.60
  -8  -4  -1    2.20    3.70
  -8  -4  -1    0.90    2.60
  -8  -4  -1    2.40    3.80
  -8  -4  -1    2.00    4.90
  -8  -4  -1    1.60    3.60
   8   4   1    1.60    3.50
   8   4   1    3.70    3.80
   8   4   1    3.10    5.70
   8   4   1   -0.20    3.30
   8   4   1    2.20    3.20
   8   4   1    2.10    3.80
   8   4   1   -0.80    6.10
   8   4   1    6.00    5.90
   8   4   1   -1.60    3.70
  -9  -4  -1    4.50    6.70
  -9  -4  -1    5.80    3.50
  -9  -4  -1    8.50    5.00
  -9  -4  -1    2.90    4.60
  -9  -4  -1    0.60    4.00
  -9  -4  -1    7.00    4.80
  -9  -4  -1    9.80    7.40
  -9  -4  -1    3.60    4.10
   9   4   1    3.60    4.00
   9   4   1   11.60    7.20
   9   4   1    8.20    3.90
   9   4   1    6.50    4.30
   9   4   1    1.80    4.20
   9   4   1   14.80    7.70
   9   4   1    5.90    4.90
   9   4   1    4.90    5.10
   9   4   1   -0.60    8.70
 -10  -4  -1    6.50    6.00
 -10  -4  -1   15.70    7.30
 -10  -4  -1   16.20    6.00
 -10  -4  -1   14.40    4.80
 -10  -4  -1   29.30    7.60
 -10  -4  -1   17.50    6.20
 -10  -4  -1   16.90   10.40
  10   4   1   23.60    8.00
  10   4   1   36.60   10.10
  10   4   1   23.20    9.50
  10   4   1   25.40    7.80
  10   4   1   16.70    6.30
  10   4   1   15.20    4.80
  10   4   1   19.30    7.80
  10   4   1   24.20    6.80
  10   4   1   23.50   15.60
 -11  -4  -1   69.39   15.10
 -11  -4  -1   60.39    9.70
 -11  -4  -1   96.89   15.30
 -11  -4  -1   56.39   10.90
 -11  -4  -1   47.10    7.90
 -11  -4  -1   77.19   10.60
 -11  -4  -1   53.69   11.30
  11   4   1   67.79   10.60
  11   4   1   52.69   11.40
  11   4   1   55.69   11.90
  11   4   1   70.99   10.80
  11   4   1   57.49   15.60
  11   4   1   59.09   10.80
  11   4   1   73.39   15.40
 -12  -4  -1    9.00    6.90
 -12  -4  -1    9.50    9.50
 -12  -4  -1    6.80    5.40
 -12  -4  -1   17.40    8.00
 -12  -4  -1    8.00    7.90
 -12  -4  -1    0.50    7.30
  12   4   1    5.10    6.30
  12   4   1    8.00    6.10
  12   4   1   11.10    6.70
  12   4   1   -4.20   12.10
  12   4   1    5.10    6.10
  12   4   1    9.40   18.40
  12  -5  -1   35.50    8.00
  12  -5  -1   33.90   10.30
  12  -5  -1   41.80    9.70
  12  -5  -1   48.10    9.40
  12  -5  -1   40.20   16.00
 -12   5   1   32.90    9.20
 -12   5   1   49.30   10.90
 -12   5   1   36.70   12.70
 -12   5   1   27.30    9.30
 -12   5   1   24.30    9.70
 -12   5   1   38.80   10.40
 -12   5   1   42.30   10.00
  11  -5  -1   32.00    8.20
  11  -5  -1   20.30   12.20
  11  -5  -1   31.00    8.30
  11  -5  -1   26.10    7.60
  11  -5  -1   53.59    8.50
 -11   5   1   31.50    7.80
 -11   5   1   41.10    9.40
 -11   5   1   33.20   11.40
 -11   5   1   37.80   10.00
 -11   5   1   33.00    9.10
 -11   5   1   56.89   10.50
  10  -5  -1   -0.40    8.50
  10  -5  -1    8.30    5.50
  10  -5  -1    3.30    5.30
  10  -5  -1    8.50    9.50
  10  -5  -1    5.20    4.10
  10  -5  -1    3.30    4.50
 -10   5   1   18.40    7.50
 -10   5   1   13.80    6.00
 -10   5   1   16.30    6.60
 -10   5   1    7.30    5.60
 -10   5   1    8.10    5.40
 -10   5   1    8.00    6.00
   9  -5  -1   -3.30    3.80
   9  -5  -1    2.00    6.50
   9  -5  -1    2.90    6.20
   9  -5  -1    1.50    3.10
   9  -5  -1   -1.40    3.00
   9  -5  -1   -2.30    4.10
  -9   5   1    4.60    6.00
  -9   5   1    8.60    4.60
  -9   5   1   -1.50    4.50
  -9   5   1   -0.90    4.40
  -9   5   1    6.00    5.30
  -9   5   1   -4.50    3.40
   8  -5  -1   58.79    8.20
   8  -5  -1   41.80    9.90
   8  -5  -1   62.59    9.20
   8  -5  -1   39.10    6.00
   8  -5  -1   50.99   10.30
   8  -5  -1   52.99    7.70
   8  -5  -1   40.50    7.60
  -8   5   1   74.89   10.60
  -8   5   1   62.09    9.50
  -8   5   1   51.39   10.80
  -8   5   1   47.80    8.10
  -8   5   1   71.89   11.50
  -8   5   1   48.00    9.20
  -8   5   1   54.39    9.30
  -8   5   1   53.59    8.80
   7  -5  -1    6.40    3.50
   7  -5  -1    8.50    6.60
   7  -5  -1    6.50    6.10
   7  -5  -1   15.50    4.60
   7  -5  -1    2.00    4.60
   7  -5  -1   11.00    3.90
   7  -5  -1    9.20    3.00
   7  -5  -1    6.70    3.80
  -7   5   1    7.70    4.20
  -7   5   1    6.30    4.20
  -7   5   1   10.20    6.50
  -7   5   1    5.00    4.10
  -7   5   1    9.20    4.10
  -7   5   1    7.70    4.00
  -7   5   1    3.90    6.00
  -7   5   1    8.00    4.80
   6  -5  -1   51.49    8.10
   6  -5  -1   63.19    7.70
   6  -5  -1   52.89    8.90
   6  -5  -1   43.40    6.10
   6  -5  -1   50.99    8.60
   6  -5  -1   46.10    6.30
   6  -5  -1   39.20    4.90
   6  -5  -1   60.79   10.50
   6  -5  -1   47.10    7.30
   6  -5  -1   41.40    7.90
   6  -5  -1   49.30    7.90
  -6   5   1   51.89    8.20
  -6   5   1   48.40    7.30
  -6   5   1   52.99    7.30
  -6   5   1   70.69    8.40
  -6   5   1   49.80    9.00
  -6   5   1   35.90    7.60
  -6   5   1   36.70    7.50
  -6   5   1   54.79    7.40
  -6   5   1   50.79    7.60
   5  -5  -1  176.98   12.50
   5  -5  -1  177.48   14.30
   5  -5  -1  188.98   14.80
   5  -5  -1  164.88   14.50
   5  -5  -1  192.18   12.70
   5  -5  -1  188.48   13.20
   5  -5  -1  180.28   15.80
   5  -5  -1  172.18   14.00
   5  -5  -1  187.68   13.90
   5  -5  -1  157.78   11.50
   5  -5  -1  157.48   11.90
  -5   5   1  210.68   14.20
  -5   5   1  185.98   13.50
  -5   5   1  173.58   14.00
  -5   5   1  183.48   13.60
  -5   5   1  186.58   15.20
  -5   5   1  171.18   13.50
  -5   5   1  192.28   13.70
  -5   5   1  194.18   13.90
  -5   5   1  212.08   14.40
   4  -5  -1 2317.37  120.49
   4  -5  -1 2153.08  121.39
   4  -5  -1 2121.19  122.29
   4  -5  -1 2360.46  121.19
   4  -5  -1 2202.58  119.79
   4  -5  -1 2536.65  119.99
   4  -5  -1 2232.18  122.69
   4  -5  -1 2114.29  121.79
   4  -5  -1 2143.29  121.19
  -4   5   1 2138.99  123.19
  -4   5   1 2293.87  121.49
  -4   5   1 2347.17  121.99
  -4   5   1 2230.68  119.39
  -4   5   1 2247.68  121.39
  -4   5   1 2179.38  121.09
  -4   5   1 2314.67  121.69
  -4   5   1 2152.58  121.69
  -4   5   1 2291.17  121.99
  -4   5   1 2255.67  123.79
   3  -5  -1   48.40    6.70
   3  -5  -1   44.80    5.20
   3  -5  -1   44.60    5.80
   3  -5  -1   44.40    3.50
   3  -5  -1   49.50    4.50
   3  -5  -1   49.50    5.10
   3  -5  -1   45.40    4.50
   3  -5  -1   45.10    4.80
   3  -5  -1   51.19    4.30
  -3   5   1   53.49    5.40
  -3   5   1   43.40    4.70
  -3   5   1   42.00    5.00
  -3   5   1   36.80    5.80
  -3   5   1   47.20    4.90
  -3   5   1   44.50    4.70
  -3   5   1   45.40    4.80
  -3   5   1   43.20    7.10
  -3   5   1   46.80    3.50
  -3   5   1   45.10    5.30
  -3   5   1   47.90    5.10
   2  -5  -1 1669.23   84.99
   2  -5  -1 1538.15   85.29
   2  -5  -1 1537.25   84.69
   2  -5  -1 1609.64   84.09
   2  -5  -1 1622.14   84.49
   2  -5  -1 1587.24   85.79
  -2   5   1 1640.54   85.49
  -2   5   1 1575.54   85.39
  -2   5   1 1540.35   86.29
  -2   5   1 1593.14   84.59
  -2   5   1 1498.55   85.09
  -2   5   1 1734.43   84.49
  -2   5   1 1544.65   84.99
  -2   5   1 1587.24   85.49
  -2   5   1 1571.84   86.29
  -2   5   1 1612.84   85.39
  -2   5   1 1452.05   87.49
   1  -5  -1   15.60    2.30
   1  -5  -1   11.80    1.30
   1  -5  -1   11.10    1.30
   1  -5  -1    9.60    2.80
  -1   5   1   11.70    1.90
  -1   5   1    9.40    2.50
  -1   5   1   13.60    3.80
  -1   5   1    9.00    2.60
  -1   5   1   10.20    1.80
  -1   5   1    6.90    1.60
  -1   5   1    9.00    1.80
  -1   5   1   14.20    1.80
  -1   5   1   15.60    3.40
  -1   5   1   12.90    2.10
  -1   5   1    9.10    1.70
  -1   5   1   12.30    1.80
   0  -5  -1  307.77   16.80
   0  -5  -1  303.57   19.40
   0   5   1  308.37   16.80
   0   5   1  301.57   19.10
   0   5   1  294.47   19.10
   0   5   1  328.57   17.00
   0   5   1  313.27   17.00
   0   5   1  314.27   16.80
  -1  -5  -1   16.40    3.80
  -1  -5  -1    6.10    2.50
   1   5   1   10.00    1.10
   1   5   1    9.70    2.70
   1   5   1   12.20    3.20
   1   5   1    9.80    1.10
  -2  -5  -1  776.52   45.20
  -2  -5  -1  766.92   42.20
  -2  -5  -1  828.12   45.40
   2   5   1  743.23   44.60
   2   5   1  804.32   42.50
   2   5   1  809.72   42.30
   2   5   1  801.42   42.50
   2   5   1  791.72   42.10
   2   5   1  766.22   43.20
   2   5   1  757.72   42.60
   2   5   1  796.12   41.90
   2   5   1  783.82   42.60
   2   5   1  835.22   44.10
   2   5   1  772.92   44.70
  -3  -5  -1  297.37   17.70
  -3  -5  -1  326.87   20.40
  -3  -5  -1  309.17   16.50
  -3  -5  -1  295.57   20.10
   3   5   1  287.57   18.20
   3   5   1  306.17   18.20
   3   5   1  313.67   18.10
   3   5   1  299.27   17.80
   3   5   1  314.47   18.00
   3   5   1  320.57   17.40
   3   5   1  293.77   18.70
   3   5   1  314.37   17.80
   3   5   1  301.57   17.50
  -4  -5  -1  836.72   45.80
  -4  -5  -1  860.51   47.60
  -4  -5  -1  871.71   49.99
  -4  -5  -1  790.42   47.00
  -4  -5  -1  879.51   49.99
   4   5   1  859.41   47.00
   4   5   1  850.91   47.70
   4   5   1  951.30   48.90
   4   5   1  847.72   47.80
   4   5   1  823.12   45.70
   4   5   1  842.32   47.60
   4   5   1  820.22   47.30
   4   5   1  880.21   48.20
   4   5   1  919.21   48.70
   4   5   1  878.11   48.20
  -5  -5  -1   43.20    6.10
  -5  -5  -1   38.00    6.70
  -5  -5  -1   51.59    6.20
  -5  -5  -1   38.10    4.20
  -5  -5  -1   41.70    3.80
  -5  -5  -1   35.80    5.20
  -5  -5  -1   40.50    3.20
  -5  -5  -1   36.00    4.80
  -5  -5  -1   46.70    7.60
   5   5   1   39.80    5.40
   5   5   1   41.80    6.10
   5   5   1   37.80    5.00
   5   5   1   38.80    5.30
   5   5   1   34.10    4.90
   5   5   1   42.00    6.20
   5   5   1   42.40    4.30
   5   5   1   38.50    5.60
   5   5   1   36.40    5.80
   5   5   1   34.20    5.20
  -6  -5  -1  209.48   15.00
  -6  -5  -1  200.48   14.50
  -6  -5  -1  192.58   15.10
  -6  -5  -1  233.78   13.50
  -6  -5  -1  207.48   12.80
  -6  -5  -1  203.48   16.60
  -6  -5  -1  210.98   16.60
  -6  -5  -1  204.68   13.50
  -6  -5  -1  229.68   15.20
  -6  -5  -1  206.48   13.90
   6   5   1  218.68   14.90
   6   5   1  190.08   15.90
   6   5   1  227.58   14.70
   6   5   1  207.48   14.60
   6   5   1  206.38   15.30
   6   5   1  178.58   14.80
   6   5   1  227.58   14.20
   6   5   1  186.98   14.70
   6   5   1  193.28   15.70
   6   5   1  217.08   15.40
  -7  -5  -1    9.40    2.70
  -7  -5  -1   15.40    5.00
  -7  -5  -1    6.60    3.20
  -7  -5  -1    5.60    3.30
  -7  -5  -1    3.30    2.90
  -7  -5  -1    9.10    4.00
  -7  -5  -1    5.80    4.10
  -7  -5  -1    7.80    4.50
  -7  -5  -1    4.20    5.00
   7   5   1   11.60    3.40
   7   5   1    3.70    4.10
   7   5   1   10.20    4.80
   7   5   1   13.90    4.10
   7   5   1   14.90    5.60
   7   5   1   13.20    3.90
   7   5   1   10.70    5.20
   7   5   1   13.20    5.80
   7   5   1   10.90    3.90
   7   5   1    3.30    3.50
   7   5   1    5.60    5.20
  -8  -5  -1 1023.30   55.79
  -8  -5  -1 1080.49   59.69
  -8  -5  -1 1049.40   59.19
  -8  -5  -1  932.01   54.19
  -8  -5  -1  948.91   54.59
  -8  -5  -1  915.21   56.39
   8   5   1  923.01   54.89
   8   5   1  998.30   58.89
   8   5   1  912.21   61.29
   8   5   1 1022.40   57.09
   8   5   1 1018.20   55.79
   8   5   1  886.01   57.29
   8   5   1  905.91   58.19
   8   5   1 1030.10   56.79
  -9  -5  -1   -4.00    5.70
  -9  -5  -1   -0.10    4.30
  -9  -5  -1   10.70    3.90
  -9  -5  -1    7.30    5.30
  -9  -5  -1    5.80    5.50
  -9  -5  -1    2.30    4.40
  -9  -5  -1   -2.40    6.90
  -9  -5  -1   -1.90    3.90
   9   5   1    9.20    8.80
   9   5   1    2.30    4.60
   9   5   1   -1.60    3.70
   9   5   1    4.90    6.60
   9   5   1    2.80    3.80
   9   5   1    4.70    4.20
   9   5   1    8.10    5.10
   9   5   1   -0.10    3.40
 -10  -5  -1  119.29   12.40
 -10  -5  -1   96.89   13.60
 -10  -5  -1  141.99   11.50
 -10  -5  -1  128.59   14.80
 -10  -5  -1  104.59   16.10
 -10  -5  -1  162.18   16.60
 -10  -5  -1  155.38   15.90
 -10  -5  -1  130.29   13.00
  10   5   1  110.59   18.10
  10   5   1  124.79   17.60
  10   5   1  127.99   17.60
  10   5   1  125.39   13.20
  10   5   1  125.09   16.40
  10   5   1  125.89   11.90
  10   5   1   87.59   12.40
  10   5   1  114.39   13.20
 -11  -5  -1    5.70   11.30
 -11  -5  -1    0.30    7.20
 -11  -5  -1    6.40    6.80
 -11  -5  -1   -0.90    4.20
 -11  -5  -1   -2.60    6.60
 -11  -5  -1    2.70    6.40
  11   5   1   -9.20    9.30
  11   5   1   -7.40    5.60
  11   5   1    9.10    6.40
  11   5   1   -1.90    9.90
  11   5   1   -3.60    5.00
  11   5   1   12.20   12.30
  11   5   1    0.90    4.90
 -12  -5  -1    7.80    5.50
 -12  -5  -1    8.40    7.70
 -12  -5  -1    4.60    8.90
 -12  -5  -1    2.10   29.00
 -12  -5  -1   -4.80    7.50
 -12  -5  -1   14.80    9.50
 -12  -5  -1    3.50    7.90
  12   5   1    7.70   15.70
  12   5   1   14.50    7.40
  12   5   1    3.80    5.90
  12   5   1  -19.00   17.70
  12   5   1    6.00    6.00
  12   5   1   15.00    7.90
  12  -6  -1   39.50    8.50
  12  -6  -1   31.80    9.70
  12  -6  -1   28.60    8.70
  12  -6  -1   33.40   16.80
  12  -6  -1   23.10    8.30
 -12   6   1   30.40    9.60
 -12   6   1   35.00    9.80
 -12   6   1   40.20    9.30
 -12   6   1   30.10    9.20
 -12   6   1   15.20   11.80
 -12   6   1   14.70    7.60
 -12   6   1   42.30   10.10
  11  -6  -1   -3.80   11.60
  11  -6  -1    4.60    7.30
  11  -6  -1   12.90    6.80
  11  -6  -1    0.80   12.20
  11  -6  -1   11.70    6.50
  11  -6  -1    9.90    5.20
 -11   6   1   15.90    7.50
 -11   6   1   19.70    8.10
 -11   6   1    5.30    6.20
 -11   6   1    8.90    9.80
 -11   6   1   11.90    7.30
 -11   6   1   11.60    7.90
  10  -6  -1   32.90   11.20
  10  -6  -1   24.60    9.50
  10  -6  -1   30.80    6.00
  10  -6  -1   14.10    6.20
  10  -6  -1   18.80    6.30
  10  -6  -1   21.70    6.80
 -10   6   1   30.10    8.00
 -10   6   1   18.50    7.30
 -10   6   1   17.30    8.80
 -10   6   1   29.50    8.40
 -10   6   1   23.70    7.20
 -10   6   1   24.20    8.00
   9  -6  -1   52.19    9.70
   9  -6  -1   50.99    8.90
   9  -6  -1   65.79   13.20
   9  -6  -1   51.79    8.40
   9  -6  -1   51.09    7.20
   9  -6  -1   60.29    9.20
  -9   6   1   62.69    9.80
  -9   6   1   80.09   13.50
  -9   6   1   56.49   10.20
  -9   6   1   61.79   11.10
  -9   6   1   72.29   10.70
  -9   6   1   64.89   10.70
  -9   6   1   89.59   14.90
   8  -6  -1  133.79   12.50
   8  -6  -1  113.79   11.30
   8  -6  -1  122.79   12.00
   8  -6  -1  144.79   10.80
   8  -6  -1  119.99   11.50
   8  -6  -1  120.99   16.40
   8  -6  -1  108.89   15.10
  -8   6   1  127.89   14.00
  -8   6   1  137.19   13.30
  -8   6   1  146.39   13.30
  -8   6   1  123.09   16.70
  -8   6   1  132.89   13.80
  -8   6   1  132.99   13.50
  -8   6   1  134.09   15.90
  -8   6   1  132.19   12.80
   7  -6  -1  163.38   12.70
   7  -6  -1  145.09   15.20
   7  -6  -1  126.79   15.90
   7  -6  -1  130.99   14.90
   7  -6  -1  162.28   13.20
   7  -6  -1  182.18   13.00
   7  -6  -1  169.38   13.00
   7  -6  -1  139.19   11.20
  -7   6   1  199.18   16.50
  -7   6   1  169.98   14.10
  -7   6   1  181.28   14.30
  -7   6   1  173.48   14.00
  -7   6   1  143.09   14.40
  -7   6   1  133.19   15.50
  -7   6   1  178.28   14.90
  -7   6   1  162.98   14.30
   6  -6  -1   84.59   11.80
   6  -6  -1   90.99   10.80
   6  -6  -1   95.09   10.40
   6  -6  -1   82.29    7.90
   6  -6  -1  105.89    8.60
   6  -6  -1   90.79    8.80
   6  -6  -1   85.79    7.10
   6  -6  -1   83.79    8.30
   6  -6  -1   81.89   11.20
  -6   6   1   86.09    9.40
  -6   6   1   81.89    9.00
  -6   6   1   90.79   11.00
  -6   6   1   95.49   10.60
  -6   6   1   92.39    9.40
  -6   6   1   85.79    9.20
  -6   6   1   90.89    9.50
  -6   6   1   83.59   10.40
  -6   6   1   82.69   11.10
   5  -6  -1  778.72   43.90
   5  -6  -1  785.82   47.90
   5  -6  -1  795.52   47.60
   5  -6  -1  846.22   45.90
   5  -6  -1  784.12   46.10
   5  -6  -1  726.13   46.70
   5  -6  -1  796.32   45.30
   5  -6  -1  838.82   45.20
   5  -6  -1  730.53   46.10
   5  -6  -1  740.53   44.10
  -5   6   1  806.52   46.70
  -5   6   1  761.32   46.20
  -5   6   1  873.21   47.20
  -5   6   1  787.52   46.90
  -5   6   1  868.71   46.80
  -5   6   1  876.71   47.10
  -5   6   1  744.73   46.00
  -5   6   1  808.52   48.80
  -5   6   1  833.62   46.40
   4  -6  -1  657.33   36.10
   4  -6  -1  689.33   36.00
   4  -6  -1  610.44   38.00
   4  -6  -1  614.74   36.80
   4  -6  -1  628.14   37.50
   4  -6  -1  657.53   38.90
   4  -6  -1  640.34   34.90
   4  -6  -1  645.14   36.60
  -4   6   1  644.74   34.60
  -4   6   1  552.24   37.20
  -4   6   1  629.04   36.80
  -4   6   1  622.74   37.10
  -4   6   1  668.23   37.50
  -4   6   1  597.54   37.10
  -4   6   1  655.03   37.10
  -4   6   1  656.23   39.80
  -4   6   1  600.14   37.30
  -4   6   1  657.13   37.10
  -4   6   1  652.43   37.80
   3  -6  -1  558.94   30.20
   3  -6  -1  526.35   31.50
   3  -6  -1  515.25   29.30
   3  -6  -1  520.75   30.20
   3  -6  -1  459.65   31.80
   3  -6  -1  572.94   29.80
   3  -6  -1  505.25   30.70
   3  -6  -1  514.25   29.60
  -3   6   1  539.45   31.00
  -3   6   1  539.45   30.50
  -3   6   1  544.35   30.90
  -3   6   1  540.95   30.40
  -3   6   1  539.55   28.90
  -3   6   1  531.25   29.00
  -3   6   1  525.75   31.60
  -3   6   1  528.95   31.80
  -3   6   1  548.35   30.90
  -3   6   1  536.15   30.90
  -3   6   1  517.15   30.60
  -3   6   1  485.45   32.90
   2  -6  -1   73.09    6.40
   2  -6  -1   82.59    5.80
   2  -6  -1   63.29    4.40
  -2   6   1   64.09    6.60
  -2   6   1   77.09    5.40
  -2   6   1   65.29    5.40
  -2   6   1   70.59    5.50
  -2   6   1   68.29    7.70
  -2   6   1   74.09    5.20
  -2   6   1   64.69    7.30
  -2   6   1   73.29    6.00
  -2   6   1   66.19    5.60
  -2   6   1   64.69    5.70
  -2   6   1   67.39    5.80
  -2   6   1   73.69    5.80
   1  -6  -1   -0.80    1.70
   1  -6  -1    3.40    1.80
  -1   6   1    2.60    1.10
  -1   6   1    2.90    2.10
  -1   6   1    3.70    1.40
  -1   6   1    2.10    1.10
  -1   6   1    7.00    3.20
  -1   6   1    1.90    1.30
  -1   6   1    1.30    3.10
  -1   6   1    2.20    1.30
  -1   6   1    1.20    1.10
  -1   6   1    5.20    1.40
  -1   6   1    5.00    2.40
  -1   6   1    4.10    2.40
   0  -6  -1  200.48   14.70
   0   6   1  229.58   11.90
   0   6   1  211.68   11.80
   0   6   1  223.18   14.50
   0   6   1  210.78   14.50
   0   6   1  212.58   11.90
   0   6   1  209.78   11.70
   0   6   1  185.88   14.40
  -1  -6  -1 1422.36   77.59
  -1  -6  -1 1442.26   77.59
   1   6   1 1281.47   76.59
   1   6   1 1425.46   73.59
   1   6   1 1389.46   76.79
  -2  -6  -1   53.59    6.30
  -2  -6  -1   45.40    6.50
   2   6   1   40.90    5.20
   2   6   1   35.90    3.00
   2   6   1   51.89    6.40
   2   6   1   38.90    2.50
   2   6   1   38.90    2.80
   2   6   1   39.50    2.40
   2   6   1   36.10    3.10
   2   6   1   32.20    3.10
  -3  -6  -1  754.52   45.90
  -3  -6  -1  847.82   46.40
  -3  -6  -1  780.32   42.40
   3   6   1  760.62   42.60
   3   6   1  779.72   42.70
   3   6   1  791.22   42.80
   3   6   1  761.42   42.80
   3   6   1  774.62   42.30
   3   6   1  779.92   42.90
   3   6   1  733.73   43.00
   3   6   1  764.02   42.80
   3   6   1  780.12   45.30
   3   6   1  867.21   44.40
  -4  -6  -1    2.80    3.00
  -4  -6  -1    7.50    3.50
  -4  -6  -1    3.00    1.70
  -4  -6  -1    3.00    1.00
   4   6   1    2.80    1.90
   4   6   1    3.00    1.70
   4   6   1    4.70    2.10
   4   6   1    2.50    1.10
   4   6   1    3.40    1.70
   4   6   1    3.80    2.10
   4   6   1    3.50    2.00
   4   6   1    1.50    2.30
   4   6   1    4.60    2.30
   4   6   1   -0.90    1.80
  -5  -6  -1  165.18   11.30
  -5  -6  -1  188.18   14.70
  -5  -6  -1  178.68   14.30
  -5  -6  -1  163.08   11.60
   5   6   1  152.38   12.30
   5   6   1  163.58   11.70
   5   6   1  178.78   12.20
   5   6   1  152.28   11.80
   5   6   1  162.48   12.70
   5   6   1  149.59   12.50
   5   6   1  161.58   11.80
   5   6   1  180.38   12.00
   5   6   1  175.28   12.00
   5   6   1  146.49   11.60
  -6  -6  -1  216.48   17.10
  -6  -6  -1  194.98   16.50
  -6  -6  -1  205.68   15.20
  -6  -6  -1  230.98   13.50
  -6  -6  -1  183.88   14.50
  -6  -6  -1  208.98   12.40
  -6  -6  -1  179.08   14.10
  -6  -6  -1  195.38   14.50
   6   6   1  205.08   14.60
   6   6   1  201.08   15.60
   6   6   1  212.68   14.50
   6   6   1  188.08   14.00
   6   6   1  205.48   14.40
   6   6   1  202.28   14.90
   6   6   1  207.98   15.10
   6   6   1  175.68   15.00
   6   6   1  202.28   13.20
   6   6   1  214.88   16.00
  -7  -6  -1  156.28   14.80
  -7  -6  -1  203.58   17.00
  -7  -6  -1  174.78   14.50
  -7  -6  -1  162.18   16.00
  -7  -6  -1  191.78   11.50
  -7  -6  -1  203.48   14.70
  -7  -6  -1  208.58   13.50
   7   6   1  194.08   14.40
   7   6   1  184.08   13.80
   7   6   1  183.08   16.50
   7   6   1  195.88   14.40
   7   6   1  211.18   14.90
   7   6   1  173.58   15.80
   7   6   1  194.88   13.10
   7   6   1  221.18   15.90
   7   6   1  168.98   15.70
   7   6   1  149.88   14.90
  -8  -6  -1   24.70    4.00
  -8  -6  -1   26.80    5.40
  -8  -6  -1   26.30    6.60
  -8  -6  -1   32.20    5.10
  -8  -6  -1   19.00    6.40
  -8  -6  -1   18.50    7.00
  -8  -6  -1   30.30    5.60
  -8  -6  -1   27.50    7.50
   8   6   1   41.60    6.40
   8   6   1   28.20    5.80
   8   6   1   20.60    6.90
   8   6   1   22.80    7.50
   8   6   1   33.00    6.40
   8   6   1   26.30    5.50
   8   6   1   21.10    7.60
  -9  -6  -1   75.59   10.50
  -9  -6  -1   79.79    7.70
  -9  -6  -1   83.19    9.30
  -9  -6  -1   83.79   12.30
  -9  -6  -1   60.19   11.10
  -9  -6  -1   86.29    9.80
  -9  -6  -1  101.59    9.80
  -9  -6  -1   99.99   13.90
   9   6   1   81.79   10.00
   9   6   1  100.59   14.30
   9   6   1   88.69   13.40
   9   6   1   88.99   14.50
   9   6   1   78.39   12.30
   9   6   1  101.49   12.20
   9   6   1   59.49    9.20
   9   6   1   80.39   10.50
   9   6   1   86.19    9.50
 -10  -6  -1   47.50    7.90
 -10  -6  -1   54.19    9.90
 -10  -6  -1   55.99   11.30
 -10  -6  -1   55.09    6.80
 -10  -6  -1   50.39    8.20
 -10  -6  -1   51.69   12.20
 -10  -6  -1   49.60   10.70
  10   6   1   53.19    8.30
  10   6   1   40.60    8.20
  10   6   1   46.50   10.10
  10   6   1   44.10   17.50
  10   6   1   42.40   11.70
  10   6   1   46.20    8.80
  10   6   1   37.60    8.20
  10   6   1   45.50   14.40
 -11  -6  -1   42.20   10.30
 -11  -6  -1   37.90    8.60
 -11  -6  -1   22.70   10.30
 -11  -6  -1   32.30    6.20
 -11  -6  -1   31.20   10.10
 -11  -6  -1   46.30   10.70
  11   6   1   20.50   13.90
  11   6   1   28.30   10.70
  11   6   1   48.60   10.10
  11   6   1   41.60    8.90
  11   6   1   13.60   13.10
  11   6   1   39.00    8.80
  11   6   1   26.30    7.90
 -12  -6  -1    1.70    5.30
 -12  -6  -1   18.90    9.70
 -12  -6  -1    1.90    7.30
 -12  -6  -1    9.80    9.00
 -12  -6  -1  -20.10   10.30
 -12  -6  -1  -14.90   12.60
  12   6   1   21.90    7.90
  12   6   1    3.70    6.00
  12   6   1  -39.90   20.00
  12   6   1    1.10   14.20
  12   6   1   -6.20    6.10
  12   6   1    2.80    5.90
  12  -7  -1    7.10    6.10
  12  -7  -1   -6.10    7.50
  12  -7  -1   12.70   10.30
  12  -7  -1   13.30   16.20
  12  -7  -1    5.30    6.60
 -12   7   1    0.40   12.40
 -12   7   1    7.20    7.70
 -12   7   1    8.10    7.70
 -12   7   1   -1.90    7.00
 -12   7   1   -0.70    6.00
 -12   7   1    8.00    7.70
  11  -7  -1   46.10   16.70
  11  -7  -1   76.49   12.70
  11  -7  -1   72.29   12.00
  11  -7  -1   46.60   14.30
  11  -7  -1   78.69   11.10
  11  -7  -1   75.69    9.80
 -11   7   1   65.49   11.50
 -11   7   1  101.39   14.60
 -11   7   1   72.59   13.50
 -11   7   1   59.29   11.80
 -11   7   1   69.89   12.40
 -11   7   1   83.29   15.20
  10  -7  -1   65.59   11.10
  10  -7  -1   71.59    8.60
  10  -7  -1   58.09    9.70
  10  -7  -1   64.69   10.10
  10  -7  -1   45.50   13.40
  10  -7  -1   49.70   11.10
 -10   7   1   59.59   10.90
 -10   7   1   84.99   13.90
 -10   7   1   60.19   11.10
 -10   7   1   56.49   10.80
 -10   7   1   73.69   12.10
 -10   7   1   45.90   16.50
 -10   7   1   79.29   13.60
   9  -7  -1  -14.50   12.50
   9  -7  -1   14.40    6.90
   9  -7  -1   21.90    4.70
   9  -7  -1   20.50    5.60
   9  -7  -1   12.30    8.80
   9  -7  -1   14.90    5.90
   9  -7  -1   12.10    6.20
  -9   7   1   20.30    6.80
  -9   7   1   19.80    7.80
  -9   7   1   11.70    6.40
  -9   7   1    5.50   11.50
  -9   7   1   24.90    7.10
  -9   7   1   16.60    6.50
  -9   7   1   19.00    7.10
   8  -7  -1   30.60    6.20
   8  -7  -1   43.20   10.40
   8  -7  -1   38.10    6.80
   8  -7  -1   38.40    5.50
   8  -7  -1   41.50    7.30
   8  -7  -1   36.10   11.00
   8  -7  -1   52.09    8.50
  -8   7   1   41.60    9.30
  -8   7   1   25.90   10.10
  -8   7   1   17.20   10.50
  -8   7   1   33.30    7.50
  -8   7   1   45.90    9.10
  -8   7   1   34.20    7.60
  -8   7   1   45.00    8.50
  -8   7   1   35.60    8.10
   7  -7  -1   34.50    4.70
   7  -7  -1   35.00    6.20
   7  -7  -1   43.30    6.80
   7  -7  -1   35.20    8.80
   7  -7  -1   57.49   10.00
   7  -7  -1   32.30    5.80
  -7   7   1   38.50    9.30
  -7   7   1   46.10    9.40
  -7   7   1   30.90    6.80
  -7   7   1   40.40    8.50
  -7   7   1   48.40    8.60
  -7   7   1   35.50    7.10
  -7   7   1   35.40    7.30
   6  -7  -1  312.67   23.60
   6  -7  -1  400.36   28.20
   6  -7  -1  394.06   22.90
   6  -7  -1  378.16   26.50
   6  -7  -1  388.56   27.30
   6  -7  -1  336.97   24.00
   6  -7  -1  379.06   23.60
   6  -7  -1  346.07   21.60
  -6   7   1  352.66   24.50
  -6   7   1  371.46   26.80
  -6   7   1  334.37   25.10
  -6   7   1  383.36   24.90
  -6   7   1  389.36   24.50
  -6   7   1  355.56   24.50
  -6   7   1  335.27   24.50
  -6   7   1  363.16   24.30
   5  -7  -1  212.18   13.20
   5  -7  -1  211.98   15.00
   5  -7  -1  245.88   14.70
   5  -7  -1  210.68   16.10
   5  -7  -1  216.28   14.60
   5  -7  -1  267.57   17.90
   5  -7  -1  231.38   18.50
   5  -7  -1  174.18   14.90
   5  -7  -1  198.78   17.90
  -5   7   1  240.18   16.20
  -5   7   1  226.78   16.30
  -5   7   1  218.48   16.10
  -5   7   1  210.68   16.30
  -5   7   1  206.48   18.10
  -5   7   1  197.18   15.90
  -5   7   1  235.08   16.20
  -5   7   1  222.08   16.70
  -5   7   1  229.38   16.00
   4  -7  -1   51.69    5.60
   4  -7  -1   69.79    8.70
   4  -7  -1   60.59    7.50
   4  -7  -1   41.90    8.20
   4  -7  -1   71.59    5.60
   4  -7  -1   53.49    5.90
   4  -7  -1   76.19    6.40
   4  -7  -1   54.49    7.70
  -4   7   1   64.99    6.70
  -4   7   1   60.39    7.20
  -4   7   1   65.79    6.60
  -4   7   1   56.39    6.70
  -4   7   1   55.79    4.10
  -4   7   1   50.29    6.70
  -4   7   1   59.69    7.10
  -4   7   1   58.09    6.20
  -4   7   1   64.29    9.90
  -4   7   1   58.99    6.40
   3  -7  -1  102.49    8.40
   3  -7  -1   97.39    7.00
   3  -7  -1  120.09    7.80
   3  -7  -1  105.49   10.60
   3  -7  -1  115.29    7.60
   3  -7  -1   99.59    9.00
  -3   7   1  104.79    8.60
  -3   7   1  101.29    8.20
  -3   7   1  106.59    8.50
  -3   7   1   94.79    6.50
  -3   7   1   92.69    8.10
  -3   7   1   97.39    6.70
  -3   7   1   93.39   10.40
  -3   7   1  108.79    8.40
  -3   7   1   92.09    7.90
  -3   7   1   98.59    8.20
  -3   7   1  106.79    9.40
   2  -7  -1  207.68   13.30
   2  -7  -1  225.38   15.80
   2  -7  -1  230.38   13.00
  -2   7   1  219.98   14.10
  -2   7   1  216.58   14.20
  -2   7   1  228.08   17.30
  -2   7   1  222.68   14.20
  -2   7   1  208.68   14.10
  -2   7   1  217.18   13.70
  -2   7   1  239.68   16.20
  -2   7   1  249.68   13.90
  -2   7   1  223.58   13.90
  -2   7   1  227.08   13.60
  -2   7   1  227.98   15.70
   1  -7  -1   50.69    4.30
  -1   7   1   50.59    4.20
  -1   7   1   48.90    4.70
  -1   7   1   44.90    3.70
  -1   7   1   49.80    5.80
  -1   7   1   40.60    6.90
  -1   7   1   47.20    3.90
  -1   7   1   42.70    6.30
  -1   7   1   41.40    4.00
  -1   7   1   52.79    4.20
  -1   7   1   46.10    4.10
   0  -7  -1  141.09   12.10
   0   7   1  157.68    8.90
   0   7   1  128.79   11.20
   0   7   1  144.99   11.80
   0   7   1  162.48    9.00
   0   7   1  156.78    8.80
   0   7   1  157.98    8.90
  -1  -7  -1   35.60    6.00
  -1  -7  -1   44.70    7.00
   1   7   1   51.29    6.80
   1   7   1   47.00    2.70
   1   7   1   44.40    2.80
  -2  -7  -1  684.63   40.30
  -2  -7  -1  634.64   39.90
   2   7   1  656.13   38.20
   2   7   1  677.23   35.80
   2   7   1  664.63   35.60
   2   7   1  669.93   41.10
   2   7   1  681.73   36.00
   2   7   1  643.84   35.80
  -3  -7  -1   82.99    9.40
  -3  -7  -1  108.79   10.40
   3   7   1   83.29    8.70
   3   7   1   81.09    6.70
   3   7   1   97.39    8.10
   3   7   1   96.39    6.20
   3   7   1   80.49    6.30
   3   7   1   94.49    6.50
   3   7   1   91.89    6.50
   3   7   1   88.99    6.80
   3   7   1   99.29    6.10
   3   7   1   93.09    6.40
  -4  -7  -1  314.27   22.90
  -4  -7  -1  315.37   23.00
  -4  -7  -1  323.67   19.10
   4   7   1  350.36   20.90
   4   7   1  345.07   19.70
   4   7   1  316.07   20.00
   4   7   1  351.96   19.90
   4   7   1  346.37   19.70
   4   7   1  324.17   19.90
   4   7   1  330.57   19.40
   4   7   1  325.47   19.60
   4   7   1  288.57   19.60
  -5  -7  -1   19.60    3.70
  -5  -7  -1   34.40    7.50
  -5  -7  -1   12.50    4.70
   5   7   1   37.40    5.70
   5   7   1   21.30    4.50
   5   7   1   19.50    4.00
   5   7   1   31.10    4.40
   5   7   1   34.20    4.80
   5   7   1   32.10    5.20
   5   7   1   20.10    3.90
   5   7   1   21.70    4.40
   5   7   1   17.40    4.00
  -6  -7  -1  257.87   17.30
  -6  -7  -1  272.77   16.70
  -6  -7  -1  251.47   20.70
  -6  -7  -1  271.07   15.80
  -6  -7  -1  212.08   19.80
   6   7   1  234.98   18.30
   6   7   1  296.47   18.00
   6   7   1  247.78   18.00
   6   7   1  276.47   16.60
   6   7   1  265.07   18.20
   6   7   1  257.37   18.60
   6   7   1  291.17   17.90
   6   7   1  248.08   18.70
   6   7   1  253.87   17.30
   6   7   1  259.47   17.40
  -7  -7  -1    3.60    3.70
  -7  -7  -1    5.40    2.50
  -7  -7  -1    0.90    4.50
  -7  -7  -1    2.50    4.30
   7   7   1   -0.20    3.10
   7   7   1    2.60    3.00
   7   7   1   -0.50    5.50
   7   7   1    1.90    3.20
   7   7   1    5.00    3.10
   7   7   1   -1.40    4.70
   7   7   1    2.20    3.10
   7   7   1    1.60    4.70
   7   7   1    7.70    6.30
  -8  -7  -1   83.39   12.90
  -8  -7  -1   83.99    8.70
  -8  -7  -1  101.19   10.30
  -8  -7  -1   92.39   13.70
  -8  -7  -1   79.49    8.10
   8   7   1   90.39    9.80
   8   7   1   84.79   13.40
   8   7   1  119.39   10.60
   8   7   1  100.49    9.80
   8   7   1   89.99   12.40
   8   7   1   89.69    9.00
   8   7   1  103.09    9.40
   8   7   1   91.09   13.60
  -9  -7  -1   45.10    7.30
  -9  -7  -1   54.29   11.00
  -9  -7  -1   56.29   10.90
  -9  -7  -1   39.30   10.10
  -9  -7  -1   58.39    7.90
  -9  -7  -1   63.29    9.40
   9   7   1   71.79    8.90
   9   7   1   49.99   10.00
   9   7   1   53.19    8.00
   9   7   1   60.19    9.40
   9   7   1   83.89   13.30
   9   7   1   63.79   12.90
   9   7   1   65.79    9.30
   9   7   1   69.59   11.80
   9   7   1   60.99    9.30
 -10  -7  -1   54.79   18.00
 -10  -7  -1   45.20    8.10
 -10  -7  -1   28.50    8.60
 -10  -7  -1   45.30    4.80
 -10  -7  -1   54.19   12.40
 -10  -7  -1   50.49    8.20
  10   7   1   18.90   10.80
  10   7   1   34.70   15.30
  10   7   1   39.40    9.50
  10   7   1   30.80    7.90
  10   7   1   38.30    7.70
  10   7   1   40.80    7.10
  10   7   1   54.69   13.70
  10   7   1   29.20    7.90
 -11  -7  -1    4.40    6.60
 -11  -7  -1   18.20    9.30
 -11  -7  -1   23.60    8.70
 -11  -7  -1    2.00    8.40
 -11  -7  -1   22.90    9.60
 -11  -7  -1    4.50    4.00
  11   7   1   13.70    8.90
  11   7   1   16.10   11.50
  11   7   1   18.80    5.90
  11   7   1   28.40   13.70
  11   7   1   -1.60    7.20
  11   7   1   10.70    6.60
  11   7   1    4.50    5.70
  11   7   1    0.00    5.30
  11  -8  -1  335.87   24.80
  11  -8  -1  310.47   29.50
  11  -8  -1  376.66   29.30
  11  -8  -1  433.96   30.20
  11  -8  -1  389.96   39.20
  11  -8  -1  378.06   27.90
 -11   8   1  419.96   30.60
 -11   8   1  449.06   30.90
 -11   8   1  457.55   32.20
 -11   8   1  458.15   33.80
 -11   8   1  430.76   30.90
  10  -8  -1  160.18   14.20
  10  -8  -1  128.39   10.90
  10  -8  -1  122.09   14.00
  10  -8  -1  125.69   14.90
  10  -8  -1  128.39   19.60
  10  -8  -1  117.89   15.20
 -10   8   1  126.19   15.00
 -10   8   1  141.89   15.60
 -10   8   1  141.29   15.10
 -10   8   1  119.49   16.90
 -10   8   1  126.39   16.10
 -10   8   1   93.99   20.60
 -10   8   1  147.79   16.00
   9  -8  -1   -1.90    5.50
   9  -8  -1    7.10    8.80
   9  -8  -1   16.50   12.20
   9  -8  -1    0.00    3.70
   9  -8  -1   -3.30    4.60
   9  -8  -1    7.50    6.00
  -9   8   1    2.80    7.10
  -9   8   1    7.40    5.90
  -9   8   1   10.00   11.30
  -9   8   1    3.90    4.30
  -9   8   1    7.60    6.00
  -9   8   1    4.70    5.80
  -9   8   1   -1.10    5.00
   8  -8  -1    7.90    8.40
   8  -8  -1    1.40    7.70
   8  -8  -1   -0.10    4.10
   8  -8  -1   -1.50    3.40
   8  -8  -1   -0.70    4.70
  -8   8   1   -2.40    4.00
  -8   8   1    4.00    5.80
  -8   8   1    2.30    5.30
  -8   8   1    2.60    4.00
  -8   8   1   -2.20   10.10
  -8   8   1   -3.20    4.00
  -8   8   1   -5.90    4.30
  -8   8   1   -0.50    8.70
   7  -8  -1   24.40    5.70
   7  -8  -1    9.20    3.80
   7  -8  -1    4.80    6.50
   7  -8  -1    8.80    7.00
   7  -8  -1   11.60    3.60
  -7   8   1   22.20    8.60
  -7   8   1   15.50    5.40
  -7   8   1    1.10    7.20
  -7   8   1   12.90    5.20
  -7   8   1   17.50    5.60
  -7   8   1   14.40    6.60
  -7   8   1   14.20    5.60
   6  -8  -1  208.58   15.00
   6  -8  -1  198.38   12.70
   6  -8  -1  214.88   15.40
   6  -8  -1  210.48   16.20
   6  -8  -1  213.48   20.20
   6  -8  -1  195.58   17.60
   6  -8  -1  215.28   14.50
  -6   8   1  206.88   17.20
  -6   8   1  225.08   16.90
  -6   8   1  218.58   16.80
  -6   8   1  216.08   19.30
  -6   8   1  211.18   16.80
  -6   8   1  176.08   17.20
  -6   8   1  231.68   17.10
  -6   8   1  189.68   15.90
   5  -8  -1   18.90    6.00
   5  -8  -1   30.40    4.20
   5  -8  -1   29.20    5.00
   5  -8  -1   25.80    6.80
   5  -8  -1   20.30    4.20
   5  -8  -1   24.80    4.80
  -5   8   1   29.80    5.90
  -5   8   1   36.50    6.30
  -5   8   1   21.90    5.80
  -5   8   1   21.30    5.10
  -5   8   1   24.90    5.50
  -5   8   1   29.20    7.40
  -5   8   1   27.30    6.20
  -5   8   1   16.60    5.70
  -5   8   1   24.80    6.00
   4  -8  -1   90.09    9.30
   4  -8  -1   84.99    7.90
   4  -8  -1   79.49    6.60
   4  -8  -1   82.79    7.00
   4  -8  -1   67.39    8.20
   4  -8  -1   93.99   11.80
   4  -8  -1   75.39    5.50
  -4   8   1   82.69    8.00
  -4   8   1   67.39    7.50
  -4   8   1   64.69   10.60
  -4   8   1   64.69    8.70
  -4   8   1   76.29    7.90
  -4   8   1   74.59    8.50
  -4   8   1   71.29    8.50
  -4   8   1   66.59    7.40
  -4   8   1   80.59    8.00
  -4   8   1   78.99    4.70
   3  -8  -1   21.00    3.70
  -3   8   1   32.80    5.70
  -3   8   1   18.60    5.00
  -3   8   1   20.60    4.10
  -3   8   1   16.40    3.70
  -3   8   1   10.70    5.30
  -3   8   1   18.60    4.10
  -3   8   1   16.70    2.20
  -3   8   1   19.20    2.70
  -3   8   1   19.00    3.90
  -3   8   1   22.00    4.10
  -3   8   1   16.10    3.70
   2  -8  -1   84.69    7.90
  -2   8   1   96.99    7.40
  -2   8   1  106.59    7.90
  -2   8   1   89.79   10.50
  -2   8   1   96.59    9.30
  -2   8   1  101.49    7.60
  -2   8   1   90.89    9.50
  -2   8   1  100.89    7.60
  -2   8   1   99.29    7.70
  -2   8   1  105.99    7.50
  -2   8   1  103.69    7.90
  -2   8   1   93.69    8.10
  -2   8   1  108.59    7.90
   1  -8  -1  109.39    6.90
   1  -8  -1  110.59   10.40
   1  -8  -1  105.89    7.10
  -1   8   1  104.59   10.60
  -1   8   1  106.29    7.30
  -1   8   1  101.99   10.10
  -1   8   1  104.39    7.40
  -1   8   1  105.79    7.40
  -1   8   1  105.39    7.40
  -1   8   1  103.39    7.10
  -1   8   1  108.29    9.80
  -1   8   1  107.79    8.20
   0  -8  -1   51.49    8.20
   0   8   1   54.09    3.80
   0   8   1   45.90    5.60
   0   8   1   50.79    3.90
   0   8   1   56.19    3.60
   0   8   1   61.79    3.80
   0   8   1   59.59    4.00
   0   8   1   53.29    3.80
   0   8   1   52.49    8.80
   0   8   1   57.59    7.40
   0   8   1   63.89    7.20
  -1  -8  -1  889.51   52.29
   1   8   1  884.11   51.39
  -2  -8  -1    9.80    4.50
  -2  -8  -1   17.80    5.30
   2   8   1   14.40    1.60
   2   8   1   19.30    1.80
   2   8   1   26.70    4.40
   2   8   1   15.70    1.70
   2   8   1   13.30    4.80
   2   8   1   13.00    1.80
  -3  -8  -1    7.10    4.30
  -3  -8  -1    8.50    4.30
   3   8   1    9.40    2.90
   3   8   1   10.80    2.10
   3   8   1    8.60    4.00
   3   8   1    8.00    1.90
   3   8   1    9.70    2.50
   3   8   1    5.40    2.60
   3   8   1    7.00    1.90
   3   8   1   11.90    2.00
   3   8   1    5.70    2.10
  -4  -8  -1   16.20    5.80
  -4  -8  -1   23.10    5.80
   4   8   1   25.00    4.10
   4   8   1   22.60    3.40
   4   8   1   20.10    3.50
   4   8   1   24.90    3.80
   4   8   1   19.20    3.30
   4   8   1   26.30    3.60
   4   8   1   24.90    4.80
   4   8   1   22.30    3.20
   4   8   1   19.60    3.20
  -5  -8  -1  290.17   21.00
  -5  -8  -1  258.27   15.80
  -5  -8  -1  253.57   20.40
   5   8   1  263.37   16.40
   5   8   1  255.57   17.20
   5   8   1  253.87   16.20
   5   8   1  240.68   16.70
   5   8   1  251.17   17.10
   5   8   1  251.67   16.20
   5   8   1  254.87   16.30
   5   8   1  237.18   16.60
   5   8   1  256.77   14.20
   5   8   1  223.48   16.20
  -6  -8  -1   15.90    4.40
  -6  -8  -1   10.20    5.10
  -6  -8  -1    8.40    5.30
   6   8   1   15.20    3.60
   6   8   1    9.10    4.30
   6   8   1   10.00    3.70
   6   8   1   23.00    5.80
   6   8   1   10.20    3.20
   6   8   1   13.00    3.70
   6   8   1   11.20    3.80
   6   8   1   19.80    6.30
   6   8   1    8.00    4.40
  -7  -8  -1  149.88   12.00
  -7  -8  -1  147.59    9.60
  -7  -8  -1  171.68   16.40
  -7  -8  -1  141.49   15.50
  -7  -8  -1  140.59   10.40
   7   8   1  148.69   12.10
   7   8   1  171.88   12.40
   7   8   1  132.79   14.70
   7   8   1  119.09   12.70
   7   8   1  132.09   10.70
   7   8   1  154.08   12.30
   7   8   1  139.99   14.00
   7   8   1  151.48   12.10
   7   8   1  136.59   13.10
  -8  -8  -1   10.00    5.20
  -8  -8  -1   32.80    9.20
  -8  -8  -1   13.60    4.30
  -8  -8  -1   22.00    7.60
  -8  -8  -1   34.50    7.20
   8   8   1   27.70    6.00
   8   8   1   24.50    6.00
   8   8   1   35.50    5.80
   8   8   1   13.80    6.80
   8   8   1   26.80    8.30
   8   8   1   17.70    5.20
   8   8   1   27.60    8.00
   8   8   1   17.30    5.20
   8   8   1   32.60    8.10
  -9  -8  -1   41.10    9.80
  -9  -8  -1   32.70    7.60
  -9  -8  -1   47.00   11.30
   9   8   1   42.10    7.50
   9   8   1   37.40    7.60
   9   8   1   37.50    9.60
   9   8   1   26.40    6.20
   9   8   1   39.70   12.10
   9   8   1   30.10   10.10
   9   8   1   26.30    9.10
   9   8   1   23.70    6.20
   9   8   1   28.70    6.20
 -10  -8  -1   13.00    8.70
 -10  -8  -1   18.40    8.70
 -10  -8  -1   20.30    8.60
 -10  -8  -1   11.90    5.90
  10   8   1   18.10    6.60
  10   8   1   25.70    8.70
  10   8   1   14.60    5.50
  10   8   1    1.50   13.70
  10   8   1   26.60   11.40
  10   8   1   20.10    6.10
 -11  -8  -1  138.09   17.40
 -11  -8  -1  125.59   19.00
 -11  -8  -1  143.49   21.00
  11   8   1  153.28   15.10
  11   8   1  141.19   22.00
  11   8   1  167.78   16.10
  11   8   1  142.69   17.00
  11   8   1  175.78   19.80
  11   8   1  149.09   21.20
  11   8   1  168.08   16.40
  11   8   1  152.08   14.00
[truncated: 3,181,954 more chars]
